# Supplementary material for: The global, regional and national burden of pancreatitis due to alcohol use: Results from the Global Burden of Disease Study 2021 and projections to 2040
Source: PLoS One. 2025 Jul 29;20(7):e0327831. doi: 10.1371/journal.pone.0327831 (PMC12306793; doi:10.1371/journal.pone.0327831)
Supplement: S1 Table — (XLSX) [file pone.0327831.s001.xlsx]

## Sheet: Table S1
Table S1	Burden of alcoholic pancreatitis by all countries （Male)
	measure	location	sex	age	cause	rei	metric	year	val	upper	lower
2	Deaths	China	Male	Age-standardized	Pancreatitis	Alcohol use	Rate	1990	0.194101	0.296955	0.106603
3	Deaths	China	Male	Age-standardized	Pancreatitis	Alcohol use	Rate	2021	0.182151	0.284066	0.10681
4	Deaths	Democratic People's Republic of Korea	Male	Age-standardized	Pancreatitis	Alcohol use	Rate	1990	0.224412	0.40398	0.130719
5	Deaths	Democratic People's Republic of Korea	Male	Age-standardized	Pancreatitis	Alcohol use	Rate	2021	0.165876	0.355295	0.0701985
6	Deaths	Taiwan (Province of China)	Male	Age-standardized	Pancreatitis	Alcohol use	Rate	1990	0.435375	0.566209	0.319966
7	Deaths	Taiwan (Province of China)	Male	Age-standardized	Pancreatitis	Alcohol use	Rate	2021	0.220189	0.308159	0.139938
8	Deaths	Indonesia	Male	Age-standardized	Pancreatitis	Alcohol use	Rate	1990	0.0410603	0.0970551	0.00612934
9	Deaths	Indonesia	Male	Age-standardized	Pancreatitis	Alcohol use	Rate	2021	0.0307214	0.0761386	0.00361091
10	Deaths	Cambodia	Male	Age-standardized	Pancreatitis	Alcohol use	Rate	1990	0.132572	0.338683	0.0214191
11	Deaths	Cambodia	Male	Age-standardized	Pancreatitis	Alcohol use	Rate	2021	0.723251	1.34829	0.385226
12	Deaths	Malaysia	Male	Age-standardized	Pancreatitis	Alcohol use	Rate	1990	0.229809	0.374494	0.11603
13	Deaths	Malaysia	Male	Age-standardized	Pancreatitis	Alcohol use	Rate	2021	0.114695	0.207951	0.0410569
14	Deaths	Lao People's Democratic Republic	Male	Age-standardized	Pancreatitis	Alcohol use	Rate	1990	0.321401	0.624628	0.109145
15	Deaths	Lao People's Democratic Republic	Male	Age-standardized	Pancreatitis	Alcohol use	Rate	2021	0.498225	0.864526	0.253121
16	Deaths	Myanmar	Male	Age-standardized	Pancreatitis	Alcohol use	Rate	1990	0.0457725	0.171251	-0.0173986
17	Deaths	Myanmar	Male	Age-standardized	Pancreatitis	Alcohol use	Rate	2021	0.588896	1.14687	0.281273
18	Deaths	Philippines	Male	Age-standardized	Pancreatitis	Alcohol use	Rate	1990	0.332512	0.603351	0.169045
19	Deaths	Philippines	Male	Age-standardized	Pancreatitis	Alcohol use	Rate	2021	0.390482	0.564846	0.239519
20	Deaths	Sri Lanka	Male	Age-standardized	Pancreatitis	Alcohol use	Rate	1990	0.152099	0.241145	0.0788458
21	Deaths	Sri Lanka	Male	Age-standardized	Pancreatitis	Alcohol use	Rate	2021	0.136915	0.216703	0.073748
22	Deaths	Timor-Leste	Male	Age-standardized	Pancreatitis	Alcohol use	Rate	1990	0.177221	0.555589	0.0346327
23	Deaths	Timor-Leste	Male	Age-standardized	Pancreatitis	Alcohol use	Rate	2021	0.330747	0.704994	0.116597
24	Deaths	Maldives	Male	Age-standardized	Pancreatitis	Alcohol use	Rate	1990	0.00492929	0.0263118	-0.00567821
25	Deaths	Maldives	Male	Age-standardized	Pancreatitis	Alcohol use	Rate	2021	0.0103802	0.0308818	-0.00130291
26	Deaths	Thailand	Male	Age-standardized	Pancreatitis	Alcohol use	Rate	1990	0.544777	0.864991	0.312442
27	Deaths	Thailand	Male	Age-standardized	Pancreatitis	Alcohol use	Rate	2021	0.586068	0.86269	0.369703
28	Deaths	Viet Nam	Male	Age-standardized	Pancreatitis	Alcohol use	Rate	1990	0.0113873	0.0668758	-0.0277943
29	Deaths	Viet Nam	Male	Age-standardized	Pancreatitis	Alcohol use	Rate	2021	0.602761	1.0303	0.344337
30	Deaths	Marshall Islands	Male	Age-standardized	Pancreatitis	Alcohol use	Rate	1990	0.189124	0.405426	0.0630568
31	Deaths	Marshall Islands	Male	Age-standardized	Pancreatitis	Alcohol use	Rate	2021	0.18793	0.350799	0.0709904
32	Deaths	Fiji	Male	Age-standardized	Pancreatitis	Alcohol use	Rate	1990	0.119158	0.2297	0.0541678
33	Deaths	Fiji	Male	Age-standardized	Pancreatitis	Alcohol use	Rate	2021	0.105265	0.179713	0.0522999
34	Deaths	Papua New Guinea	Male	Age-standardized	Pancreatitis	Alcohol use	Rate	1990	0.0730429	0.175201	0.0156613
35	Deaths	Papua New Guinea	Male	Age-standardized	Pancreatitis	Alcohol use	Rate	2021	0.0460926	0.107503	0.0111667
36	Deaths	Kiribati	Male	Age-standardized	Pancreatitis	Alcohol use	Rate	1990	0.218687	0.530359	0.00497136
37	Deaths	Kiribati	Male	Age-standardized	Pancreatitis	Alcohol use	Rate	2021	0.0907039	0.302386	-0.00815691
38	Deaths	Solomon Islands	Male	Age-standardized	Pancreatitis	Alcohol use	Rate	1990	0.0141736	0.0536985	-0.0064201
39	Deaths	Solomon Islands	Male	Age-standardized	Pancreatitis	Alcohol use	Rate	2021	0.0338367	0.0897574	0.00427967
40	Deaths	Samoa	Male	Age-standardized	Pancreatitis	Alcohol use	Rate	1990	0.233537	0.511916	0.106458
41	Deaths	Samoa	Male	Age-standardized	Pancreatitis	Alcohol use	Rate	2021	0.145339	0.288803	0.0527148
42	Deaths	Micronesia (Federated States of)	Male	Age-standardized	Pancreatitis	Alcohol use	Rate	1990	0.372699	0.674971	0.157541
43	Deaths	Micronesia (Federated States of)	Male	Age-standardized	Pancreatitis	Alcohol use	Rate	2021	0.163402	0.331461	0.0545148
44	Deaths	Tonga	Male	Age-standardized	Pancreatitis	Alcohol use	Rate	1990	0.127971	0.298924	0.0308173
45	Deaths	Tonga	Male	Age-standardized	Pancreatitis	Alcohol use	Rate	2021	0.090506	0.225669	0.0148167
46	Deaths	Azerbaijan	Male	Age-standardized	Pancreatitis	Alcohol use	Rate	1990	0.384679	0.616192	0.205718
47	Deaths	Azerbaijan	Male	Age-standardized	Pancreatitis	Alcohol use	Rate	2021	0.328306	0.561905	0.175582
48	Deaths	Armenia	Male	Age-standardized	Pancreatitis	Alcohol use	Rate	1990	0.0861328	0.139444	0.0426077
49	Deaths	Armenia	Male	Age-standardized	Pancreatitis	Alcohol use	Rate	2021	0.214982	0.31121	0.127257
50	Deaths	Vanuatu	Male	Age-standardized	Pancreatitis	Alcohol use	Rate	1990	0.200663	0.523453	0.0583931
51	Deaths	Vanuatu	Male	Age-standardized	Pancreatitis	Alcohol use	Rate	2021	0.25627	0.576648	0.0944313
52	Deaths	Georgia	Male	Age-standardized	Pancreatitis	Alcohol use	Rate	1990	0.0296874	0.0478426	0.0136225
53	Deaths	Georgia	Male	Age-standardized	Pancreatitis	Alcohol use	Rate	2021	0.529934	0.837098	0.309315
54	Deaths	Mongolia	Male	Age-standardized	Pancreatitis	Alcohol use	Rate	1990	0.646097	1.2812	0.271273
55	Deaths	Mongolia	Male	Age-standardized	Pancreatitis	Alcohol use	Rate	2021	1.5783	2.37257	0.921152
56	Deaths	Kazakhstan	Male	Age-standardized	Pancreatitis	Alcohol use	Rate	1990	2.12766	3.0579	1.32503
57	Deaths	Kazakhstan	Male	Age-standardized	Pancreatitis	Alcohol use	Rate	2021	1.64855	2.51668	1.04541
58	Deaths	Kyrgyzstan	Male	Age-standardized	Pancreatitis	Alcohol use	Rate	1990	0.298229	0.414923	0.196891
59	Deaths	Kyrgyzstan	Male	Age-standardized	Pancreatitis	Alcohol use	Rate	2021	0.625003	0.909457	0.400324
60	Deaths	Tajikistan	Male	Age-standardized	Pancreatitis	Alcohol use	Rate	1990	0.123991	0.204596	0.0619697
61	Deaths	Tajikistan	Male	Age-standardized	Pancreatitis	Alcohol use	Rate	2021	0.101749	0.194178	0.0500617
62	Deaths	Turkmenistan	Male	Age-standardized	Pancreatitis	Alcohol use	Rate	1990	0.190481	0.34229	0.0739947
63	Deaths	Turkmenistan	Male	Age-standardized	Pancreatitis	Alcohol use	Rate	2021	0.491209	0.806522	0.289534
64	Deaths	Uzbekistan	Male	Age-standardized	Pancreatitis	Alcohol use	Rate	1990	0.210054	0.341579	0.0956922
65	Deaths	Uzbekistan	Male	Age-standardized	Pancreatitis	Alcohol use	Rate	2021	0.332824	0.496437	0.212404
66	Deaths	Bosnia and Herzegovina	Male	Age-standardized	Pancreatitis	Alcohol use	Rate	1990	0.589762	0.989856	0.263134
67	Deaths	Bosnia and Herzegovina	Male	Age-standardized	Pancreatitis	Alcohol use	Rate	2021	0.649138	0.988389	0.35612
68	Deaths	Albania	Male	Age-standardized	Pancreatitis	Alcohol use	Rate	1990	0.0988368	0.1936	0.0310852
69	Deaths	Albania	Male	Age-standardized	Pancreatitis	Alcohol use	Rate	2021	0.211803	0.339154	0.104942
70	Deaths	Croatia	Male	Age-standardized	Pancreatitis	Alcohol use	Rate	1990	1.19412	1.57729	0.826317
71	Deaths	Croatia	Male	Age-standardized	Pancreatitis	Alcohol use	Rate	2021	0.723688	0.969978	0.492685
72	Deaths	Bulgaria	Male	Age-standardized	Pancreatitis	Alcohol use	Rate	1990	0.807453	1.08334	0.563971
73	Deaths	Bulgaria	Male	Age-standardized	Pancreatitis	Alcohol use	Rate	2021	1.14194	1.51674	0.806348
74	Deaths	Czechia	Male	Age-standardized	Pancreatitis	Alcohol use	Rate	1990	1.69063	2.13516	1.26167
75	Deaths	Czechia	Male	Age-standardized	Pancreatitis	Alcohol use	Rate	2021	1.23639	1.6401	0.881385
76	Deaths	Hungary	Male	Age-standardized	Pancreatitis	Alcohol use	Rate	1990	2.25004	2.84835	1.6167
77	Deaths	Hungary	Male	Age-standardized	Pancreatitis	Alcohol use	Rate	2021	1.11595	1.51847	0.794381
78	Deaths	Montenegro	Male	Age-standardized	Pancreatitis	Alcohol use	Rate	1990	0.743657	1.10635	0.436547
79	Deaths	Montenegro	Male	Age-standardized	Pancreatitis	Alcohol use	Rate	2021	0.678502	1.0239	0.394834
80	Deaths	North Macedonia	Male	Age-standardized	Pancreatitis	Alcohol use	Rate	1990	0.724119	1.0287	0.445271
81	Deaths	North Macedonia	Male	Age-standardized	Pancreatitis	Alcohol use	Rate	2021	0.525832	0.826556	0.287552
82	Deaths	Poland	Male	Age-standardized	Pancreatitis	Alcohol use	Rate	1990	1.16531	1.52955	0.816579
83	Deaths	Poland	Male	Age-standardized	Pancreatitis	Alcohol use	Rate	2021	1.73688	2.21856	1.26217
84	Deaths	Romania	Male	Age-standardized	Pancreatitis	Alcohol use	Rate	1990	1.77044	2.32568	1.27731
85	Deaths	Romania	Male	Age-standardized	Pancreatitis	Alcohol use	Rate	2021	2.01515	2.67144	1.44886
86	Deaths	Serbia	Male	Age-standardized	Pancreatitis	Alcohol use	Rate	1990	1.21643	1.80378	0.71282
87	Deaths	Serbia	Male	Age-standardized	Pancreatitis	Alcohol use	Rate	2021	0.990661	1.4161	0.611302
88	Deaths	Slovakia	Male	Age-standardized	Pancreatitis	Alcohol use	Rate	1990	1.97289	2.81165	1.29375
89	Deaths	Slovakia	Male	Age-standardized	Pancreatitis	Alcohol use	Rate	2021	1.45516	2.12076	0.897873
90	Deaths	Slovenia	Male	Age-standardized	Pancreatitis	Alcohol use	Rate	1990	1.06537	1.44754	0.709863
91	Deaths	Slovenia	Male	Age-standardized	Pancreatitis	Alcohol use	Rate	2021	0.348621	0.627091	0.104916
92	Deaths	Belarus	Male	Age-standardized	Pancreatitis	Alcohol use	Rate	1990	1.73268	2.24822	1.22481
93	Deaths	Belarus	Male	Age-standardized	Pancreatitis	Alcohol use	Rate	2021	1.96854	2.67937	1.39283
94	Deaths	Russian Federation	Male	Age-standardized	Pancreatitis	Alcohol use	Rate	1990	1.10255	1.42761	0.829526
95	Deaths	Russian Federation	Male	Age-standardized	Pancreatitis	Alcohol use	Rate	2021	2.98117	3.84033	2.20318
96	Deaths	Estonia	Male	Age-standardized	Pancreatitis	Alcohol use	Rate	1990	1.02954	1.54319	0.687469
97	Deaths	Estonia	Male	Age-standardized	Pancreatitis	Alcohol use	Rate	2021	1.39517	1.83788	1.01936
98	Deaths	Latvia	Male	Age-standardized	Pancreatitis	Alcohol use	Rate	1990	1.23269	1.66741	0.849151
99	Deaths	Latvia	Male	Age-standardized	Pancreatitis	Alcohol use	Rate	2021	2.55631	3.30053	1.9058
100	Deaths	Lithuania	Male	Age-standardized	Pancreatitis	Alcohol use	Rate	1990	0.912157	1.33305	0.609821
101	Deaths	Lithuania	Male	Age-standardized	Pancreatitis	Alcohol use	Rate	2021	2.50385	3.23051	1.83988
102	Deaths	Republic of Moldova	Male	Age-standardized	Pancreatitis	Alcohol use	Rate	1990	4.26118	5.61812	3.04214
103	Deaths	Republic of Moldova	Male	Age-standardized	Pancreatitis	Alcohol use	Rate	2021	2.8834	3.78195	2.09695
104	Deaths	Ukraine	Male	Age-standardized	Pancreatitis	Alcohol use	Rate	1990	1.62524	2.13255	1.15185
105	Deaths	Ukraine	Male	Age-standardized	Pancreatitis	Alcohol use	Rate	2021	1.88958	2.91158	1.07104
106	Deaths	Brunei Darussalam	Male	Age-standardized	Pancreatitis	Alcohol use	Rate	1990	0.0458253	0.0732745	0.0247107
107	Deaths	Brunei Darussalam	Male	Age-standardized	Pancreatitis	Alcohol use	Rate	2021	0.0082707	0.0220775	4.58e-05
108	Deaths	Japan	Male	Age-standardized	Pancreatitis	Alcohol use	Rate	1990	0.279653	0.383548	0.17704
109	Deaths	Japan	Male	Age-standardized	Pancreatitis	Alcohol use	Rate	2021	0.134327	0.191326	0.0815653
110	Deaths	Republic of Korea	Male	Age-standardized	Pancreatitis	Alcohol use	Rate	1990	0.611762	0.889386	0.305691
111	Deaths	Republic of Korea	Male	Age-standardized	Pancreatitis	Alcohol use	Rate	2021	0.229633	0.350107	0.14671
112	Deaths	Singapore	Male	Age-standardized	Pancreatitis	Alcohol use	Rate	1990	0.0543118	0.0966062	0.0182123
113	Deaths	Singapore	Male	Age-standardized	Pancreatitis	Alcohol use	Rate	2021	0.0141833	0.0256059	0.00465393
114	Deaths	Australia	Male	Age-standardized	Pancreatitis	Alcohol use	Rate	1990	0.395146	0.52808	0.269451
115	Deaths	Australia	Male	Age-standardized	Pancreatitis	Alcohol use	Rate	2021	0.280532	0.37512	0.190168
116	Deaths	New Zealand	Male	Age-standardized	Pancreatitis	Alcohol use	Rate	1990	0.474607	0.648848	0.310455
117	Deaths	New Zealand	Male	Age-standardized	Pancreatitis	Alcohol use	Rate	2021	0.334101	0.454963	0.215477
118	Deaths	Andorra	Male	Age-standardized	Pancreatitis	Alcohol use	Rate	1990	0.511414	0.815106	0.283565
119	Deaths	Andorra	Male	Age-standardized	Pancreatitis	Alcohol use	Rate	2021	0.304993	0.466106	0.162641
120	Deaths	Belgium	Male	Age-standardized	Pancreatitis	Alcohol use	Rate	1990	0.614423	0.812079	0.436872
121	Deaths	Belgium	Male	Age-standardized	Pancreatitis	Alcohol use	Rate	2021	0.368793	0.488235	0.245071
122	Deaths	Cyprus	Male	Age-standardized	Pancreatitis	Alcohol use	Rate	1990	1.04809	1.93358	0.588805
123	Deaths	Cyprus	Male	Age-standardized	Pancreatitis	Alcohol use	Rate	2021	0.426335	0.619979	0.257758
124	Deaths	Austria	Male	Age-standardized	Pancreatitis	Alcohol use	Rate	1990	0.870768	1.11483	0.628256
125	Deaths	Austria	Male	Age-standardized	Pancreatitis	Alcohol use	Rate	2021	0.366271	0.484927	0.255314
126	Deaths	Finland	Male	Age-standardized	Pancreatitis	Alcohol use	Rate	1990	1.0291	1.39725	0.705472
127	Deaths	Finland	Male	Age-standardized	Pancreatitis	Alcohol use	Rate	2021	0.703903	0.956051	0.462424
128	Deaths	Denmark	Male	Age-standardized	Pancreatitis	Alcohol use	Rate	1990	0.808985	1.04498	0.565417
129	Deaths	Denmark	Male	Age-standardized	Pancreatitis	Alcohol use	Rate	2021	0.601336	0.826472	0.376752
130	Deaths	Israel	Male	Age-standardized	Pancreatitis	Alcohol use	Rate	1990	0.0404075	0.0990406	-0.000988351
131	Deaths	Israel	Male	Age-standardized	Pancreatitis	Alcohol use	Rate	2021	0.0790118	0.141936	0.0228852
132	Deaths	Germany	Male	Age-standardized	Pancreatitis	Alcohol use	Rate	1990	0.931724	1.15173	0.684299
133	Deaths	Germany	Male	Age-standardized	Pancreatitis	Alcohol use	Rate	2021	0.601837	0.770289	0.425856
134	Deaths	France	Male	Age-standardized	Pancreatitis	Alcohol use	Rate	1990	0.760811	0.958627	0.55616
135	Deaths	France	Male	Age-standardized	Pancreatitis	Alcohol use	Rate	2021	0.451083	0.601885	0.310164
136	Deaths	Iceland	Male	Age-standardized	Pancreatitis	Alcohol use	Rate	1990	0.189975	0.308618	0.0925405
137	Deaths	Iceland	Male	Age-standardized	Pancreatitis	Alcohol use	Rate	2021	0.284582	0.380518	0.178926
138	Deaths	Greece	Male	Age-standardized	Pancreatitis	Alcohol use	Rate	1990	0.572867	0.760633	0.395832
139	Deaths	Greece	Male	Age-standardized	Pancreatitis	Alcohol use	Rate	2021	0.446885	0.604305	0.284098
140	Deaths	Ireland	Male	Age-standardized	Pancreatitis	Alcohol use	Rate	1990	0.320439	0.425557	0.218983
141	Deaths	Ireland	Male	Age-standardized	Pancreatitis	Alcohol use	Rate	2021	0.199719	0.268208	0.134467
142	Deaths	Italy	Male	Age-standardized	Pancreatitis	Alcohol use	Rate	1990	0.572015	0.730591	0.412101
143	Deaths	Italy	Male	Age-standardized	Pancreatitis	Alcohol use	Rate	2021	0.304768	0.401338	0.2019
144	Deaths	Malta	Male	Age-standardized	Pancreatitis	Alcohol use	Rate	1990	0.284471	0.401379	0.177412
145	Deaths	Malta	Male	Age-standardized	Pancreatitis	Alcohol use	Rate	2021	0.229453	0.318437	0.144488
146	Deaths	Luxembourg	Male	Age-standardized	Pancreatitis	Alcohol use	Rate	1990	0.65662	0.841238	0.480266
147	Deaths	Luxembourg	Male	Age-standardized	Pancreatitis	Alcohol use	Rate	2021	0.325454	0.429522	0.221386
148	Deaths	Netherlands	Male	Age-standardized	Pancreatitis	Alcohol use	Rate	1990	0.433671	0.57323	0.306228
149	Deaths	Netherlands	Male	Age-standardized	Pancreatitis	Alcohol use	Rate	2021	0.300568	0.408221	0.199479
150	Deaths	Norway	Male	Age-standardized	Pancreatitis	Alcohol use	Rate	1990	0.170349	0.268586	0.0888789
151	Deaths	Norway	Male	Age-standardized	Pancreatitis	Alcohol use	Rate	2021	0.233228	0.338625	0.132969
152	Deaths	Sweden	Male	Age-standardized	Pancreatitis	Alcohol use	Rate	1990	0.395181	0.549412	0.253062
153	Deaths	Sweden	Male	Age-standardized	Pancreatitis	Alcohol use	Rate	2021	0.27886	0.392726	0.165246
154	Deaths	Portugal	Male	Age-standardized	Pancreatitis	Alcohol use	Rate	1990	0.991196	1.26435	0.732418
155	Deaths	Portugal	Male	Age-standardized	Pancreatitis	Alcohol use	Rate	2021	0.616686	0.799923	0.435806
156	Deaths	Switzerland	Male	Age-standardized	Pancreatitis	Alcohol use	Rate	1990	0.439612	0.575235	0.305467
157	Deaths	Switzerland	Male	Age-standardized	Pancreatitis	Alcohol use	Rate	2021	0.232306	0.315698	0.153241
158	Deaths	Spain	Male	Age-standardized	Pancreatitis	Alcohol use	Rate	1990	1.06697	1.38788	0.768906
159	Deaths	Spain	Male	Age-standardized	Pancreatitis	Alcohol use	Rate	2021	0.549871	0.74074	0.367783
160	Deaths	United Kingdom	Male	Age-standardized	Pancreatitis	Alcohol use	Rate	1990	0.422422	0.567891	0.292345
161	Deaths	United Kingdom	Male	Age-standardized	Pancreatitis	Alcohol use	Rate	2021	0.45842	0.611004	0.314193
162	Deaths	Chile	Male	Age-standardized	Pancreatitis	Alcohol use	Rate	1990	0.902201	1.18224	0.630373
163	Deaths	Chile	Male	Age-standardized	Pancreatitis	Alcohol use	Rate	2021	0.570269	0.768561	0.391037
164	Deaths	Argentina	Male	Age-standardized	Pancreatitis	Alcohol use	Rate	1990	1.37092	1.76389	0.972518
165	Deaths	Argentina	Male	Age-standardized	Pancreatitis	Alcohol use	Rate	2021	0.632892	0.888245	0.405596
166	Deaths	United States of America	Male	Age-standardized	Pancreatitis	Alcohol use	Rate	1990	0.302532	0.414661	0.205901
167	Deaths	United States of America	Male	Age-standardized	Pancreatitis	Alcohol use	Rate	2021	0.319017	0.43009	0.213266
168	Deaths	Canada	Male	Age-standardized	Pancreatitis	Alcohol use	Rate	1990	0.287767	0.397775	0.187382
169	Deaths	Canada	Male	Age-standardized	Pancreatitis	Alcohol use	Rate	2021	0.272769	0.369335	0.17662
170	Deaths	Uruguay	Male	Age-standardized	Pancreatitis	Alcohol use	Rate	1990	0.686459	0.90783	0.457929
171	Deaths	Uruguay	Male	Age-standardized	Pancreatitis	Alcohol use	Rate	2021	0.491476	0.681702	0.315326
172	Deaths	Barbados	Male	Age-standardized	Pancreatitis	Alcohol use	Rate	1990	0.476168	0.645341	0.316634
173	Deaths	Barbados	Male	Age-standardized	Pancreatitis	Alcohol use	Rate	2021	0.436496	0.631564	0.279652
174	Deaths	Bahamas	Male	Age-standardized	Pancreatitis	Alcohol use	Rate	1990	0.965667	1.28887	0.662858
175	Deaths	Bahamas	Male	Age-standardized	Pancreatitis	Alcohol use	Rate	2021	0.539022	0.890877	0.242579
176	Deaths	Antigua and Barbuda	Male	Age-standardized	Pancreatitis	Alcohol use	Rate	1990	0.144457	0.271715	0.0259931
177	Deaths	Antigua and Barbuda	Male	Age-standardized	Pancreatitis	Alcohol use	Rate	2021	0.287365	0.4075	0.176477
178	Deaths	Belize	Male	Age-standardized	Pancreatitis	Alcohol use	Rate	1990	0.240825	0.395008	0.130341
179	Deaths	Belize	Male	Age-standardized	Pancreatitis	Alcohol use	Rate	2021	0.283514	0.408132	0.178774
180	Deaths	Dominica	Male	Age-standardized	Pancreatitis	Alcohol use	Rate	1990	0.557934	0.843271	0.313535
181	Deaths	Dominica	Male	Age-standardized	Pancreatitis	Alcohol use	Rate	2021	0.462099	0.688322	0.262258
182	Deaths	Grenada	Male	Age-standardized	Pancreatitis	Alcohol use	Rate	1990	0.453942	0.625758	0.292106
183	Deaths	Grenada	Male	Age-standardized	Pancreatitis	Alcohol use	Rate	2021	0.364344	0.500639	0.24288
184	Deaths	Cuba	Male	Age-standardized	Pancreatitis	Alcohol use	Rate	1990	0.205893	0.291573	0.119867
185	Deaths	Cuba	Male	Age-standardized	Pancreatitis	Alcohol use	Rate	2021	0.314015	0.450389	0.192577
186	Deaths	Dominican Republic	Male	Age-standardized	Pancreatitis	Alcohol use	Rate	1990	0.186409	0.285711	0.103143
187	Deaths	Dominican Republic	Male	Age-standardized	Pancreatitis	Alcohol use	Rate	2021	0.173576	0.305858	0.0734324
188	Deaths	Guyana	Male	Age-standardized	Pancreatitis	Alcohol use	Rate	1990	0.586573	0.778682	0.401937
189	Deaths	Guyana	Male	Age-standardized	Pancreatitis	Alcohol use	Rate	2021	0.768178	1.1493	0.471559
190	Deaths	Haiti	Male	Age-standardized	Pancreatitis	Alcohol use	Rate	1990	0.631592	1.19949	0.311168
191	Deaths	Haiti	Male	Age-standardized	Pancreatitis	Alcohol use	Rate	2021	0.572698	1.17289	0.25427
192	Deaths	Saint Lucia	Male	Age-standardized	Pancreatitis	Alcohol use	Rate	1990	0.313427	0.418006	0.217315
193	Deaths	Saint Lucia	Male	Age-standardized	Pancreatitis	Alcohol use	Rate	2021	0.212941	0.301164	0.140626
194	Deaths	Jamaica	Male	Age-standardized	Pancreatitis	Alcohol use	Rate	1990	0.0882917	0.142382	0.0414378
195	Deaths	Jamaica	Male	Age-standardized	Pancreatitis	Alcohol use	Rate	2021	0.103524	0.161913	0.0545394
196	Deaths	Saint Vincent and the Grenadines	Male	Age-standardized	Pancreatitis	Alcohol use	Rate	1990	0.388021	0.58695	0.205179
197	Deaths	Saint Vincent and the Grenadines	Male	Age-standardized	Pancreatitis	Alcohol use	Rate	2021	0.591908	0.814471	0.382923
198	Deaths	Trinidad and Tobago	Male	Age-standardized	Pancreatitis	Alcohol use	Rate	1990	0.316106	0.450164	0.188474
199	Deaths	Trinidad and Tobago	Male	Age-standardized	Pancreatitis	Alcohol use	Rate	2021	0.305695	0.454294	0.181968
200	Deaths	Suriname	Male	Age-standardized	Pancreatitis	Alcohol use	Rate	1990	0.598693	0.88411	0.355008
201	Deaths	Suriname	Male	Age-standardized	Pancreatitis	Alcohol use	Rate	2021	0.484444	0.751776	0.229672
202	Deaths	Bolivia (Plurinational State of)	Male	Age-standardized	Pancreatitis	Alcohol use	Rate	1990	0.655155	1.18841	0.279542
203	Deaths	Bolivia (Plurinational State of)	Male	Age-standardized	Pancreatitis	Alcohol use	Rate	2021	0.620876	1.07696	0.296606
204	Deaths	Ecuador	Male	Age-standardized	Pancreatitis	Alcohol use	Rate	1990	0.507689	0.761116	0.268578
205	Deaths	Ecuador	Male	Age-standardized	Pancreatitis	Alcohol use	Rate	2021	0.431196	0.652491	0.259067
206	Deaths	Peru	Male	Age-standardized	Pancreatitis	Alcohol use	Rate	1990	0.73536	1.15389	0.377895
207	Deaths	Peru	Male	Age-standardized	Pancreatitis	Alcohol use	Rate	2021	0.656004	0.997519	0.346565
208	Deaths	Colombia	Male	Age-standardized	Pancreatitis	Alcohol use	Rate	1990	0.351126	0.463839	0.242355
209	Deaths	Colombia	Male	Age-standardized	Pancreatitis	Alcohol use	Rate	2021	0.18189	0.267315	0.105356
210	Deaths	El Salvador	Male	Age-standardized	Pancreatitis	Alcohol use	Rate	1990	0.514083	0.818773	0.281248
211	Deaths	El Salvador	Male	Age-standardized	Pancreatitis	Alcohol use	Rate	2021	0.481652	0.759533	0.251293
212	Deaths	Costa Rica	Male	Age-standardized	Pancreatitis	Alcohol use	Rate	1990	0.721504	0.977811	0.463226
213	Deaths	Costa Rica	Male	Age-standardized	Pancreatitis	Alcohol use	Rate	2021	0.62365	0.888165	0.376522
214	Deaths	Honduras	Male	Age-standardized	Pancreatitis	Alcohol use	Rate	1990	0.534888	0.851685	0.304863
215	Deaths	Honduras	Male	Age-standardized	Pancreatitis	Alcohol use	Rate	2021	0.541397	0.92523	0.293193
216	Deaths	Nicaragua	Male	Age-standardized	Pancreatitis	Alcohol use	Rate	1990	0.315267	0.512225	0.177148
217	Deaths	Nicaragua	Male	Age-standardized	Pancreatitis	Alcohol use	Rate	2021	0.331434	0.499448	0.191528
218	Deaths	Guatemala	Male	Age-standardized	Pancreatitis	Alcohol use	Rate	1990	1.15117	1.63725	0.730325
219	Deaths	Guatemala	Male	Age-standardized	Pancreatitis	Alcohol use	Rate	2021	0.794882	1.13815	0.475428
220	Deaths	Mexico	Male	Age-standardized	Pancreatitis	Alcohol use	Rate	1990	0.661511	0.864109	0.460383
221	Deaths	Mexico	Male	Age-standardized	Pancreatitis	Alcohol use	Rate	2021	0.800593	1.11521	0.52266
222	Deaths	Venezuela (Bolivarian Republic of)	Male	Age-standardized	Pancreatitis	Alcohol use	Rate	1990	0.408924	0.529264	0.291397
223	Deaths	Venezuela (Bolivarian Republic of)	Male	Age-standardized	Pancreatitis	Alcohol use	Rate	2021	0.275522	0.425364	0.160503
224	Deaths	Panama	Male	Age-standardized	Pancreatitis	Alcohol use	Rate	1990	0.253666	0.343867	0.169085
225	Deaths	Panama	Male	Age-standardized	Pancreatitis	Alcohol use	Rate	2021	0.256554	0.370715	0.165613
226	Deaths	Brazil	Male	Age-standardized	Pancreatitis	Alcohol use	Rate	1990	0.6593	0.8909	0.454639
227	Deaths	Brazil	Male	Age-standardized	Pancreatitis	Alcohol use	Rate	2021	0.694983	0.937905	0.475604
228	Deaths	Paraguay	Male	Age-standardized	Pancreatitis	Alcohol use	Rate	1990	0.717275	1.08	0.463653
229	Deaths	Paraguay	Male	Age-standardized	Pancreatitis	Alcohol use	Rate	2021	0.745538	1.13318	0.428064
230	Deaths	Algeria	Male	Age-standardized	Pancreatitis	Alcohol use	Rate	1990	0.00752196	0.0172984	0.00225862
231	Deaths	Algeria	Male	Age-standardized	Pancreatitis	Alcohol use	Rate	2021	0.0161503	0.0291179	0.00826392
232	Deaths	Egypt	Male	Age-standardized	Pancreatitis	Alcohol use	Rate	1990	0.00216479	0.00422322	0.000818593
233	Deaths	Egypt	Male	Age-standardized	Pancreatitis	Alcohol use	Rate	2021	0.0035383	0.0061943	0.00161592
234	Deaths	Bahrain	Male	Age-standardized	Pancreatitis	Alcohol use	Rate	1990	0.0892982	0.143964	0.0495618
235	Deaths	Bahrain	Male	Age-standardized	Pancreatitis	Alcohol use	Rate	2021	0.0378028	0.0636979	0.0188105
236	Deaths	Iran (Islamic Republic of)	Male	Age-standardized	Pancreatitis	Alcohol use	Rate	1990	1.84e-07	3.31e-06	-2.42e-06
237	Deaths	Iran (Islamic Republic of)	Male	Age-standardized	Pancreatitis	Alcohol use	Rate	2021	0.0101926	0.0161595	0.0053078
238	Deaths	Iraq	Male	Age-standardized	Pancreatitis	Alcohol use	Rate	1990	0.00621766	0.0108935	0.0031224
239	Deaths	Iraq	Male	Age-standardized	Pancreatitis	Alcohol use	Rate	2021	0.00337793	0.00564392	0.00168463
240	Deaths	Kuwait	Male	Age-standardized	Pancreatitis	Alcohol use	Rate	1990	0	0	0
241	Deaths	Kuwait	Male	Age-standardized	Pancreatitis	Alcohol use	Rate	2021	0.00192747	0.00670357	-4.21e-05
242	Deaths	Jordan	Male	Age-standardized	Pancreatitis	Alcohol use	Rate	1990	0.0146732	0.0266714	0.00697635
243	Deaths	Jordan	Male	Age-standardized	Pancreatitis	Alcohol use	Rate	2021	0.0104907	0.0180681	0.00490539
244	Deaths	Lebanon	Male	Age-standardized	Pancreatitis	Alcohol use	Rate	1990	0.0908601	0.163381	0.039724
245	Deaths	Lebanon	Male	Age-standardized	Pancreatitis	Alcohol use	Rate	2021	0.0489409	0.0828557	0.0220666
246	Deaths	Libya	Male	Age-standardized	Pancreatitis	Alcohol use	Rate	1990	3.24e-05	0.000206009	-6.93e-05
247	Deaths	Libya	Male	Age-standardized	Pancreatitis	Alcohol use	Rate	2021	0.0146511	0.0277946	0.00590652
248	Deaths	Morocco	Male	Age-standardized	Pancreatitis	Alcohol use	Rate	1990	0.00624971	0.0145563	0.00241218
249	Deaths	Morocco	Male	Age-standardized	Pancreatitis	Alcohol use	Rate	2021	0.00544471	0.0103455	0.00259262
250	Deaths	Oman	Male	Age-standardized	Pancreatitis	Alcohol use	Rate	1990	0.00434171	0.0108135	0.000838505
251	Deaths	Oman	Male	Age-standardized	Pancreatitis	Alcohol use	Rate	2021	0.0048706	0.00923134	0.00169465
252	Deaths	Palestine	Male	Age-standardized	Pancreatitis	Alcohol use	Rate	1990	0.0747216	0.160492	0.0313549
253	Deaths	Palestine	Male	Age-standardized	Pancreatitis	Alcohol use	Rate	2021	0.036287	0.0606766	0.01946
254	Deaths	Qatar	Male	Age-standardized	Pancreatitis	Alcohol use	Rate	1990	0.031207	0.0600871	0.0129238
255	Deaths	Qatar	Male	Age-standardized	Pancreatitis	Alcohol use	Rate	2021	0.023274	0.044156	0.0102179
256	Deaths	Saudi Arabia	Male	Age-standardized	Pancreatitis	Alcohol use	Rate	1990	0.0124749	0.0360786	0.0010702
257	Deaths	Saudi Arabia	Male	Age-standardized	Pancreatitis	Alcohol use	Rate	2021	0.00573497	0.0150186	0.000137471
258	Deaths	Tunisia	Male	Age-standardized	Pancreatitis	Alcohol use	Rate	1990	0.0227707	0.0529165	0.00877096
259	Deaths	Tunisia	Male	Age-standardized	Pancreatitis	Alcohol use	Rate	2021	0.033722	0.0601871	0.0176319
260	Deaths	United Arab Emirates	Male	Age-standardized	Pancreatitis	Alcohol use	Rate	1990	0.122376	0.263291	0.0484242
261	Deaths	United Arab Emirates	Male	Age-standardized	Pancreatitis	Alcohol use	Rate	2021	0.0427595	0.0889231	0.0135778
262	Deaths	Turkey	Male	Age-standardized	Pancreatitis	Alcohol use	Rate	1990	0.0726685	0.12409	0.033876
263	Deaths	Turkey	Male	Age-standardized	Pancreatitis	Alcohol use	Rate	2021	0.0642362	0.108602	0.0310145
264	Deaths	Syrian Arab Republic	Male	Age-standardized	Pancreatitis	Alcohol use	Rate	1990	0.034467	0.0633914	0.0172167
265	Deaths	Syrian Arab Republic	Male	Age-standardized	Pancreatitis	Alcohol use	Rate	2021	0.0139297	0.0276932	0.00439559
266	Deaths	Afghanistan	Male	Age-standardized	Pancreatitis	Alcohol use	Rate	1990	0	0	0
267	Deaths	Afghanistan	Male	Age-standardized	Pancreatitis	Alcohol use	Rate	2021	0.000917639	0.00291212	-5.68e-05
268	Deaths	Yemen	Male	Age-standardized	Pancreatitis	Alcohol use	Rate	1990	0.0201728	0.0471122	0.00649444
269	Deaths	Yemen	Male	Age-standardized	Pancreatitis	Alcohol use	Rate	2021	0.00598051	0.0125936	0.00226364
270	Deaths	Bhutan	Male	Age-standardized	Pancreatitis	Alcohol use	Rate	1990	0.534779	1.18452	0.194325
271	Deaths	Bhutan	Male	Age-standardized	Pancreatitis	Alcohol use	Rate	2021	0.0490623	0.191096	-0.00616845
272	Deaths	Bangladesh	Male	Age-standardized	Pancreatitis	Alcohol use	Rate	1990	0.00572046	0.0258473	-0.00254061
273	Deaths	Bangladesh	Male	Age-standardized	Pancreatitis	Alcohol use	Rate	2021	0.0410916	0.104058	0.000290835
274	Deaths	Nepal	Male	Age-standardized	Pancreatitis	Alcohol use	Rate	1990	0.00923645	0.0653255	-0.0216475
275	Deaths	Nepal	Male	Age-standardized	Pancreatitis	Alcohol use	Rate	2021	0.316819	0.616849	0.0941164
276	Deaths	India	Male	Age-standardized	Pancreatitis	Alcohol use	Rate	1990	0.236623	0.43589	0.103665
277	Deaths	India	Male	Age-standardized	Pancreatitis	Alcohol use	Rate	2021	0.334017	0.497164	0.186707
278	Deaths	Pakistan	Male	Age-standardized	Pancreatitis	Alcohol use	Rate	1990	0.0144507	0.0571146	-0.00358423
279	Deaths	Pakistan	Male	Age-standardized	Pancreatitis	Alcohol use	Rate	2021	0.0285649	0.0679181	0.00521985
280	Deaths	Angola	Male	Age-standardized	Pancreatitis	Alcohol use	Rate	1990	0.161189	0.328492	0.0544117
281	Deaths	Angola	Male	Age-standardized	Pancreatitis	Alcohol use	Rate	2021	0.401855	0.727533	0.206749
282	Deaths	Congo	Male	Age-standardized	Pancreatitis	Alcohol use	Rate	1990	0.215657	0.479071	0.0533671
283	Deaths	Congo	Male	Age-standardized	Pancreatitis	Alcohol use	Rate	2021	0.422228	0.784052	0.191501
284	Deaths	Central African Republic	Male	Age-standardized	Pancreatitis	Alcohol use	Rate	1990	0.27566	0.575979	0.0942056
285	Deaths	Central African Republic	Male	Age-standardized	Pancreatitis	Alcohol use	Rate	2021	0.147279	0.355893	0.0325497
286	Deaths	Democratic Republic of the Congo	Male	Age-standardized	Pancreatitis	Alcohol use	Rate	1990	0.20446	0.508407	0.0454305
287	Deaths	Democratic Republic of the Congo	Male	Age-standardized	Pancreatitis	Alcohol use	Rate	2021	0.189219	0.405547	0.041439
288	Deaths	Equatorial Guinea	Male	Age-standardized	Pancreatitis	Alcohol use	Rate	1990	0.243026	0.765175	0.0351413
289	Deaths	Equatorial Guinea	Male	Age-standardized	Pancreatitis	Alcohol use	Rate	2021	0.478156	1.09303	0.200093
290	Deaths	Gabon	Male	Age-standardized	Pancreatitis	Alcohol use	Rate	1990	0.460376	0.870575	0.238038
291	Deaths	Gabon	Male	Age-standardized	Pancreatitis	Alcohol use	Rate	2021	0.483925	0.987335	0.229745
292	Deaths	Burundi	Male	Age-standardized	Pancreatitis	Alcohol use	Rate	1990	0.578872	1.2253	0.263576
293	Deaths	Burundi	Male	Age-standardized	Pancreatitis	Alcohol use	Rate	2021	0.382762	0.854953	0.136602
294	Deaths	Eritrea	Male	Age-standardized	Pancreatitis	Alcohol use	Rate	1990	0.11546	0.297794	0.00898908
295	Deaths	Eritrea	Male	Age-standardized	Pancreatitis	Alcohol use	Rate	2021	0.0742605	0.20799	0.000775266
296	Deaths	Comoros	Male	Age-standardized	Pancreatitis	Alcohol use	Rate	1990	0.0126045	0.0467136	-0.00212337
297	Deaths	Comoros	Male	Age-standardized	Pancreatitis	Alcohol use	Rate	2021	0.0502726	0.117563	0.00791711
298	Deaths	Djibouti	Male	Age-standardized	Pancreatitis	Alcohol use	Rate	1990	0.0699283	0.227168	-0.00293613
299	Deaths	Djibouti	Male	Age-standardized	Pancreatitis	Alcohol use	Rate	2021	0.00641126	0.0406009	-0.0166417
300	Deaths	Kenya	Male	Age-standardized	Pancreatitis	Alcohol use	Rate	1990	0.43722	1.13921	0.127855
301	Deaths	Kenya	Male	Age-standardized	Pancreatitis	Alcohol use	Rate	2021	0.406821	0.734095	0.190992
302	Deaths	Madagascar	Male	Age-standardized	Pancreatitis	Alcohol use	Rate	1990	0.173803	0.380488	0.0412194
303	Deaths	Madagascar	Male	Age-standardized	Pancreatitis	Alcohol use	Rate	2021	0.111062	0.289111	0.023938
304	Deaths	Ethiopia	Male	Age-standardized	Pancreatitis	Alcohol use	Rate	1990	0.0913095	0.230429	0.0156797
305	Deaths	Ethiopia	Male	Age-standardized	Pancreatitis	Alcohol use	Rate	2021	0.218286	0.456886	0.07489
306	Deaths	Mozambique	Male	Age-standardized	Pancreatitis	Alcohol use	Rate	1990	0.0232041	0.129308	-0.0391175
307	Deaths	Mozambique	Male	Age-standardized	Pancreatitis	Alcohol use	Rate	2021	0.190242	0.437156	0.0275819
308	Deaths	Malawi	Male	Age-standardized	Pancreatitis	Alcohol use	Rate	1990	0.21157	0.442198	0.0808947
309	Deaths	Malawi	Male	Age-standardized	Pancreatitis	Alcohol use	Rate	2021	0.349229	0.621881	0.170213
310	Deaths	Rwanda	Male	Age-standardized	Pancreatitis	Alcohol use	Rate	1990	0.636839	1.07143	0.349886
311	Deaths	Rwanda	Male	Age-standardized	Pancreatitis	Alcohol use	Rate	2021	0.556459	1.01816	0.227027
312	Deaths	Mauritius	Male	Age-standardized	Pancreatitis	Alcohol use	Rate	1990	1.36147	2.04967	0.698635
313	Deaths	Mauritius	Male	Age-standardized	Pancreatitis	Alcohol use	Rate	2021	0.777541	1.25637	0.389984
314	Deaths	Somalia	Male	Age-standardized	Pancreatitis	Alcohol use	Rate	1990	0	0	0
315	Deaths	Somalia	Male	Age-standardized	Pancreatitis	Alcohol use	Rate	2021	0	0	0
316	Deaths	Seychelles	Male	Age-standardized	Pancreatitis	Alcohol use	Rate	1990	0.376379	0.678483	0.185465
317	Deaths	Seychelles	Male	Age-standardized	Pancreatitis	Alcohol use	Rate	2021	0.301246	0.627945	0.133353
318	Deaths	Uganda	Male	Age-standardized	Pancreatitis	Alcohol use	Rate	1990	0.280089	0.56795	0.11561
319	Deaths	Uganda	Male	Age-standardized	Pancreatitis	Alcohol use	Rate	2021	0.385399	0.66411	0.216173
320	Deaths	United Republic of Tanzania	Male	Age-standardized	Pancreatitis	Alcohol use	Rate	1990	0.355621	0.645498	0.153933
321	Deaths	United Republic of Tanzania	Male	Age-standardized	Pancreatitis	Alcohol use	Rate	2021	0.419457	0.717437	0.193165
322	Deaths	Zambia	Male	Age-standardized	Pancreatitis	Alcohol use	Rate	1990	0.35634	0.661977	0.171737
323	Deaths	Zambia	Male	Age-standardized	Pancreatitis	Alcohol use	Rate	2021	0.448347	0.82719	0.221163
324	Deaths	Lesotho	Male	Age-standardized	Pancreatitis	Alcohol use	Rate	1990	0.361267	0.865262	0.118394
325	Deaths	Lesotho	Male	Age-standardized	Pancreatitis	Alcohol use	Rate	2021	0.424789	0.766808	0.175679
326	Deaths	Botswana	Male	Age-standardized	Pancreatitis	Alcohol use	Rate	1990	0.441867	0.984758	0.181941
327	Deaths	Botswana	Male	Age-standardized	Pancreatitis	Alcohol use	Rate	2021	0.295658	0.515742	0.153723
328	Deaths	Namibia	Male	Age-standardized	Pancreatitis	Alcohol use	Rate	1990	0.322716	0.82759	0.086415
329	Deaths	Namibia	Male	Age-standardized	Pancreatitis	Alcohol use	Rate	2021	0.579801	0.987333	0.317076
330	Deaths	South Africa	Male	Age-standardized	Pancreatitis	Alcohol use	Rate	1990	0.440266	0.70386	0.258161
331	Deaths	South Africa	Male	Age-standardized	Pancreatitis	Alcohol use	Rate	2021	0.426561	0.576745	0.282077
332	Deaths	Zimbabwe	Male	Age-standardized	Pancreatitis	Alcohol use	Rate	1990	0.437126	0.766753	0.21302
333	Deaths	Zimbabwe	Male	Age-standardized	Pancreatitis	Alcohol use	Rate	2021	0.513809	0.94514	0.210128
334	Deaths	Eswatini	Male	Age-standardized	Pancreatitis	Alcohol use	Rate	1990	0.52379	0.870154	0.293464
335	Deaths	Eswatini	Male	Age-standardized	Pancreatitis	Alcohol use	Rate	2021	0.477832	0.934187	0.202345
336	Deaths	Benin	Male	Age-standardized	Pancreatitis	Alcohol use	Rate	1990	0.335381	0.752262	0.0678391
337	Deaths	Benin	Male	Age-standardized	Pancreatitis	Alcohol use	Rate	2021	0.612994	1.18975	0.229286
338	Deaths	Cameroon	Male	Age-standardized	Pancreatitis	Alcohol use	Rate	1990	0.979713	1.90397	0.402714
339	Deaths	Cameroon	Male	Age-standardized	Pancreatitis	Alcohol use	Rate	2021	1.47721	2.97908	0.662077
340	Deaths	Burkina Faso	Male	Age-standardized	Pancreatitis	Alcohol use	Rate	1990	0.826813	1.43571	0.46462
341	Deaths	Burkina Faso	Male	Age-standardized	Pancreatitis	Alcohol use	Rate	2021	1.18448	1.84669	0.695923
342	Deaths	Cabo Verde	Male	Age-standardized	Pancreatitis	Alcohol use	Rate	1990	0.868925	1.75325	0.340596
343	Deaths	Cabo Verde	Male	Age-standardized	Pancreatitis	Alcohol use	Rate	2021	1.09343	1.77382	0.558717
344	Deaths	Chad	Male	Age-standardized	Pancreatitis	Alcohol use	Rate	1990	0.111292	0.427861	-0.0281871
345	Deaths	Chad	Male	Age-standardized	Pancreatitis	Alcohol use	Rate	2021	0.618209	1.51257	0.0754661
346	Deaths	Gambia	Male	Age-standardized	Pancreatitis	Alcohol use	Rate	1990	0.310151	0.809652	0.0297562
347	Deaths	Gambia	Male	Age-standardized	Pancreatitis	Alcohol use	Rate	2021	0.970491	1.88712	0.389372
348	Deaths	Coted'Ivoire	Male	Age-standardized	Pancreatitis	Alcohol use	Rate	1990	0.922126	1.52293	0.427405
349	Deaths	Coted'Ivoire	Male	Age-standardized	Pancreatitis	Alcohol use	Rate	2021	1.35875	2.14756	0.721229
350	Deaths	Ghana	Male	Age-standardized	Pancreatitis	Alcohol use	Rate	1990	0.622321	1.13265	0.264135
351	Deaths	Ghana	Male	Age-standardized	Pancreatitis	Alcohol use	Rate	2021	0.841237	1.56041	0.370545
352	Deaths	Guinea	Male	Age-standardized	Pancreatitis	Alcohol use	Rate	1990	0.134528	0.428437	-0.0121653
353	Deaths	Guinea	Male	Age-standardized	Pancreatitis	Alcohol use	Rate	2021	0.306238	0.665607	0.0645242
354	Deaths	Guinea-Bissau	Male	Age-standardized	Pancreatitis	Alcohol use	Rate	1990	1.03524	1.86472	0.403165
355	Deaths	Guinea-Bissau	Male	Age-standardized	Pancreatitis	Alcohol use	Rate	2021	1.13957	2.02771	0.505703
356	Deaths	Mali	Male	Age-standardized	Pancreatitis	Alcohol use	Rate	1990	0.277249	0.647888	0.0935386
357	Deaths	Mali	Male	Age-standardized	Pancreatitis	Alcohol use	Rate	2021	0.35333	0.715711	0.150102
358	Deaths	Liberia	Male	Age-standardized	Pancreatitis	Alcohol use	Rate	1990	0.98219	1.66194	0.512476
359	Deaths	Liberia	Male	Age-standardized	Pancreatitis	Alcohol use	Rate	2021	0.918498	1.65132	0.437107
360	Deaths	Mauritania	Male	Age-standardized	Pancreatitis	Alcohol use	Rate	1990	0	0	0
361	Deaths	Mauritania	Male	Age-standardized	Pancreatitis	Alcohol use	Rate	2021	0	0	0
362	Deaths	Niger	Male	Age-standardized	Pancreatitis	Alcohol use	Rate	1990	0.00866459	0.0856088	-0.0357562
363	Deaths	Niger	Male	Age-standardized	Pancreatitis	Alcohol use	Rate	2021	0.0340808	0.175744	-0.0436555
364	Deaths	Nigeria	Male	Age-standardized	Pancreatitis	Alcohol use	Rate	1990	0.695505	1.33361	0.342121
365	Deaths	Nigeria	Male	Age-standardized	Pancreatitis	Alcohol use	Rate	2021	0.891804	1.33494	0.51078
366	Deaths	Sao Tome and Principe	Male	Age-standardized	Pancreatitis	Alcohol use	Rate	1990	0.872323	1.48483	0.454389
367	Deaths	Sao Tome and Principe	Male	Age-standardized	Pancreatitis	Alcohol use	Rate	2021	1.17483	1.96544	0.531613
368	Deaths	Senegal	Male	Age-standardized	Pancreatitis	Alcohol use	Rate	1990	0.117725	0.400909	-0.0625658
369	Deaths	Senegal	Male	Age-standardized	Pancreatitis	Alcohol use	Rate	2021	0.0630212	0.260775	-0.0512359
370	Deaths	Sierra Leone	Male	Age-standardized	Pancreatitis	Alcohol use	Rate	1990	0.866492	1.50861	0.458785
371	Deaths	Sierra Leone	Male	Age-standardized	Pancreatitis	Alcohol use	Rate	2021	0.830915	1.4204	0.423875
372	Deaths	Niue	Male	Age-standardized	Pancreatitis	Alcohol use	Rate	1990	0.276552	0.569715	0.0356906
373	Deaths	Niue	Male	Age-standardized	Pancreatitis	Alcohol use	Rate	2021	0.300854	0.525051	0.110384
374	Deaths	Togo	Male	Age-standardized	Pancreatitis	Alcohol use	Rate	1990	0.642942	1.24313	0.24718
375	Deaths	Togo	Male	Age-standardized	Pancreatitis	Alcohol use	Rate	2021	0.646296	1.20519	0.285384
376	Deaths	Cook Islands	Male	Age-standardized	Pancreatitis	Alcohol use	Rate	1990	0.122523	0.465382	-0.0217229
377	Deaths	Cook Islands	Male	Age-standardized	Pancreatitis	Alcohol use	Rate	2021	1.13439	1.73937	0.657718
378	Deaths	Bermuda	Male	Age-standardized	Pancreatitis	Alcohol use	Rate	1990	0.632784	0.863829	0.412827
379	Deaths	Bermuda	Male	Age-standardized	Pancreatitis	Alcohol use	Rate	2021	0.319571	0.445259	0.206944
380	Deaths	American Samoa	Male	Age-standardized	Pancreatitis	Alcohol use	Rate	1990	0.0231579	0.0934458	-0.00932215
381	Deaths	American Samoa	Male	Age-standardized	Pancreatitis	Alcohol use	Rate	2021	0.0228197	0.080422	-0.0114101
382	Deaths	Greenland	Male	Age-standardized	Pancreatitis	Alcohol use	Rate	1990	0.695816	1.15744	0.281877
383	Deaths	Greenland	Male	Age-standardized	Pancreatitis	Alcohol use	Rate	2021	0.503103	0.795294	0.265634
384	Deaths	Nauru	Male	Age-standardized	Pancreatitis	Alcohol use	Rate	1990	0.319305	0.603874	0.107995
385	Deaths	Nauru	Male	Age-standardized	Pancreatitis	Alcohol use	Rate	2021	0.360535	0.768149	0.123774
386	Deaths	Guam	Male	Age-standardized	Pancreatitis	Alcohol use	Rate	1990	0.0233324	0.0842963	-0.00116402
387	Deaths	Guam	Male	Age-standardized	Pancreatitis	Alcohol use	Rate	2021	0.0591024	0.12175	0.00698675
388	Deaths	Monaco	Male	Age-standardized	Pancreatitis	Alcohol use	Rate	1990	0.176484	0.405882	-0.000132554
389	Deaths	Monaco	Male	Age-standardized	Pancreatitis	Alcohol use	Rate	2021	0.173614	0.369953	0.000709779
390	Deaths	Northern Mariana Islands	Male	Age-standardized	Pancreatitis	Alcohol use	Rate	1990	0.0714851	0.206958	-2.33e-05
391	Deaths	Northern Mariana Islands	Male	Age-standardized	Pancreatitis	Alcohol use	Rate	2021	0.130346	0.275846	0.00797714
392	Deaths	Puerto Rico	Male	Age-standardized	Pancreatitis	Alcohol use	Rate	1990	0.684716	0.932383	0.442471
393	Deaths	Puerto Rico	Male	Age-standardized	Pancreatitis	Alcohol use	Rate	2021	0.341218	0.479985	0.217564
394	Deaths	Palau	Male	Age-standardized	Pancreatitis	Alcohol use	Rate	1990	0.131144	0.337914	0.00671431
395	Deaths	Palau	Male	Age-standardized	Pancreatitis	Alcohol use	Rate	2021	0.187385	0.417459	0.0262531
396	Deaths	San Marino	Male	Age-standardized	Pancreatitis	Alcohol use	Rate	1990	0.125966	0.220589	-3.76e-05
397	Deaths	San Marino	Male	Age-standardized	Pancreatitis	Alcohol use	Rate	2021	0.0706096	0.148886	-1.24e-05
398	Deaths	Tuvalu	Male	Age-standardized	Pancreatitis	Alcohol use	Rate	1990	0.140861	0.354527	0.0293815
399	Deaths	Tuvalu	Male	Age-standardized	Pancreatitis	Alcohol use	Rate	2021	0.154624	0.328962	0.0457455
400	Deaths	Saint Kitts and Nevis	Male	Age-standardized	Pancreatitis	Alcohol use	Rate	1990	0.807318	1.27263	-0.000114223
401	Deaths	Saint Kitts and Nevis	Male	Age-standardized	Pancreatitis	Alcohol use	Rate	2021	0.398621	1.17554	-0.000924622
402	Deaths	South Sudan	Male	Age-standardized	Pancreatitis	Alcohol use	Rate	1990	0.00953038	0.0650559	-0.0200986
403	Deaths	South Sudan	Male	Age-standardized	Pancreatitis	Alcohol use	Rate	2021	0.00767548	0.0428806	-0.0180138
404	Deaths	United States Virgin Islands	Male	Age-standardized	Pancreatitis	Alcohol use	Rate	1990	0.321852	0.805176	-0.000534393
405	Deaths	United States Virgin Islands	Male	Age-standardized	Pancreatitis	Alcohol use	Rate	2021	0.323638	0.645539	0.00794013
406	Deaths	Tokelau	Male	Age-standardized	Pancreatitis	Alcohol use	Rate	1990	0.184789	0.4657	0.039758
407	Deaths	Tokelau	Male	Age-standardized	Pancreatitis	Alcohol use	Rate	2021	0.225991	0.450447	0.0794979
408	Deaths	Sudan	Male	Age-standardized	Pancreatitis	Alcohol use	Rate	1990	0.0442919	0.105885	0.0159802
409	Deaths	Sudan	Male	Age-standardized	Pancreatitis	Alcohol use	Rate	2021	4.72e-06	6.05e-05	-3.02e-05
410	Deaths	Democratic People's Republic of Korea	Male	All ages	Pancreatitis	Alcohol use	Number	1990	15.873	28.2946	8.93798
411	Deaths	Democratic People's Republic of Korea	Male	All ages	Pancreatitis	Alcohol use	Number	2021	23.5859	51.1623	9.12514
412	Deaths	China	Male	All ages	Pancreatitis	Alcohol use	Number	1990	834.056	1258.21	475.364
413	Deaths	China	Male	All ages	Pancreatitis	Alcohol use	Number	2021	1666.21	2587.82	973.048
414	Deaths	Taiwan (Province of China)	Male	All ages	Pancreatitis	Alcohol use	Number	1990	39.5431	51.2607	29.1792
415	Deaths	Taiwan (Province of China)	Male	All ages	Pancreatitis	Alcohol use	Number	2021	39.2079	55.2096	24.6625
416	Deaths	Indonesia	Male	All ages	Pancreatitis	Alcohol use	Number	1990	26.2657	60.4571	3.9736
417	Deaths	Indonesia	Male	All ages	Pancreatitis	Alcohol use	Number	2021	42.5466	105.887	5.32644
418	Deaths	Cambodia	Male	All ages	Pancreatitis	Alcohol use	Number	1990	3.45792	8.80621	0.550901
419	Deaths	Cambodia	Male	All ages	Pancreatitis	Alcohol use	Number	2021	47.3344	88.6147	25.2672
420	Deaths	Malaysia	Male	All ages	Pancreatitis	Alcohol use	Number	1990	13.031	21.5615	6.65967
421	Deaths	Malaysia	Male	All ages	Pancreatitis	Alcohol use	Number	2021	18.2941	33.1473	6.67473
422	Deaths	Lao People's Democratic Republic	Male	All ages	Pancreatitis	Alcohol use	Number	1990	3.98538	7.37526	1.33655
423	Deaths	Lao People's Democratic Republic	Male	All ages	Pancreatitis	Alcohol use	Number	2021	14.1595	24.6485	7.31771
424	Deaths	Myanmar	Male	All ages	Pancreatitis	Alcohol use	Number	1990	6.86065	27.459	-3.22989
425	Deaths	Myanmar	Male	All ages	Pancreatitis	Alcohol use	Number	2021	152.222	298.635	73.3503
426	Deaths	Philippines	Male	All ages	Pancreatitis	Alcohol use	Number	1990	64.9666	109.709	35.1527
427	Deaths	Philippines	Male	All ages	Pancreatitis	Alcohol use	Number	2021	180.887	257.488	108.979
428	Deaths	Sri Lanka	Male	All ages	Pancreatitis	Alcohol use	Number	1990	9.89798	15.6637	5.20401
429	Deaths	Sri Lanka	Male	All ages	Pancreatitis	Alcohol use	Number	2021	16.2138	25.3177	8.64362
430	Deaths	Timor-Leste	Male	All ages	Pancreatitis	Alcohol use	Number	1990	0.3963	1.25702	0.0792745
431	Deaths	Timor-Leste	Male	All ages	Pancreatitis	Alcohol use	Number	2021	1.54917	3.26319	0.538128
432	Deaths	Maldives	Male	All ages	Pancreatitis	Alcohol use	Number	1990	0.00315586	0.0172395	-0.00410336
433	Deaths	Maldives	Male	All ages	Pancreatitis	Alcohol use	Number	2021	0.0367964	0.115127	-0.00566088
434	Deaths	Thailand	Male	All ages	Pancreatitis	Alcohol use	Number	1990	117.35	188.159	67.3732
435	Deaths	Thailand	Male	All ages	Pancreatitis	Alcohol use	Number	2021	256.997	377.634	162.743
436	Deaths	Viet Nam	Male	All ages	Pancreatitis	Alcohol use	Number	1990	2.36292	14.6281	-6.61948
437	Deaths	Viet Nam	Male	All ages	Pancreatitis	Alcohol use	Number	2021	268.266	458.862	147.339
438	Deaths	Marshall Islands	Male	All ages	Pancreatitis	Alcohol use	Number	1990	0.0275854	0.0552623	0.0095757
439	Deaths	Marshall Islands	Male	All ages	Pancreatitis	Alcohol use	Number	2021	0.0490836	0.0931673	0.0193609
440	Deaths	Fiji	Male	All ages	Pancreatitis	Alcohol use	Number	1990	0.364519	0.677053	0.166636
441	Deaths	Fiji	Male	All ages	Pancreatitis	Alcohol use	Number	2021	0.477939	0.817266	0.2362
442	Deaths	Papua New Guinea	Male	All ages	Pancreatitis	Alcohol use	Number	1990	1.11729	2.64577	0.236659
443	Deaths	Papua New Guinea	Male	All ages	Pancreatitis	Alcohol use	Number	2021	1.99397	4.58439	0.498865
444	Deaths	Kiribati	Male	All ages	Pancreatitis	Alcohol use	Number	1990	0.0599264	0.141805	0.000313384
445	Deaths	Kiribati	Male	All ages	Pancreatitis	Alcohol use	Number	2021	0.0450359	0.145715	-0.00401846
446	Deaths	Solomon Islands	Male	All ages	Pancreatitis	Alcohol use	Number	1990	0.0166375	0.0620667	-0.00796166
447	Deaths	Solomon Islands	Male	All ages	Pancreatitis	Alcohol use	Number	2021	0.0950588	0.240707	0.0125593
448	Deaths	Samoa	Male	All ages	Pancreatitis	Alcohol use	Number	1990	0.128924	0.277809	0.0600182
449	Deaths	Samoa	Male	All ages	Pancreatitis	Alcohol use	Number	2021	0.126613	0.250369	0.0480728
450	Deaths	Micronesia (Federated States of)	Male	All ages	Pancreatitis	Alcohol use	Number	1990	0.125711	0.222936	0.0543663
451	Deaths	Micronesia (Federated States of)	Male	All ages	Pancreatitis	Alcohol use	Number	2021	0.0762838	0.154423	0.0255467
452	Deaths	Tonga	Male	All ages	Pancreatitis	Alcohol use	Number	1990	0.0405537	0.0918364	0.00972689
453	Deaths	Tonga	Male	All ages	Pancreatitis	Alcohol use	Number	2021	0.0379244	0.0949715	0.00608932
454	Deaths	Azerbaijan	Male	All ages	Pancreatitis	Alcohol use	Number	1990	9.57908	15.6345	5.33095
455	Deaths	Azerbaijan	Male	All ages	Pancreatitis	Alcohol use	Number	2021	17.8883	30.0722	9.63756
456	Deaths	Armenia	Male	All ages	Pancreatitis	Alcohol use	Number	1990	1.21736	1.92537	0.618353
457	Deaths	Armenia	Male	All ages	Pancreatitis	Alcohol use	Number	2021	3.75222	5.47521	2.20031
458	Deaths	Vanuatu	Male	All ages	Pancreatitis	Alcohol use	Number	1990	0.105565	0.259453	0.0324405
459	Deaths	Vanuatu	Male	All ages	Pancreatitis	Alcohol use	Number	2021	0.320608	0.705913	0.12286
460	Deaths	Georgia	Male	All ages	Pancreatitis	Alcohol use	Number	1990	0.783488	1.25836	0.35114
461	Deaths	Georgia	Male	All ages	Pancreatitis	Alcohol use	Number	2021	11.6629	18.4632	6.79906
462	Deaths	Mongolia	Male	All ages	Pancreatitis	Alcohol use	Number	1990	3.91345	7.71723	1.66556
463	Deaths	Mongolia	Male	All ages	Pancreatitis	Alcohol use	Number	2021	21.7182	32.114	12.7227
464	Deaths	Kazakhstan	Male	All ages	Pancreatitis	Alcohol use	Number	1990	129.631	184.69	81.7361
465	Deaths	Kazakhstan	Male	All ages	Pancreatitis	Alcohol use	Number	2021	143.228	222.31	90.1524
466	Deaths	Kyrgyzstan	Male	All ages	Pancreatitis	Alcohol use	Number	1990	4.46154	6.17683	2.94987
467	Deaths	Kyrgyzstan	Male	All ages	Pancreatitis	Alcohol use	Number	2021	17.5699	25.4975	11.3745
468	Deaths	Tajikistan	Male	All ages	Pancreatitis	Alcohol use	Number	1990	2.05306	3.4247	1.02225
469	Deaths	Tajikistan	Male	All ages	Pancreatitis	Alcohol use	Number	2021	4.53891	8.52708	2.20143
470	Deaths	Turkmenistan	Male	All ages	Pancreatitis	Alcohol use	Number	1990	2.06876	3.64305	0.833738
471	Deaths	Turkmenistan	Male	All ages	Pancreatitis	Alcohol use	Number	2021	11.4848	18.5825	6.6114
472	Deaths	Uzbekistan	Male	All ages	Pancreatitis	Alcohol use	Number	1990	13.3298	21.3411	5.95167
473	Deaths	Uzbekistan	Male	All ages	Pancreatitis	Alcohol use	Number	2021	52.5832	77.5747	33.1815
474	Deaths	Bosnia and Herzegovina	Male	All ages	Pancreatitis	Alcohol use	Number	1990	12.3505	20.3484	5.58884
475	Deaths	Bosnia and Herzegovina	Male	All ages	Pancreatitis	Alcohol use	Number	2021	16.125	24.8903	8.76354
476	Deaths	Albania	Male	All ages	Pancreatitis	Alcohol use	Number	1990	1.16525	2.28005	0.398418
477	Deaths	Albania	Male	All ages	Pancreatitis	Alcohol use	Number	2021	3.82642	6.27105	1.89196
478	Deaths	Croatia	Male	All ages	Pancreatitis	Alcohol use	Number	1990	29.8351	39.3176	20.4918
479	Deaths	Croatia	Male	All ages	Pancreatitis	Alcohol use	Number	2021	24.9359	33.9687	16.5333
480	Deaths	Bulgaria	Male	All ages	Pancreatitis	Alcohol use	Number	1990	42.1997	56.6988	29.1464
481	Deaths	Bulgaria	Male	All ages	Pancreatitis	Alcohol use	Number	2021	59.5806	78.6315	41.7461
482	Deaths	Czechia	Male	All ages	Pancreatitis	Alcohol use	Number	1990	96.0606	121.069	71.1994
483	Deaths	Czechia	Male	All ages	Pancreatitis	Alcohol use	Number	2021	104.348	139.287	73.237
484	Deaths	Hungary	Male	All ages	Pancreatitis	Alcohol use	Number	1990	132.653	168.456	94.9992
485	Deaths	Hungary	Male	All ages	Pancreatitis	Alcohol use	Number	2021	79.7529	108.333	55.8615
486	Deaths	Montenegro	Male	All ages	Pancreatitis	Alcohol use	Number	1990	2.23165	3.36665	1.32194
487	Deaths	Montenegro	Male	All ages	Pancreatitis	Alcohol use	Number	2021	2.71589	4.092	1.5714
488	Deaths	North Macedonia	Male	All ages	Pancreatitis	Alcohol use	Number	1990	6.89148	9.78297	4.25654
489	Deaths	North Macedonia	Male	All ages	Pancreatitis	Alcohol use	Number	2021	7.91307	12.514	4.26853
490	Deaths	Poland	Male	All ages	Pancreatitis	Alcohol use	Number	1990	224.746	294.021	156.756
491	Deaths	Poland	Male	All ages	Pancreatitis	Alcohol use	Number	2021	462.829	594.385	332.98
492	Deaths	Romania	Male	All ages	Pancreatitis	Alcohol use	Number	1990	221.39	292.001	159.278
493	Deaths	Romania	Male	All ages	Pancreatitis	Alcohol use	Number	2021	282.061	374.516	201.067
494	Deaths	Serbia	Male	All ages	Pancreatitis	Alcohol use	Number	1990	61.7746	90.6156	36.2657
495	Deaths	Serbia	Male	All ages	Pancreatitis	Alcohol use	Number	2021	66.6416	95.1022	41.0873
496	Deaths	Slovakia	Male	All ages	Pancreatitis	Alcohol use	Number	1990	51.5088	73.5932	33.9452
497	Deaths	Slovakia	Male	All ages	Pancreatitis	Alcohol use	Number	2021	55.2329	81.3153	33.9516
498	Deaths	Slovenia	Male	All ages	Pancreatitis	Alcohol use	Number	1990	11.0746	15.0081	7.44385
499	Deaths	Slovenia	Male	All ages	Pancreatitis	Alcohol use	Number	2021	6.13434	11.0925	1.84828
500	Deaths	Belarus	Male	All ages	Pancreatitis	Alcohol use	Number	1990	90.724	117.051	63.5451
501	Deaths	Belarus	Male	All ages	Pancreatitis	Alcohol use	Number	2021	114.782	156.68	81.4647
502	Deaths	Russian Federation	Male	All ages	Pancreatitis	Alcohol use	Number	1990	818.349	1043.55	615.061
503	Deaths	Russian Federation	Male	All ages	Pancreatitis	Alcohol use	Number	2021	2656.48	3447.5	1949.82
504	Deaths	Estonia	Male	All ages	Pancreatitis	Alcohol use	Number	1990	8.35572	12.594	5.54942
505	Deaths	Estonia	Male	All ages	Pancreatitis	Alcohol use	Number	2021	12.2922	16.3991	8.82149
506	Deaths	Latvia	Male	All ages	Pancreatitis	Alcohol use	Number	1990	17.0681	23.0958	11.7958
507	Deaths	Latvia	Male	All ages	Pancreatitis	Alcohol use	Number	2021	30.7477	39.9037	22.5992
508	Deaths	Lithuania	Male	All ages	Pancreatitis	Alcohol use	Number	1990	16.8247	24.5666	11.2162
509	Deaths	Lithuania	Male	All ages	Pancreatitis	Alcohol use	Number	2021	44.8817	58.2262	32.6249
510	Deaths	Republic of Moldova	Male	All ages	Pancreatitis	Alcohol use	Number	1990	87.6151	115.93	62.406
511	Deaths	Republic of Moldova	Male	All ages	Pancreatitis	Alcohol use	Number	2021	68.006	89.9574	49.0933
512	Deaths	Ukraine	Male	All ages	Pancreatitis	Alcohol use	Number	1990	453.958	596.51	319.049
513	Deaths	Ukraine	Male	All ages	Pancreatitis	Alcohol use	Number	2021	514.178	800.72	291.669
514	Deaths	Brunei Darussalam	Male	All ages	Pancreatitis	Alcohol use	Number	1990	0.0396977	0.0625166	0.0214493
515	Deaths	Brunei Darussalam	Male	All ages	Pancreatitis	Alcohol use	Number	2021	0.0204585	0.0534123	0.000127662
516	Deaths	Japan	Male	All ages	Pancreatitis	Alcohol use	Number	1990	200.905	272.74	129.18
517	Deaths	Japan	Male	All ages	Pancreatitis	Alcohol use	Number	2021	183.994	267.63	105.234
518	Deaths	Republic of Korea	Male	All ages	Pancreatitis	Alcohol use	Number	1990	88.9159	128.85	44.5117
519	Deaths	Republic of Korea	Male	All ages	Pancreatitis	Alcohol use	Number	2021	88.5223	134.315	56.5735
520	Deaths	Singapore	Male	All ages	Pancreatitis	Alcohol use	Number	1990	0.72866	1.28753	0.253431
521	Deaths	Singapore	Male	All ages	Pancreatitis	Alcohol use	Number	2021	0.602065	1.09319	0.205561
522	Deaths	Australia	Male	All ages	Pancreatitis	Alcohol use	Number	1990	33.9198	45.1335	22.9641
523	Deaths	Australia	Male	All ages	Pancreatitis	Alcohol use	Number	2021	56.1898	75.4398	37.4193
524	Deaths	New Zealand	Male	All ages	Pancreatitis	Alcohol use	Number	1990	7.84763	10.628	5.13212
525	Deaths	New Zealand	Male	All ages	Pancreatitis	Alcohol use	Number	2021	12.8795	17.6963	8.32283
526	Deaths	Andorra	Male	All ages	Pancreatitis	Alcohol use	Number	1990	0.14589	0.238736	0.0806037
527	Deaths	Andorra	Male	All ages	Pancreatitis	Alcohol use	Number	2021	0.227555	0.35075	0.118082
528	Deaths	Belgium	Male	All ages	Pancreatitis	Alcohol use	Number	1990	36.8054	48.2777	25.9905
529	Deaths	Belgium	Male	All ages	Pancreatitis	Alcohol use	Number	2021	35.9275	48.1273	23.3578
530	Deaths	Cyprus	Male	All ages	Pancreatitis	Alcohol use	Number	1990	2.94794	4.72359	1.73482
531	Deaths	Cyprus	Male	All ages	Pancreatitis	Alcohol use	Number	2021	3.75342	5.51122	2.25496
532	Deaths	Austria	Male	All ages	Pancreatitis	Alcohol use	Number	1990	38.3126	48.9868	27.4618
533	Deaths	Austria	Male	All ages	Pancreatitis	Alcohol use	Number	2021	27.9073	37.3585	18.874
534	Deaths	Finland	Male	All ages	Pancreatitis	Alcohol use	Number	1990	29.729	40.2628	20.4506
535	Deaths	Finland	Male	All ages	Pancreatitis	Alcohol use	Number	2021	32.3918	44.5336	20.4194
536	Deaths	Denmark	Male	All ages	Pancreatitis	Alcohol use	Number	1990	26.7117	34.6126	18.4275
537	Deaths	Denmark	Male	All ages	Pancreatitis	Alcohol use	Number	2021	30.5221	42.3298	18.8486
538	Deaths	Israel	Male	All ages	Pancreatitis	Alcohol use	Number	1990	0.879758	2.14197	-0.0185971
539	Deaths	Israel	Male	All ages	Pancreatitis	Alcohol use	Number	2021	4.27825	7.76203	1.21437
540	Deaths	Germany	Male	All ages	Pancreatitis	Alcohol use	Number	1990	443.178	550.977	326.67
541	Deaths	Germany	Male	All ages	Pancreatitis	Alcohol use	Number	2021	468.404	603.9	329.058
542	Deaths	France	Male	All ages	Pancreatitis	Alcohol use	Number	1990	248.737	315.426	180.262
543	Deaths	France	Male	All ages	Pancreatitis	Alcohol use	Number	2021	251.65	340.562	167.076
544	Deaths	Iceland	Male	All ages	Pancreatitis	Alcohol use	Number	1990	0.24494	0.399492	0.118765
545	Deaths	Iceland	Male	All ages	Pancreatitis	Alcohol use	Number	2021	0.710543	0.953117	0.435995
546	Deaths	Greece	Male	All ages	Pancreatitis	Alcohol use	Number	1990	36.949	49.054	25.4199
547	Deaths	Greece	Male	All ages	Pancreatitis	Alcohol use	Number	2021	46.847	64.3139	28.6622
548	Deaths	Ireland	Male	All ages	Pancreatitis	Alcohol use	Number	1990	5.65753	7.4864	3.82177
549	Deaths	Ireland	Male	All ages	Pancreatitis	Alcohol use	Number	2021	6.95573	9.40975	4.55951
550	Deaths	Italy	Male	All ages	Pancreatitis	Alcohol use	Number	1990	203.27	259.648	146.038
551	Deaths	Italy	Male	All ages	Pancreatitis	Alcohol use	Number	2021	194.758	262.325	125.022
552	Deaths	Malta	Male	All ages	Pancreatitis	Alcohol use	Number	1990	0.537325	0.756956	0.335731
553	Deaths	Malta	Male	All ages	Pancreatitis	Alcohol use	Number	2021	0.88675	1.23986	0.548809
554	Deaths	Luxembourg	Male	All ages	Pancreatitis	Alcohol use	Number	1990	1.41109	1.80403	1.03664
555	Deaths	Luxembourg	Male	All ages	Pancreatitis	Alcohol use	Number	2021	1.55233	2.04384	1.05075
556	Deaths	Netherlands	Male	All ages	Pancreatitis	Alcohol use	Number	1990	35.7657	47.2358	25.3637
557	Deaths	Netherlands	Male	All ages	Pancreatitis	Alcohol use	Number	2021	45.3907	62.421	29.6198
558	Deaths	Norway	Male	All ages	Pancreatitis	Alcohol use	Number	1990	4.73683	7.56301	2.45965
559	Deaths	Norway	Male	All ages	Pancreatitis	Alcohol use	Number	2021	10.5764	15.5295	5.89216
560	Deaths	Sweden	Male	All ages	Pancreatitis	Alcohol use	Number	1990	23.112	32.346	14.8993
561	Deaths	Sweden	Male	All ages	Pancreatitis	Alcohol use	Number	2021	26.3004	37.8234	15.0403
562	Deaths	Portugal	Male	All ages	Pancreatitis	Alcohol use	Number	1990	54.5126	69.4627	40.0886
563	Deaths	Portugal	Male	All ages	Pancreatitis	Alcohol use	Number	2021	62.495	82.0177	42.8183
564	Deaths	Switzerland	Male	All ages	Pancreatitis	Alcohol use	Number	1990	18.6306	24.4517	12.8719
565	Deaths	Switzerland	Male	All ages	Pancreatitis	Alcohol use	Number	2021	18.9202	25.877	12.2026
566	Deaths	Spain	Male	All ages	Pancreatitis	Alcohol use	Number	1990	232.892	302.999	167.95
567	Deaths	Spain	Male	All ages	Pancreatitis	Alcohol use	Number	2021	231.337	314.241	151.464
568	Deaths	United Kingdom	Male	All ages	Pancreatitis	Alcohol use	Number	1990	148.38	201.438	101.508
569	Deaths	United Kingdom	Male	All ages	Pancreatitis	Alcohol use	Number	2021	245.811	332.297	164.66
570	Deaths	Chile	Male	All ages	Pancreatitis	Alcohol use	Number	1990	45.1256	58.9594	31.9368
571	Deaths	Chile	Male	All ages	Pancreatitis	Alcohol use	Number	2021	64.2222	86.4943	43.9494
572	Deaths	Argentina	Male	All ages	Pancreatitis	Alcohol use	Number	1990	199.206	254.966	141.59
573	Deaths	Argentina	Male	All ages	Pancreatitis	Alcohol use	Number	2021	155.536	218.809	99.9502
574	Deaths	United States of America	Male	All ages	Pancreatitis	Alcohol use	Number	1990	405.827	555.456	274.129
575	Deaths	United States of America	Male	All ages	Pancreatitis	Alcohol use	Number	2021	743.446	1007.52	481.312
576	Deaths	Canada	Male	All ages	Pancreatitis	Alcohol use	Number	1990	41.5938	57.2694	27.1819
577	Deaths	Canada	Male	All ages	Pancreatitis	Alcohol use	Number	2021	79.9833	110.859	50.4911
578	Deaths	Uruguay	Male	All ages	Pancreatitis	Alcohol use	Number	1990	11.4212	15.1011	7.58878
579	Deaths	Uruguay	Male	All ages	Pancreatitis	Alcohol use	Number	2021	10.6635	14.8102	6.76752
580	Deaths	Barbados	Male	All ages	Pancreatitis	Alcohol use	Number	1990	0.556095	0.758111	0.366076
581	Deaths	Barbados	Male	All ages	Pancreatitis	Alcohol use	Number	2021	0.903403	1.31642	0.574677
582	Deaths	Bahamas	Male	All ages	Pancreatitis	Alcohol use	Number	1990	0.874169	1.15265	0.611305
583	Deaths	Bahamas	Male	All ages	Pancreatitis	Alcohol use	Number	2021	1.10021	1.79453	0.499951
584	Deaths	Antigua and Barbuda	Male	All ages	Pancreatitis	Alcohol use	Number	1990	0.0342144	0.0645455	0.00646762
585	Deaths	Antigua and Barbuda	Male	All ages	Pancreatitis	Alcohol use	Number	2021	0.14532	0.206236	0.0896478
586	Deaths	Belize	Male	All ages	Pancreatitis	Alcohol use	Number	1990	0.132738	0.219026	0.0735084
587	Deaths	Belize	Male	All ages	Pancreatitis	Alcohol use	Number	2021	0.517652	0.737785	0.334112
588	Deaths	Dominica	Male	All ages	Pancreatitis	Alcohol use	Number	1990	0.137576	0.206104	0.0765408
589	Deaths	Dominica	Male	All ages	Pancreatitis	Alcohol use	Number	2021	0.183158	0.273276	0.103105
590	Deaths	Grenada	Male	All ages	Pancreatitis	Alcohol use	Number	1990	0.135339	0.186657	0.0891553
591	Deaths	Grenada	Male	All ages	Pancreatitis	Alcohol use	Number	2021	0.199125	0.274252	0.132189
592	Deaths	Cuba	Male	All ages	Pancreatitis	Alcohol use	Number	1990	10.6986	15.0706	6.28309
593	Deaths	Cuba	Male	All ages	Pancreatitis	Alcohol use	Number	2021	26.1657	37.7802	15.5057
594	Deaths	Dominican Republic	Male	All ages	Pancreatitis	Alcohol use	Number	1990	4.3738	6.6375	2.50311
595	Deaths	Dominican Republic	Male	All ages	Pancreatitis	Alcohol use	Number	2021	9.27148	16.1172	3.912
596	Deaths	Guyana	Male	All ages	Pancreatitis	Alcohol use	Number	1990	1.42286	1.85812	1.00506
597	Deaths	Guyana	Male	All ages	Pancreatitis	Alcohol use	Number	2021	2.65296	3.97432	1.64454
598	Deaths	Haiti	Male	All ages	Pancreatitis	Alcohol use	Number	1990	11.9713	22.7226	5.98008
599	Deaths	Haiti	Male	All ages	Pancreatitis	Alcohol use	Number	2021	24.9723	49.9122	11.5136
600	Deaths	Saint Lucia	Male	All ages	Pancreatitis	Alcohol use	Number	1990	0.130195	0.171194	0.0914512
601	Deaths	Saint Lucia	Male	All ages	Pancreatitis	Alcohol use	Number	2021	0.235037	0.332869	0.155275
602	Deaths	Jamaica	Male	All ages	Pancreatitis	Alcohol use	Number	1990	0.739664	1.22149	0.356867
603	Deaths	Jamaica	Male	All ages	Pancreatitis	Alcohol use	Number	2021	1.55015	2.42876	0.818656
604	Deaths	Saint Vincent and the Grenadines	Male	All ages	Pancreatitis	Alcohol use	Number	1990	0.135148	0.204274	0.0711317
605	Deaths	Saint Vincent and the Grenadines	Male	All ages	Pancreatitis	Alcohol use	Number	2021	0.407176	0.562505	0.258886
606	Deaths	Trinidad and Tobago	Male	All ages	Pancreatitis	Alcohol use	Number	1990	1.4464	2.05342	0.889839
607	Deaths	Trinidad and Tobago	Male	All ages	Pancreatitis	Alcohol use	Number	2021	2.71609	4.06735	1.60786
608	Deaths	Suriname	Male	All ages	Pancreatitis	Alcohol use	Number	1990	0.856515	1.27207	0.507345
609	Deaths	Suriname	Male	All ages	Pancreatitis	Alcohol use	Number	2021	1.47842	2.30911	0.69354
610	Deaths	Bolivia (Plurinational State of)	Male	All ages	Pancreatitis	Alcohol use	Number	1990	11.9671	21.6403	5.10052
611	Deaths	Bolivia (Plurinational State of)	Male	All ages	Pancreatitis	Alcohol use	Number	2021	29.8644	50.8843	14.8399
612	Deaths	Ecuador	Male	All ages	Pancreatitis	Alcohol use	Number	1990	16.7018	24.7201	8.96001
613	Deaths	Ecuador	Male	All ages	Pancreatitis	Alcohol use	Number	2021	35.7128	53.5268	21.6388
614	Deaths	Peru	Male	All ages	Pancreatitis	Alcohol use	Number	1990	52.1856	81.5219	25.7235
615	Deaths	Peru	Male	All ages	Pancreatitis	Alcohol use	Number	2021	112.447	169.614	59.8509
616	Deaths	Colombia	Male	All ages	Pancreatitis	Alcohol use	Number	1990	39.1458	51.0932	28.5486
617	Deaths	Colombia	Male	All ages	Pancreatitis	Alcohol use	Number	2021	46.2962	67.7489	27.245
618	Deaths	El Salvador	Male	All ages	Pancreatitis	Alcohol use	Number	1990	8.62153	13.6354	4.89068
619	Deaths	El Salvador	Male	All ages	Pancreatitis	Alcohol use	Number	2021	12.7848	20.0144	6.74598
620	Deaths	Costa Rica	Male	All ages	Pancreatitis	Alcohol use	Number	1990	7.12743	9.49714	4.71947
621	Deaths	Costa Rica	Male	All ages	Pancreatitis	Alcohol use	Number	2021	15.8081	22.5172	9.54159
622	Deaths	Honduras	Male	All ages	Pancreatitis	Alcohol use	Number	1990	7.03986	11.1158	3.97106
623	Deaths	Honduras	Male	All ages	Pancreatitis	Alcohol use	Number	2021	19.1064	31.7171	10.511
624	Deaths	Nicaragua	Male	All ages	Pancreatitis	Alcohol use	Number	1990	3.10035	5.08742	1.75417
625	Deaths	Nicaragua	Male	All ages	Pancreatitis	Alcohol use	Number	2021	8.87709	13.0797	5.25271
626	Deaths	Guatemala	Male	All ages	Pancreatitis	Alcohol use	Number	1990	27.2913	38.2102	17.5892
627	Deaths	Guatemala	Male	All ages	Pancreatitis	Alcohol use	Number	2021	49.5592	70.7699	30.3059
628	Deaths	Mexico	Male	All ages	Pancreatitis	Alcohol use	Number	1990	178.956	233.075	129.43
629	Deaths	Mexico	Male	All ages	Pancreatitis	Alcohol use	Number	2021	508	704.129	333.771
630	Deaths	Venezuela (Bolivarian Republic of)	Male	All ages	Pancreatitis	Alcohol use	Number	1990	24.253	31.0911	18.1454
631	Deaths	Venezuela (Bolivarian Republic of)	Male	All ages	Pancreatitis	Alcohol use	Number	2021	38.5373	59.9847	21.9917
632	Deaths	Panama	Male	All ages	Pancreatitis	Alcohol use	Number	1990	2.21174	2.98179	1.51834
633	Deaths	Panama	Male	All ages	Pancreatitis	Alcohol use	Number	2021	5.55521	8.04552	3.58481
634	Deaths	Brazil	Male	All ages	Pancreatitis	Alcohol use	Number	1990	358.623	483.5	251.47
635	Deaths	Brazil	Male	All ages	Pancreatitis	Alcohol use	Number	2021	819.321	1101.23	564.544
636	Deaths	Paraguay	Male	All ages	Pancreatitis	Alcohol use	Number	1990	9.02446	13.8933	5.79668
637	Deaths	Paraguay	Male	All ages	Pancreatitis	Alcohol use	Number	2021	22.7367	34.0457	13.1972
638	Deaths	Algeria	Male	All ages	Pancreatitis	Alcohol use	Number	1990	0.507676	1.15184	0.163591
639	Deaths	Algeria	Male	All ages	Pancreatitis	Alcohol use	Number	2021	2.99101	5.48656	1.52209
640	Deaths	Egypt	Male	All ages	Pancreatitis	Alcohol use	Number	1990	0.368018	0.694738	0.145054
641	Deaths	Egypt	Male	All ages	Pancreatitis	Alcohol use	Number	2021	1.33306	2.38858	0.640071
642	Deaths	Bahrain	Male	All ages	Pancreatitis	Alcohol use	Number	1990	0.0965116	0.146638	0.0577927
643	Deaths	Bahrain	Male	All ages	Pancreatitis	Alcohol use	Number	2021	0.228088	0.36761	0.126991
644	Deaths	Iran (Islamic Republic of)	Male	All ages	Pancreatitis	Alcohol use	Number	1990	4.78e-05	0.000825186	-0.000600395
645	Deaths	Iran (Islamic Republic of)	Male	All ages	Pancreatitis	Alcohol use	Number	2021	4.19369	6.61114	2.23286
646	Deaths	Iraq	Male	All ages	Pancreatitis	Alcohol use	Number	1990	0.279582	0.484482	0.14283
647	Deaths	Iraq	Male	All ages	Pancreatitis	Alcohol use	Number	2021	0.44711	0.741479	0.223771
648	Deaths	Kuwait	Male	All ages	Pancreatitis	Alcohol use	Number	1990	0	0	0
649	Deaths	Kuwait	Male	All ages	Pancreatitis	Alcohol use	Number	2021	0.0450361	0.149311	-0.000614668
650	Deaths	Jordan	Male	All ages	Pancreatitis	Alcohol use	Number	1990	0.106357	0.186394	0.0532779
651	Deaths	Jordan	Male	All ages	Pancreatitis	Alcohol use	Number	2021	0.434208	0.727737	0.213685
652	Deaths	Lebanon	Male	All ages	Pancreatitis	Alcohol use	Number	1990	0.906332	1.6094	0.390907
653	Deaths	Lebanon	Male	All ages	Pancreatitis	Alcohol use	Number	2021	1.42804	2.41156	0.653651
654	Deaths	Libya	Male	All ages	Pancreatitis	Alcohol use	Number	1990	0.000487787	0.00330094	-0.00118786
655	Deaths	Libya	Male	All ages	Pancreatitis	Alcohol use	Number	2021	0.436959	0.834524	0.191573
656	Deaths	Morocco	Male	All ages	Pancreatitis	Alcohol use	Number	1990	0.576301	1.29824	0.227391
657	Deaths	Morocco	Male	All ages	Pancreatitis	Alcohol use	Number	2021	1.03462	1.95986	0.486805
658	Deaths	Oman	Male	All ages	Pancreatitis	Alcohol use	Number	1990	0.0267579	0.0646927	0.00640848
659	Deaths	Oman	Male	All ages	Pancreatitis	Alcohol use	Number	2021	0.099379	0.220684	0.0380708
660	Deaths	Palestine	Male	All ages	Pancreatitis	Alcohol use	Number	1990	0.295403	0.60101	0.131542
661	Deaths	Palestine	Male	All ages	Pancreatitis	Alcohol use	Number	2021	0.467342	0.724211	0.25948
662	Deaths	Qatar	Male	All ages	Pancreatitis	Alcohol use	Number	1990	0.0393444	0.0723584	0.0193268
663	Deaths	Qatar	Male	All ages	Pancreatitis	Alcohol use	Number	2021	0.282548	0.502515	0.12709
664	Deaths	Saudi Arabia	Male	All ages	Pancreatitis	Alcohol use	Number	1990	0.532488	1.52423	0.0593909
665	Deaths	Saudi Arabia	Male	All ages	Pancreatitis	Alcohol use	Number	2021	1.03251	2.56866	0.0372899
666	Deaths	Tunisia	Male	All ages	Pancreatitis	Alcohol use	Number	1990	0.604005	1.36836	0.229964
667	Deaths	Tunisia	Male	All ages	Pancreatitis	Alcohol use	Number	2021	2.05397	3.70091	1.07073
668	Deaths	United Arab Emirates	Male	All ages	Pancreatitis	Alcohol use	Number	1990	0.592496	1.14864	0.266115
669	Deaths	United Arab Emirates	Male	All ages	Pancreatitis	Alcohol use	Number	2021	1.97144	3.46955	0.869471
670	Deaths	Turkey	Male	All ages	Pancreatitis	Alcohol use	Number	1990	12.7321	21.2784	6.28548
671	Deaths	Turkey	Male	All ages	Pancreatitis	Alcohol use	Number	2021	27.5118	45.6724	13.86
672	Deaths	Syrian Arab Republic	Male	All ages	Pancreatitis	Alcohol use	Number	1990	0.981617	1.73666	0.517809
673	Deaths	Syrian Arab Republic	Male	All ages	Pancreatitis	Alcohol use	Number	2021	0.891293	1.7721	0.288743
674	Deaths	Afghanistan	Male	All ages	Pancreatitis	Alcohol use	Number	1990	0	0	0
675	Deaths	Afghanistan	Male	All ages	Pancreatitis	Alcohol use	Number	2021	0.0702763	0.202585	0.00107942
676	Deaths	Yemen	Male	All ages	Pancreatitis	Alcohol use	Number	1990	0.511988	1.18611	0.176704
677	Deaths	Yemen	Male	All ages	Pancreatitis	Alcohol use	Number	2021	0.509182	1.00926	0.215541
678	Deaths	Bhutan	Male	All ages	Pancreatitis	Alcohol use	Number	1990	1.01323	2.14983	0.379935
679	Deaths	Bhutan	Male	All ages	Pancreatitis	Alcohol use	Number	2021	0.187254	0.718811	-0.0304084
680	Deaths	Bangladesh	Male	All ages	Pancreatitis	Alcohol use	Number	1990	1.97336	9.36667	-1.1159
681	Deaths	Bangladesh	Male	All ages	Pancreatitis	Alcohol use	Number	2021	31.8139	80.4313	0.228625
682	Deaths	Nepal	Male	All ages	Pancreatitis	Alcohol use	Number	1990	0.645373	4.64601	-1.61514
683	Deaths	Nepal	Male	All ages	Pancreatitis	Alcohol use	Number	2021	38.7908	76.1414	11.7037
684	Deaths	India	Male	All ages	Pancreatitis	Alcohol use	Number	1990	742.274	1364.26	335.475
685	Deaths	India	Male	All ages	Pancreatitis	Alcohol use	Number	2021	2212.31	3277.9	1235.22
686	Deaths	Pakistan	Male	All ages	Pancreatitis	Alcohol use	Number	1990	5.52461	21.4307	-1.72497
687	Deaths	Pakistan	Male	All ages	Pancreatitis	Alcohol use	Number	2021	25.4566	58.8752	4.961
688	Deaths	Angola	Male	All ages	Pancreatitis	Alcohol use	Number	1990	4.30868	8.70837	1.55434
689	Deaths	Angola	Male	All ages	Pancreatitis	Alcohol use	Number	2021	29.5173	52.0443	15.1603
690	Deaths	Congo	Male	All ages	Pancreatitis	Alcohol use	Number	1990	1.25118	2.8892	0.325998
691	Deaths	Congo	Male	All ages	Pancreatitis	Alcohol use	Number	2021	7.16072	13.6515	3.17212
692	Deaths	Central African Republic	Male	All ages	Pancreatitis	Alcohol use	Number	1990	1.8584	3.74989	0.62815
693	Deaths	Central African Republic	Male	All ages	Pancreatitis	Alcohol use	Number	2021	2.10205	5.05368	0.416663
694	Deaths	Democratic Republic of the Congo	Male	All ages	Pancreatitis	Alcohol use	Number	1990	18.4651	45.5187	4.39878
695	Deaths	Democratic Republic of the Congo	Male	All ages	Pancreatitis	Alcohol use	Number	2021	44.7018	100.624	10.5349
696	Deaths	Equatorial Guinea	Male	All ages	Pancreatitis	Alcohol use	Number	1990	0.253993	0.859687	0.035774
697	Deaths	Equatorial Guinea	Male	All ages	Pancreatitis	Alcohol use	Number	2021	1.68456	3.91972	0.709226
698	Deaths	Gabon	Male	All ages	Pancreatitis	Alcohol use	Number	1990	1.28904	2.4685	0.661067
699	Deaths	Gabon	Male	All ages	Pancreatitis	Alcohol use	Number	2021	2.74573	5.61242	1.2838
700	Deaths	Burundi	Male	All ages	Pancreatitis	Alcohol use	Number	1990	7.46991	15.9283	3.28153
701	Deaths	Burundi	Male	All ages	Pancreatitis	Alcohol use	Number	2021	13.2041	28.9081	4.72075
702	Deaths	Eritrea	Male	All ages	Pancreatitis	Alcohol use	Number	1990	0.905185	2.27936	0.0674998
703	Deaths	Eritrea	Male	All ages	Pancreatitis	Alcohol use	Number	2021	1.47293	3.9922	-0.049268
704	Deaths	Comoros	Male	All ages	Pancreatitis	Alcohol use	Number	1990	0.0150351	0.0563646	-0.00347336
705	Deaths	Comoros	Male	All ages	Pancreatitis	Alcohol use	Number	2021	0.139323	0.321521	0.0221904
706	Deaths	Djibouti	Male	All ages	Pancreatitis	Alcohol use	Number	1990	0.0775285	0.250454	-0.00358373
707	Deaths	Djibouti	Male	All ages	Pancreatitis	Alcohol use	Number	2021	0.0359047	0.239472	-0.100038
708	Deaths	Kenya	Male	All ages	Pancreatitis	Alcohol use	Number	1990	21.1251	54.1933	6.24636
709	Deaths	Kenya	Male	All ages	Pancreatitis	Alcohol use	Number	2021	54.8101	100.438	25.0176
710	Deaths	Madagascar	Male	All ages	Pancreatitis	Alcohol use	Number	1990	5.29708	11.5207	1.20055
711	Deaths	Madagascar	Male	All ages	Pancreatitis	Alcohol use	Number	2021	8.91397	23.98	1.74763
712	Deaths	Ethiopia	Male	All ages	Pancreatitis	Alcohol use	Number	1990	11.8492	29.7141	2.18188
713	Deaths	Ethiopia	Male	All ages	Pancreatitis	Alcohol use	Number	2021	63.0191	133.366	20.8946
714	Deaths	Mozambique	Male	All ages	Pancreatitis	Alcohol use	Number	1990	0.858881	4.96469	-1.59012
715	Deaths	Mozambique	Male	All ages	Pancreatitis	Alcohol use	Number	2021	14.3846	33.4168	1.57826
716	Deaths	Malawi	Male	All ages	Pancreatitis	Alcohol use	Number	1990	4.93482	10.2184	1.85591
717	Deaths	Malawi	Male	All ages	Pancreatitis	Alcohol use	Number	2021	16.9636	29.5643	8.79019
718	Deaths	Rwanda	Male	All ages	Pancreatitis	Alcohol use	Number	1990	10.138	17.2013	5.57683
719	Deaths	Rwanda	Male	All ages	Pancreatitis	Alcohol use	Number	2021	20.201	38.6072	7.81563
720	Deaths	Mauritius	Male	All ages	Pancreatitis	Alcohol use	Number	1990	5.49389	8.38386	2.8203
721	Deaths	Mauritius	Male	All ages	Pancreatitis	Alcohol use	Number	2021	6.30219	10.0693	3.21778
722	Deaths	Somalia	Male	All ages	Pancreatitis	Alcohol use	Number	1990	0	0	0
723	Deaths	Somalia	Male	All ages	Pancreatitis	Alcohol use	Number	2021	0	0	0
724	Deaths	Seychelles	Male	All ages	Pancreatitis	Alcohol use	Number	1990	0.105144	0.187348	0.0517814
725	Deaths	Seychelles	Male	All ages	Pancreatitis	Alcohol use	Number	2021	0.18947	0.393922	0.0851569
726	Deaths	Uganda	Male	All ages	Pancreatitis	Alcohol use	Number	1990	10.6796	21.6112	4.26877
727	Deaths	Uganda	Male	All ages	Pancreatitis	Alcohol use	Number	2021	35.5214	61.9664	19.4684
728	Deaths	United Republic of Tanzania	Male	All ages	Pancreatitis	Alcohol use	Number	1990	21.3252	38.7641	9.3588
729	Deaths	United Republic of Tanzania	Male	All ages	Pancreatitis	Alcohol use	Number	2021	63.34	108.24	28.6096
730	Deaths	Zambia	Male	All ages	Pancreatitis	Alcohol use	Number	1990	6.50847	12.001	3.08076
731	Deaths	Zambia	Male	All ages	Pancreatitis	Alcohol use	Number	2021	23.0515	42.6728	11.0301
732	Deaths	Lesotho	Male	All ages	Pancreatitis	Alcohol use	Number	1990	1.34997	3.32561	0.427375
733	Deaths	Lesotho	Male	All ages	Pancreatitis	Alcohol use	Number	2021	2.5478	4.63193	1.05249
734	Deaths	Botswana	Male	All ages	Pancreatitis	Alcohol use	Number	1990	1.54609	3.56672	0.5974
735	Deaths	Botswana	Male	All ages	Pancreatitis	Alcohol use	Number	2021	2.88978	5.27614	1.42407
736	Deaths	Namibia	Male	All ages	Pancreatitis	Alcohol use	Number	1990	1.20225	3.07362	0.319394
737	Deaths	Namibia	Male	All ages	Pancreatitis	Alcohol use	Number	2021	4.53349	8.16441	2.40675
738	Deaths	South Africa	Male	All ages	Pancreatitis	Alcohol use	Number	1990	51.7939	77.9602	31.289
739	Deaths	South Africa	Male	All ages	Pancreatitis	Alcohol use	Number	2021	103.144	138.017	69.0987
740	Deaths	Zimbabwe	Male	All ages	Pancreatitis	Alcohol use	Number	1990	10.6755	19.0751	5.08727
741	Deaths	Zimbabwe	Male	All ages	Pancreatitis	Alcohol use	Number	2021	22.1095	41.1472	9.18922
742	Deaths	Eswatini	Male	All ages	Pancreatitis	Alcohol use	Number	1990	0.896194	1.53116	0.480635
743	Deaths	Eswatini	Male	All ages	Pancreatitis	Alcohol use	Number	2021	1.67869	3.35416	0.698196
744	Deaths	Benin	Male	All ages	Pancreatitis	Alcohol use	Number	1990	3.80762	8.5886	0.710178
745	Deaths	Benin	Male	All ages	Pancreatitis	Alcohol use	Number	2021	21.5003	41.9236	7.69861
746	Deaths	Cameroon	Male	All ages	Pancreatitis	Alcohol use	Number	1990	26.5452	51.7557	11.2319
747	Deaths	Cameroon	Male	All ages	Pancreatitis	Alcohol use	Number	2021	130.02	258.345	60.4228
748	Deaths	Burkina Faso	Male	All ages	Pancreatitis	Alcohol use	Number	1990	18.1623	31.1089	10.0408
749	Deaths	Burkina Faso	Male	All ages	Pancreatitis	Alcohol use	Number	2021	62.4717	97.9289	36.2337
750	Deaths	Cabo Verde	Male	All ages	Pancreatitis	Alcohol use	Number	1990	0.738003	1.48882	0.289688
751	Deaths	Cabo Verde	Male	All ages	Pancreatitis	Alcohol use	Number	2021	2.7293	4.33531	1.428
752	Deaths	Chad	Male	All ages	Pancreatitis	Alcohol use	Number	1990	1.7284	6.64982	-0.486484
753	Deaths	Chad	Male	All ages	Pancreatitis	Alcohol use	Number	2021	25.8376	63.522	3.00975
754	Deaths	Gambia	Male	All ages	Pancreatitis	Alcohol use	Number	1990	0.795956	2.11662	0.0764275
755	Deaths	Gambia	Male	All ages	Pancreatitis	Alcohol use	Number	2021	6.41492	12.3715	2.68282
756	Deaths	Coted'Ivoire	Male	All ages	Pancreatitis	Alcohol use	Number	1990	28.9587	49.1913	13.3601
757	Deaths	Coted'Ivoire	Male	All ages	Pancreatitis	Alcohol use	Number	2021	117.818	187.13	65.6598
758	Deaths	Ghana	Male	All ages	Pancreatitis	Alcohol use	Number	1990	25.0593	45.9225	10.7685
759	Deaths	Ghana	Male	All ages	Pancreatitis	Alcohol use	Number	2021	88.6238	158.19	40.1191
760	Deaths	Guinea	Male	All ages	Pancreatitis	Alcohol use	Number	1990	2.40374	7.65343	-0.289622
761	Deaths	Guinea	Male	All ages	Pancreatitis	Alcohol use	Number	2021	10.6187	23.5693	2.04621
762	Deaths	Guinea-Bissau	Male	All ages	Pancreatitis	Alcohol use	Number	1990	2.42782	4.3581	0.974503
763	Deaths	Guinea-Bissau	Male	All ages	Pancreatitis	Alcohol use	Number	2021	5.96417	10.6549	2.7308
764	Deaths	Mali	Male	All ages	Pancreatitis	Alcohol use	Number	1990	6.11797	14.9031	2.05463
765	Deaths	Mali	Male	All ages	Pancreatitis	Alcohol use	Number	2021	19.298	40.5259	7.97097
766	Deaths	Liberia	Male	All ages	Pancreatitis	Alcohol use	Number	1990	6.86851	11.6338	3.59826
767	Deaths	Liberia	Male	All ages	Pancreatitis	Alcohol use	Number	2021	16.9282	30.7186	8.06656
768	Deaths	Mauritania	Male	All ages	Pancreatitis	Alcohol use	Number	1990	0	0	0
769	Deaths	Mauritania	Male	All ages	Pancreatitis	Alcohol use	Number	2021	0	0	0
770	Deaths	Niger	Male	All ages	Pancreatitis	Alcohol use	Number	1990	0.194833	1.88984	-0.826339
771	Deaths	Niger	Male	All ages	Pancreatitis	Alcohol use	Number	2021	1.92938	10.6054	-2.81894
772	Deaths	Nigeria	Male	All ages	Pancreatitis	Alcohol use	Number	1990	194.775	376.714	92.0076
773	Deaths	Nigeria	Male	All ages	Pancreatitis	Alcohol use	Number	2021	506.11	786.682	287.136
774	Deaths	Sao Tome and Principe	Male	All ages	Pancreatitis	Alcohol use	Number	1990	0.255784	0.441735	0.127881
775	Deaths	Sao Tome and Principe	Male	All ages	Pancreatitis	Alcohol use	Number	2021	0.846163	1.43836	0.411709
776	Deaths	Senegal	Male	All ages	Pancreatitis	Alcohol use	Number	1990	2.29912	7.87442	-1.30483
777	Deaths	Senegal	Male	All ages	Pancreatitis	Alcohol use	Number	2021	3.10527	13.2977	-2.76903
778	Deaths	Sierra Leone	Male	All ages	Pancreatitis	Alcohol use	Number	1990	10.2585	18.2112	5.35354
779	Deaths	Sierra Leone	Male	All ages	Pancreatitis	Alcohol use	Number	2021	21.729	38.2284	10.9494
780	Deaths	Niue	Male	All ages	Pancreatitis	Alcohol use	Number	1990	0.00268366	0.00552843	0.000345451
781	Deaths	Niue	Male	All ages	Pancreatitis	Alcohol use	Number	2021	0.00277856	0.00494297	0.00103218
782	Deaths	Togo	Male	All ages	Pancreatitis	Alcohol use	Number	1990	5.09497	10.1687	1.94748
783	Deaths	Togo	Male	All ages	Pancreatitis	Alcohol use	Number	2021	16.6255	30.4111	7.45199
784	Deaths	Cook Islands	Male	All ages	Pancreatitis	Alcohol use	Number	1990	0.0102038	0.0383204	-0.00218472
785	Deaths	Cook Islands	Male	All ages	Pancreatitis	Alcohol use	Number	2021	0.114126	0.176222	0.0664786
786	Deaths	Bermuda	Male	All ages	Pancreatitis	Alcohol use	Number	1990	0.182971	0.245812	0.120579
787	Deaths	Bermuda	Male	All ages	Pancreatitis	Alcohol use	Number	2021	0.167614	0.233859	0.104666
788	Deaths	American Samoa	Male	All ages	Pancreatitis	Alcohol use	Number	1990	0.0043155	0.0167629	-0.0020608
789	Deaths	American Samoa	Male	All ages	Pancreatitis	Alcohol use	Number	2021	0.00584912	0.0206685	-0.00270002
790	Deaths	Greenland	Male	All ages	Pancreatitis	Alcohol use	Number	1990	0.183419	0.301299	0.0800143
791	Deaths	Greenland	Male	All ages	Pancreatitis	Alcohol use	Number	2021	0.194843	0.305823	0.100996
792	Deaths	Nauru	Male	All ages	Pancreatitis	Alcohol use	Number	1990	0.0122153	0.0229975	0.00414759
793	Deaths	Nauru	Male	All ages	Pancreatitis	Alcohol use	Number	2021	0.0145634	0.0319424	0.004723
794	Deaths	Guam	Male	All ages	Pancreatitis	Alcohol use	Number	1990	0.0143468	0.0503421	-0.00135534
795	Deaths	Guam	Male	All ages	Pancreatitis	Alcohol use	Number	2021	0.0524068	0.108384	0.00609459
796	Deaths	Monaco	Male	All ages	Pancreatitis	Alcohol use	Number	1990	0.0450448	0.104275	-1e-05
797	Deaths	Monaco	Male	All ages	Pancreatitis	Alcohol use	Number	2021	0.0647631	0.13992	6.69e-05
798	Deaths	Northern Mariana Islands	Male	All ages	Pancreatitis	Alcohol use	Number	1990	0.0154037	0.0441452	-5.35e-06
799	Deaths	Northern Mariana Islands	Male	All ages	Pancreatitis	Alcohol use	Number	2021	0.0363233	0.0765589	0.00204489
800	Deaths	Puerto Rico	Male	All ages	Pancreatitis	Alcohol use	Number	1990	11.3235	15.4675	7.3436
801	Deaths	Puerto Rico	Male	All ages	Pancreatitis	Alcohol use	Number	2021	8.24292	11.8268	5.00441
802	Deaths	Palau	Male	All ages	Pancreatitis	Alcohol use	Number	1990	0.00882161	0.0226026	0.000470333
803	Deaths	Palau	Male	All ages	Pancreatitis	Alcohol use	Number	2021	0.0243068	0.0553592	0.00324835
804	Deaths	San Marino	Male	All ages	Pancreatitis	Alcohol use	Number	1990	0.0188672	0.0331196	-5.32e-06
805	Deaths	San Marino	Male	All ages	Pancreatitis	Alcohol use	Number	2021	0.0265893	0.0526067	-1.61e-06
806	Deaths	Tuvalu	Male	All ages	Pancreatitis	Alcohol use	Number	1990	0.00503711	0.0125086	0.0010466
807	Deaths	Tuvalu	Male	All ages	Pancreatitis	Alcohol use	Number	2021	0.00913002	0.0187885	0.00280788
808	Deaths	Saint Kitts and Nevis	Male	All ages	Pancreatitis	Alcohol use	Number	1990	0.121218	0.194009	-1.97e-05
809	Deaths	Saint Kitts and Nevis	Male	All ages	Pancreatitis	Alcohol use	Number	2021	0.138001	0.404088	-0.000308032
810	Deaths	South Sudan	Male	All ages	Pancreatitis	Alcohol use	Number	1990	0.171821	1.26981	-0.375239
811	Deaths	South Sudan	Male	All ages	Pancreatitis	Alcohol use	Number	2021	0.217511	1.2862	-0.54269
812	Deaths	United States Virgin Islands	Male	All ages	Pancreatitis	Alcohol use	Number	1990	0.142723	0.358586	-0.00037566
813	Deaths	United States Virgin Islands	Male	All ages	Pancreatitis	Alcohol use	Number	2021	0.167522	0.355047	0.00481412
814	Deaths	Tokelau	Male	All ages	Pancreatitis	Alcohol use	Number	1990	0.00112556	0.00286333	0.000240119
815	Deaths	Tokelau	Male	All ages	Pancreatitis	Alcohol use	Number	2021	0.00156597	0.0031503	0.000550071
816	Deaths	Sudan	Male	All ages	Pancreatitis	Alcohol use	Number	1990	2.19715	5.08286	0.809663
817	Deaths	Sudan	Male	All ages	Pancreatitis	Alcohol use	Number	2021	0.000924652	0.0121455	-0.0064529
818	DALYs (Disability-Adjusted Life Years)	China	Male	Age-standardized	Pancreatitis	Alcohol use	Rate	1990	6.61968	9.8066	3.92757
819	DALYs (Disability-Adjusted Life Years)	China	Male	Age-standardized	Pancreatitis	Alcohol use	Rate	2021	5.8295	8.77708	3.59912
820	DALYs (Disability-Adjusted Life Years)	Democratic People's Republic of Korea	Male	Age-standardized	Pancreatitis	Alcohol use	Rate	1990	7.71189	13.3077	4.47004
821	DALYs (Disability-Adjusted Life Years)	Democratic People's Republic of Korea	Male	Age-standardized	Pancreatitis	Alcohol use	Rate	2021	5.76964	12.2216	2.34639
822	DALYs (Disability-Adjusted Life Years)	Cambodia	Male	Age-standardized	Pancreatitis	Alcohol use	Rate	1990	5.19535	13.1954	0.842839
823	DALYs (Disability-Adjusted Life Years)	Cambodia	Male	Age-standardized	Pancreatitis	Alcohol use	Rate	2021	26.8609	49.9055	14.4626
824	DALYs (Disability-Adjusted Life Years)	Taiwan (Province of China)	Male	Age-standardized	Pancreatitis	Alcohol use	Rate	1990	15.7199	20.1139	11.7757
825	DALYs (Disability-Adjusted Life Years)	Taiwan (Province of China)	Male	Age-standardized	Pancreatitis	Alcohol use	Rate	2021	8.32423	11.3926	5.50231
826	DALYs (Disability-Adjusted Life Years)	Indonesia	Male	Age-standardized	Pancreatitis	Alcohol use	Rate	1990	1.63183	3.70659	0.246973
827	DALYs (Disability-Adjusted Life Years)	Indonesia	Male	Age-standardized	Pancreatitis	Alcohol use	Rate	2021	1.1922	2.84269	0.142487
828	DALYs (Disability-Adjusted Life Years)	Myanmar	Male	Age-standardized	Pancreatitis	Alcohol use	Rate	1990	2.02985	8.02494	-0.99761
829	DALYs (Disability-Adjusted Life Years)	Myanmar	Male	Age-standardized	Pancreatitis	Alcohol use	Rate	2021	25.1895	49.8771	12.4241
830	DALYs (Disability-Adjusted Life Years)	Lao People's Democratic Republic	Male	Age-standardized	Pancreatitis	Alcohol use	Rate	1990	12.6267	23.3086	4.22107
831	DALYs (Disability-Adjusted Life Years)	Lao People's Democratic Republic	Male	Age-standardized	Pancreatitis	Alcohol use	Rate	2021	18.4954	31.5984	9.67474
832	DALYs (Disability-Adjusted Life Years)	Malaysia	Male	Age-standardized	Pancreatitis	Alcohol use	Rate	1990	8.20695	13.7054	4.2285
833	DALYs (Disability-Adjusted Life Years)	Malaysia	Male	Age-standardized	Pancreatitis	Alcohol use	Rate	2021	4.10666	7.4672	1.53186
834	DALYs (Disability-Adjusted Life Years)	Philippines	Male	Age-standardized	Pancreatitis	Alcohol use	Rate	1990	13.2085	22.2115	7.24599
835	DALYs (Disability-Adjusted Life Years)	Philippines	Male	Age-standardized	Pancreatitis	Alcohol use	Rate	2021	14.8841	20.9695	9.21362
836	DALYs (Disability-Adjusted Life Years)	Maldives	Male	Age-standardized	Pancreatitis	Alcohol use	Rate	1990	0.198953	1.06416	-0.279369
837	DALYs (Disability-Adjusted Life Years)	Maldives	Male	Age-standardized	Pancreatitis	Alcohol use	Rate	2021	0.454085	1.36388	-0.0706565
838	DALYs (Disability-Adjusted Life Years)	Sri Lanka	Male	Age-standardized	Pancreatitis	Alcohol use	Rate	1990	5.66616	8.85164	3.04944
839	DALYs (Disability-Adjusted Life Years)	Sri Lanka	Male	Age-standardized	Pancreatitis	Alcohol use	Rate	2021	5.18997	8.06242	2.84881
840	DALYs (Disability-Adjusted Life Years)	Thailand	Male	Age-standardized	Pancreatitis	Alcohol use	Rate	1990	20.8102	33.2644	12.1234
841	DALYs (Disability-Adjusted Life Years)	Thailand	Male	Age-standardized	Pancreatitis	Alcohol use	Rate	2021	23.8552	35.2714	15.1171
842	DALYs (Disability-Adjusted Life Years)	Timor-Leste	Male	Age-standardized	Pancreatitis	Alcohol use	Rate	1990	6.70771	21.0302	1.40506
843	DALYs (Disability-Adjusted Life Years)	Timor-Leste	Male	Age-standardized	Pancreatitis	Alcohol use	Rate	2021	11.7843	24.3732	4.26603
844	DALYs (Disability-Adjusted Life Years)	Viet Nam	Male	Age-standardized	Pancreatitis	Alcohol use	Rate	1990	0.430348	2.60976	-1.25551
845	DALYs (Disability-Adjusted Life Years)	Viet Nam	Male	Age-standardized	Pancreatitis	Alcohol use	Rate	2021	19.1495	32.011	10.6108
846	DALYs (Disability-Adjusted Life Years)	Fiji	Male	Age-standardized	Pancreatitis	Alcohol use	Rate	1990	5.52146	10.1346	2.53838
847	DALYs (Disability-Adjusted Life Years)	Fiji	Male	Age-standardized	Pancreatitis	Alcohol use	Rate	2021	4.86905	7.95306	2.4601
848	DALYs (Disability-Adjusted Life Years)	Micronesia (Federated States of)	Male	Age-standardized	Pancreatitis	Alcohol use	Rate	1990	16.1397	28.1182	7.07545
849	DALYs (Disability-Adjusted Life Years)	Micronesia (Federated States of)	Male	Age-standardized	Pancreatitis	Alcohol use	Rate	2021	7.1377	14.6683	2.51955
850	DALYs (Disability-Adjusted Life Years)	Papua New Guinea	Male	Age-standardized	Pancreatitis	Alcohol use	Rate	1990	3.43965	7.99998	0.79719
851	DALYs (Disability-Adjusted Life Years)	Papua New Guinea	Male	Age-standardized	Pancreatitis	Alcohol use	Rate	2021	2.15125	4.8215	0.577009
852	DALYs (Disability-Adjusted Life Years)	Kiribati	Male	Age-standardized	Pancreatitis	Alcohol use	Rate	1990	9.95907	23.5513	0.0684035
853	DALYs (Disability-Adjusted Life Years)	Kiribati	Male	Age-standardized	Pancreatitis	Alcohol use	Rate	2021	4.17804	13.4841	-0.403456
854	DALYs (Disability-Adjusted Life Years)	Marshall Islands	Male	Age-standardized	Pancreatitis	Alcohol use	Rate	1990	8.72731	17.6203	3.05738
855	DALYs (Disability-Adjusted Life Years)	Marshall Islands	Male	Age-standardized	Pancreatitis	Alcohol use	Rate	2021	8.31891	15.5659	3.40083
856	DALYs (Disability-Adjusted Life Years)	Solomon Islands	Male	Age-standardized	Pancreatitis	Alcohol use	Rate	1990	0.692059	2.59444	-0.333461
857	DALYs (Disability-Adjusted Life Years)	Solomon Islands	Male	Age-standardized	Pancreatitis	Alcohol use	Rate	2021	1.60783	4.00133	0.20882
858	DALYs (Disability-Adjusted Life Years)	Samoa	Male	Age-standardized	Pancreatitis	Alcohol use	Rate	1990	10.013	21.4387	4.63576
859	DALYs (Disability-Adjusted Life Years)	Samoa	Male	Age-standardized	Pancreatitis	Alcohol use	Rate	2021	6.29991	12.396	2.47204
860	DALYs (Disability-Adjusted Life Years)	Vanuatu	Male	Age-standardized	Pancreatitis	Alcohol use	Rate	1990	8.96244	21.7286	2.83039
861	DALYs (Disability-Adjusted Life Years)	Vanuatu	Male	Age-standardized	Pancreatitis	Alcohol use	Rate	2021	11.3517	24.3836	4.48969
862	DALYs (Disability-Adjusted Life Years)	Tonga	Male	Age-standardized	Pancreatitis	Alcohol use	Rate	1990	5.35455	12.1388	1.32002
863	DALYs (Disability-Adjusted Life Years)	Tonga	Male	Age-standardized	Pancreatitis	Alcohol use	Rate	2021	3.84109	9.57277	0.660653
864	DALYs (Disability-Adjusted Life Years)	Armenia	Male	Age-standardized	Pancreatitis	Alcohol use	Rate	1990	4.9238	8.20726	2.43471
865	DALYs (Disability-Adjusted Life Years)	Armenia	Male	Age-standardized	Pancreatitis	Alcohol use	Rate	2021	9.70775	14.0286	6.06261
866	DALYs (Disability-Adjusted Life Years)	Azerbaijan	Male	Age-standardized	Pancreatitis	Alcohol use	Rate	1990	16.8004	26.1119	9.53061
867	DALYs (Disability-Adjusted Life Years)	Azerbaijan	Male	Age-standardized	Pancreatitis	Alcohol use	Rate	2021	15.1336	23.9831	8.51825
868	DALYs (Disability-Adjusted Life Years)	Kazakhstan	Male	Age-standardized	Pancreatitis	Alcohol use	Rate	1990	80.2382	113.187	50.5821
869	DALYs (Disability-Adjusted Life Years)	Kazakhstan	Male	Age-standardized	Pancreatitis	Alcohol use	Rate	2021	62.9488	94.8293	39.8256
870	DALYs (Disability-Adjusted Life Years)	Bosnia and Herzegovina	Male	Age-standardized	Pancreatitis	Alcohol use	Rate	1990	22.3773	36.0628	10.384
871	DALYs (Disability-Adjusted Life Years)	Bosnia and Herzegovina	Male	Age-standardized	Pancreatitis	Alcohol use	Rate	2021	23.5838	35.3083	13.923
872	DALYs (Disability-Adjusted Life Years)	Georgia	Male	Age-standardized	Pancreatitis	Alcohol use	Rate	1990	3.21827	5.95153	1.39343
873	DALYs (Disability-Adjusted Life Years)	Georgia	Male	Age-standardized	Pancreatitis	Alcohol use	Rate	2021	22.1676	33.5858	13.2619
874	DALYs (Disability-Adjusted Life Years)	Uzbekistan	Male	Age-standardized	Pancreatitis	Alcohol use	Rate	1990	9.90584	16.0297	4.78486
875	DALYs (Disability-Adjusted Life Years)	Uzbekistan	Male	Age-standardized	Pancreatitis	Alcohol use	Rate	2021	15.4916	22.369	9.9809
876	DALYs (Disability-Adjusted Life Years)	Kyrgyzstan	Male	Age-standardized	Pancreatitis	Alcohol use	Rate	1990	14.3051	19.8292	9.38179
877	DALYs (Disability-Adjusted Life Years)	Kyrgyzstan	Male	Age-standardized	Pancreatitis	Alcohol use	Rate	2021	26.8078	38.9352	17.3003
878	DALYs (Disability-Adjusted Life Years)	Mongolia	Male	Age-standardized	Pancreatitis	Alcohol use	Rate	1990	25.0471	48.5483	11.0705
879	DALYs (Disability-Adjusted Life Years)	Mongolia	Male	Age-standardized	Pancreatitis	Alcohol use	Rate	2021	60.1786	86.8116	35.5867
880	DALYs (Disability-Adjusted Life Years)	Turkmenistan	Male	Age-standardized	Pancreatitis	Alcohol use	Rate	1990	8.59248	15.1819	3.57435
881	DALYs (Disability-Adjusted Life Years)	Turkmenistan	Male	Age-standardized	Pancreatitis	Alcohol use	Rate	2021	21.5512	34.0944	12.6826
882	DALYs (Disability-Adjusted Life Years)	Tajikistan	Male	Age-standardized	Pancreatitis	Alcohol use	Rate	1990	7.02546	11.4559	3.803
883	DALYs (Disability-Adjusted Life Years)	Tajikistan	Male	Age-standardized	Pancreatitis	Alcohol use	Rate	2021	6.07019	10.4129	3.19993
884	DALYs (Disability-Adjusted Life Years)	Albania	Male	Age-standardized	Pancreatitis	Alcohol use	Rate	1990	3.90946	7.3893	1.24882
885	DALYs (Disability-Adjusted Life Years)	Albania	Male	Age-standardized	Pancreatitis	Alcohol use	Rate	2021	8.72819	13.4821	4.81438
886	DALYs (Disability-Adjusted Life Years)	Bulgaria	Male	Age-standardized	Pancreatitis	Alcohol use	Rate	1990	31.3838	40.8137	22.3465
887	DALYs (Disability-Adjusted Life Years)	Bulgaria	Male	Age-standardized	Pancreatitis	Alcohol use	Rate	2021	41.8923	54.6605	29.5525
888	DALYs (Disability-Adjusted Life Years)	Croatia	Male	Age-standardized	Pancreatitis	Alcohol use	Rate	1990	40.5738	52.7797	28.1534
889	DALYs (Disability-Adjusted Life Years)	Croatia	Male	Age-standardized	Pancreatitis	Alcohol use	Rate	2021	22.9573	30.9985	15.8857
890	DALYs (Disability-Adjusted Life Years)	Czechia	Male	Age-standardized	Pancreatitis	Alcohol use	Rate	1990	61.9362	78.1619	45.9917
891	DALYs (Disability-Adjusted Life Years)	Czechia	Male	Age-standardized	Pancreatitis	Alcohol use	Rate	2021	43.2128	56.915	30.4147
892	DALYs (Disability-Adjusted Life Years)	Hungary	Male	Age-standardized	Pancreatitis	Alcohol use	Rate	1990	88.0345	110.952	65.145
893	DALYs (Disability-Adjusted Life Years)	Hungary	Male	Age-standardized	Pancreatitis	Alcohol use	Rate	2021	39.4037	52.0728	28.1397
894	DALYs (Disability-Adjusted Life Years)	Serbia	Male	Age-standardized	Pancreatitis	Alcohol use	Rate	1990	43.4296	63.4762	26.5672
895	DALYs (Disability-Adjusted Life Years)	Serbia	Male	Age-standardized	Pancreatitis	Alcohol use	Rate	2021	32.751	44.2769	21.0933
896	DALYs (Disability-Adjusted Life Years)	North Macedonia	Male	Age-standardized	Pancreatitis	Alcohol use	Rate	1990	28.0442	39.6272	17.609
897	DALYs (Disability-Adjusted Life Years)	North Macedonia	Male	Age-standardized	Pancreatitis	Alcohol use	Rate	2021	18.9913	28.6125	11.2921
898	DALYs (Disability-Adjusted Life Years)	Montenegro	Male	Age-standardized	Pancreatitis	Alcohol use	Rate	1990	29.4329	43.7555	17.8114
899	DALYs (Disability-Adjusted Life Years)	Montenegro	Male	Age-standardized	Pancreatitis	Alcohol use	Rate	2021	25.8646	39.2724	15.9469
900	DALYs (Disability-Adjusted Life Years)	Poland	Male	Age-standardized	Pancreatitis	Alcohol use	Rate	1990	47.3186	61.7867	33.8495
901	DALYs (Disability-Adjusted Life Years)	Poland	Male	Age-standardized	Pancreatitis	Alcohol use	Rate	2021	64.4053	81.5884	48.471
902	DALYs (Disability-Adjusted Life Years)	Romania	Male	Age-standardized	Pancreatitis	Alcohol use	Rate	1990	73.3426	94.7438	53.0293
903	DALYs (Disability-Adjusted Life Years)	Romania	Male	Age-standardized	Pancreatitis	Alcohol use	Rate	2021	73.9441	97.3431	54.2983
904	DALYs (Disability-Adjusted Life Years)	Slovakia	Male	Age-standardized	Pancreatitis	Alcohol use	Rate	1990	75.9608	105.955	49.6691
905	DALYs (Disability-Adjusted Life Years)	Slovakia	Male	Age-standardized	Pancreatitis	Alcohol use	Rate	2021	52.3265	76.8626	33.2549
906	DALYs (Disability-Adjusted Life Years)	Estonia	Male	Age-standardized	Pancreatitis	Alcohol use	Rate	1990	53.5988	77.8533	35.5695
907	DALYs (Disability-Adjusted Life Years)	Estonia	Male	Age-standardized	Pancreatitis	Alcohol use	Rate	2021	65.8617	88.2326	47.2912
908	DALYs (Disability-Adjusted Life Years)	Latvia	Male	Age-standardized	Pancreatitis	Alcohol use	Rate	1990	60.5136	82.8826	41.963
909	DALYs (Disability-Adjusted Life Years)	Latvia	Male	Age-standardized	Pancreatitis	Alcohol use	Rate	2021	116.942	150.172	86.9502
910	DALYs (Disability-Adjusted Life Years)	Slovenia	Male	Age-standardized	Pancreatitis	Alcohol use	Rate	1990	38.9985	52.1051	26.4216
911	DALYs (Disability-Adjusted Life Years)	Slovenia	Male	Age-standardized	Pancreatitis	Alcohol use	Rate	2021	11.2007	19.9176	3.7492
912	DALYs (Disability-Adjusted Life Years)	Belarus	Male	Age-standardized	Pancreatitis	Alcohol use	Rate	1990	80.4454	107.187	58.6532
913	DALYs (Disability-Adjusted Life Years)	Belarus	Male	Age-standardized	Pancreatitis	Alcohol use	Rate	2021	91.1031	123.146	65.595
914	DALYs (Disability-Adjusted Life Years)	Ukraine	Male	Age-standardized	Pancreatitis	Alcohol use	Rate	1990	80.2743	110.38	55.282
915	DALYs (Disability-Adjusted Life Years)	Ukraine	Male	Age-standardized	Pancreatitis	Alcohol use	Rate	2021	93.8299	139.885	56.0832
916	DALYs (Disability-Adjusted Life Years)	Lithuania	Male	Age-standardized	Pancreatitis	Alcohol use	Rate	1990	47.0796	68.5323	30.6542
917	DALYs (Disability-Adjusted Life Years)	Lithuania	Male	Age-standardized	Pancreatitis	Alcohol use	Rate	2021	105.311	135.487	77.4301
918	DALYs (Disability-Adjusted Life Years)	Republic of Moldova	Male	Age-standardized	Pancreatitis	Alcohol use	Rate	1990	189.393	250.27	137.476
919	DALYs (Disability-Adjusted Life Years)	Republic of Moldova	Male	Age-standardized	Pancreatitis	Alcohol use	Rate	2021	120.472	157.738	87.1785
920	DALYs (Disability-Adjusted Life Years)	Russian Federation	Male	Age-standardized	Pancreatitis	Alcohol use	Rate	1990	59.5094	80.2922	43.4401
921	DALYs (Disability-Adjusted Life Years)	Russian Federation	Male	Age-standardized	Pancreatitis	Alcohol use	Rate	2021	133.67	174.383	99.2935
922	DALYs (Disability-Adjusted Life Years)	Singapore	Male	Age-standardized	Pancreatitis	Alcohol use	Rate	1990	2.30572	4.1516	0.793809
923	DALYs (Disability-Adjusted Life Years)	Singapore	Male	Age-standardized	Pancreatitis	Alcohol use	Rate	2021	0.876573	1.659	0.300659
924	DALYs (Disability-Adjusted Life Years)	Brunei Darussalam	Male	Age-standardized	Pancreatitis	Alcohol use	Rate	1990	1.978	3.15372	1.11228
925	DALYs (Disability-Adjusted Life Years)	Brunei Darussalam	Male	Age-standardized	Pancreatitis	Alcohol use	Rate	2021	0.371726	0.946971	0.00190319
926	DALYs (Disability-Adjusted Life Years)	Japan	Male	Age-standardized	Pancreatitis	Alcohol use	Rate	1990	10.5926	14.9362	6.86859
927	DALYs (Disability-Adjusted Life Years)	Japan	Male	Age-standardized	Pancreatitis	Alcohol use	Rate	2021	5.55415	7.97064	3.44491
928	DALYs (Disability-Adjusted Life Years)	Republic of Korea	Male	Age-standardized	Pancreatitis	Alcohol use	Rate	1990	21.0914	30.5868	11.5283
929	DALYs (Disability-Adjusted Life Years)	Republic of Korea	Male	Age-standardized	Pancreatitis	Alcohol use	Rate	2021	9.32528	13.65	6.17131
930	DALYs (Disability-Adjusted Life Years)	Australia	Male	Age-standardized	Pancreatitis	Alcohol use	Rate	1990	12.211	15.8745	8.80238
931	DALYs (Disability-Adjusted Life Years)	Australia	Male	Age-standardized	Pancreatitis	Alcohol use	Rate	2021	8.74407	11.4676	6.24839
932	DALYs (Disability-Adjusted Life Years)	Austria	Male	Age-standardized	Pancreatitis	Alcohol use	Rate	1990	30.8374	39.3775	22.9156
933	DALYs (Disability-Adjusted Life Years)	Austria	Male	Age-standardized	Pancreatitis	Alcohol use	Rate	2021	12.8359	17.2678	8.82577
934	DALYs (Disability-Adjusted Life Years)	Andorra	Male	Age-standardized	Pancreatitis	Alcohol use	Rate	1990	14.5694	22.9567	8.45447
935	DALYs (Disability-Adjusted Life Years)	Andorra	Male	Age-standardized	Pancreatitis	Alcohol use	Rate	2021	8.87053	13.2298	5.16528
936	DALYs (Disability-Adjusted Life Years)	Belgium	Male	Age-standardized	Pancreatitis	Alcohol use	Rate	1990	18.097	23.2395	13.4444
937	DALYs (Disability-Adjusted Life Years)	Belgium	Male	Age-standardized	Pancreatitis	Alcohol use	Rate	2021	10.9906	14.3871	7.71215
938	DALYs (Disability-Adjusted Life Years)	Finland	Male	Age-standardized	Pancreatitis	Alcohol use	Rate	1990	36.5833	48.7361	24.9025
939	DALYs (Disability-Adjusted Life Years)	Finland	Male	Age-standardized	Pancreatitis	Alcohol use	Rate	2021	23.3441	31.3406	16.1208
940	DALYs (Disability-Adjusted Life Years)	Cyprus	Male	Age-standardized	Pancreatitis	Alcohol use	Rate	1990	23.6446	37.2567	14.5114
941	DALYs (Disability-Adjusted Life Years)	Cyprus	Male	Age-standardized	Pancreatitis	Alcohol use	Rate	2021	11.5645	16.8481	7.31804
942	DALYs (Disability-Adjusted Life Years)	New Zealand	Male	Age-standardized	Pancreatitis	Alcohol use	Rate	1990	12.8796	16.9349	8.96091
943	DALYs (Disability-Adjusted Life Years)	New Zealand	Male	Age-standardized	Pancreatitis	Alcohol use	Rate	2021	8.89315	11.7908	6.03135
944	DALYs (Disability-Adjusted Life Years)	France	Male	Age-standardized	Pancreatitis	Alcohol use	Rate	1990	22.9349	28.6764	17.3648
945	DALYs (Disability-Adjusted Life Years)	France	Male	Age-standardized	Pancreatitis	Alcohol use	Rate	2021	13.6444	17.8388	9.81842
946	DALYs (Disability-Adjusted Life Years)	Denmark	Male	Age-standardized	Pancreatitis	Alcohol use	Rate	1990	25.3856	32.4683	18.0938
947	DALYs (Disability-Adjusted Life Years)	Denmark	Male	Age-standardized	Pancreatitis	Alcohol use	Rate	2021	16.9853	22.9677	11.1113
948	DALYs (Disability-Adjusted Life Years)	Germany	Male	Age-standardized	Pancreatitis	Alcohol use	Rate	1990	30.2464	37.7788	22.7272
949	DALYs (Disability-Adjusted Life Years)	Germany	Male	Age-standardized	Pancreatitis	Alcohol use	Rate	2021	19.0283	24.0452	13.8905
950	DALYs (Disability-Adjusted Life Years)	Greece	Male	Age-standardized	Pancreatitis	Alcohol use	Rate	1990	16.5355	21.3638	11.8733
951	DALYs (Disability-Adjusted Life Years)	Greece	Male	Age-standardized	Pancreatitis	Alcohol use	Rate	2021	13.6589	18.4506	9.16604
952	DALYs (Disability-Adjusted Life Years)	Italy	Male	Age-standardized	Pancreatitis	Alcohol use	Rate	1990	16.1434	20.2994	12.0668
953	DALYs (Disability-Adjusted Life Years)	Italy	Male	Age-standardized	Pancreatitis	Alcohol use	Rate	2021	7.87277	10.3397	5.53951
954	DALYs (Disability-Adjusted Life Years)	Israel	Male	Age-standardized	Pancreatitis	Alcohol use	Rate	1990	1.39636	3.3773	-0.187532
955	DALYs (Disability-Adjusted Life Years)	Israel	Male	Age-standardized	Pancreatitis	Alcohol use	Rate	2021	2.55366	4.58417	0.823088
956	DALYs (Disability-Adjusted Life Years)	Luxembourg	Male	Age-standardized	Pancreatitis	Alcohol use	Rate	1990	20.6764	26.2145	15.714
957	DALYs (Disability-Adjusted Life Years)	Luxembourg	Male	Age-standardized	Pancreatitis	Alcohol use	Rate	2021	9.68392	12.8964	6.81564
958	DALYs (Disability-Adjusted Life Years)	Iceland	Male	Age-standardized	Pancreatitis	Alcohol use	Rate	1990	6.53914	10.345	3.3576
959	DALYs (Disability-Adjusted Life Years)	Iceland	Male	Age-standardized	Pancreatitis	Alcohol use	Rate	2021	10.0244	13.5356	6.79269
960	DALYs (Disability-Adjusted Life Years)	Ireland	Male	Age-standardized	Pancreatitis	Alcohol use	Rate	1990	10.1837	13.2196	7.24279
961	DALYs (Disability-Adjusted Life Years)	Ireland	Male	Age-standardized	Pancreatitis	Alcohol use	Rate	2021	6.64847	8.80796	4.7612
962	DALYs (Disability-Adjusted Life Years)	Norway	Male	Age-standardized	Pancreatitis	Alcohol use	Rate	1990	6.12739	9.66605	3.47751
963	DALYs (Disability-Adjusted Life Years)	Norway	Male	Age-standardized	Pancreatitis	Alcohol use	Rate	2021	7.93935	11.411	4.78479
964	DALYs (Disability-Adjusted Life Years)	Portugal	Male	Age-standardized	Pancreatitis	Alcohol use	Rate	1990	31.0936	39.154	23.8788
965	DALYs (Disability-Adjusted Life Years)	Portugal	Male	Age-standardized	Pancreatitis	Alcohol use	Rate	2021	16.7069	21.4084	12.4744
966	DALYs (Disability-Adjusted Life Years)	Spain	Male	Age-standardized	Pancreatitis	Alcohol use	Rate	1990	31.633	40.049	23.9145
967	DALYs (Disability-Adjusted Life Years)	Spain	Male	Age-standardized	Pancreatitis	Alcohol use	Rate	2021	15.1236	19.6369	10.8133
968	DALYs (Disability-Adjusted Life Years)	Malta	Male	Age-standardized	Pancreatitis	Alcohol use	Rate	1990	8.52984	11.6865	5.46628
969	DALYs (Disability-Adjusted Life Years)	Malta	Male	Age-standardized	Pancreatitis	Alcohol use	Rate	2021	7.40186	10.2014	4.87044
970	DALYs (Disability-Adjusted Life Years)	Netherlands	Male	Age-standardized	Pancreatitis	Alcohol use	Rate	1990	12.8705	16.7188	9.35214
971	DALYs (Disability-Adjusted Life Years)	Netherlands	Male	Age-standardized	Pancreatitis	Alcohol use	Rate	2021	8.16269	10.8985	5.68008
972	DALYs (Disability-Adjusted Life Years)	United Kingdom	Male	Age-standardized	Pancreatitis	Alcohol use	Rate	1990	14.1315	18.4588	9.97023
973	DALYs (Disability-Adjusted Life Years)	United Kingdom	Male	Age-standardized	Pancreatitis	Alcohol use	Rate	2021	15.3205	20.2626	10.9436
974	DALYs (Disability-Adjusted Life Years)	Argentina	Male	Age-standardized	Pancreatitis	Alcohol use	Rate	1990	42.3029	53.3853	30.6952
975	DALYs (Disability-Adjusted Life Years)	Argentina	Male	Age-standardized	Pancreatitis	Alcohol use	Rate	2021	19.6401	27.1987	13.2654
976	DALYs (Disability-Adjusted Life Years)	Sweden	Male	Age-standardized	Pancreatitis	Alcohol use	Rate	1990	14.4625	19.6824	9.77002
977	DALYs (Disability-Adjusted Life Years)	Sweden	Male	Age-standardized	Pancreatitis	Alcohol use	Rate	2021	8.95246	12.5478	5.62073
978	DALYs (Disability-Adjusted Life Years)	Chile	Male	Age-standardized	Pancreatitis	Alcohol use	Rate	1990	29.9538	39.0676	21.4977
979	DALYs (Disability-Adjusted Life Years)	Chile	Male	Age-standardized	Pancreatitis	Alcohol use	Rate	2021	17.5247	22.9329	12.7552
980	DALYs (Disability-Adjusted Life Years)	Switzerland	Male	Age-standardized	Pancreatitis	Alcohol use	Rate	1990	13.7473	17.6026	9.85682
981	DALYs (Disability-Adjusted Life Years)	Switzerland	Male	Age-standardized	Pancreatitis	Alcohol use	Rate	2021	6.58219	8.68302	4.53915
982	DALYs (Disability-Adjusted Life Years)	Canada	Male	Age-standardized	Pancreatitis	Alcohol use	Rate	1990	10.2793	13.9698	6.98676
983	DALYs (Disability-Adjusted Life Years)	Canada	Male	Age-standardized	Pancreatitis	Alcohol use	Rate	2021	10.0224	13.2321	6.96395
984	DALYs (Disability-Adjusted Life Years)	United States of America	Male	Age-standardized	Pancreatitis	Alcohol use	Rate	1990	11.9502	15.9656	8.34922
985	DALYs (Disability-Adjusted Life Years)	United States of America	Male	Age-standardized	Pancreatitis	Alcohol use	Rate	2021	11.9459	16.0142	8.2287
986	DALYs (Disability-Adjusted Life Years)	Uruguay	Male	Age-standardized	Pancreatitis	Alcohol use	Rate	1990	21.7827	28.6452	15.2459
987	DALYs (Disability-Adjusted Life Years)	Uruguay	Male	Age-standardized	Pancreatitis	Alcohol use	Rate	2021	15.5473	21.0954	10.4144
988	DALYs (Disability-Adjusted Life Years)	Bahamas	Male	Age-standardized	Pancreatitis	Alcohol use	Rate	1990	37.4247	49.5876	26.3132
989	DALYs (Disability-Adjusted Life Years)	Bahamas	Male	Age-standardized	Pancreatitis	Alcohol use	Rate	2021	21.2115	33.5215	10.4466
990	DALYs (Disability-Adjusted Life Years)	Barbados	Male	Age-standardized	Pancreatitis	Alcohol use	Rate	1990	18.0561	24.1122	12.6996
991	DALYs (Disability-Adjusted Life Years)	Barbados	Male	Age-standardized	Pancreatitis	Alcohol use	Rate	2021	15.9457	22.8219	10.6525
992	DALYs (Disability-Adjusted Life Years)	Antigua and Barbuda	Male	Age-standardized	Pancreatitis	Alcohol use	Rate	1990	5.43993	10.2805	1.20791
993	DALYs (Disability-Adjusted Life Years)	Antigua and Barbuda	Male	Age-standardized	Pancreatitis	Alcohol use	Rate	2021	9.99007	13.7416	6.4882
994	DALYs (Disability-Adjusted Life Years)	Cuba	Male	Age-standardized	Pancreatitis	Alcohol use	Rate	1990	8.20244	11.5717	5.07395
995	DALYs (Disability-Adjusted Life Years)	Cuba	Male	Age-standardized	Pancreatitis	Alcohol use	Rate	2021	11.5528	16.064	7.66892
996	DALYs (Disability-Adjusted Life Years)	Belize	Male	Age-standardized	Pancreatitis	Alcohol use	Rate	1990	9.61535	15.6295	5.3619
997	DALYs (Disability-Adjusted Life Years)	Belize	Male	Age-standardized	Pancreatitis	Alcohol use	Rate	2021	11.6126	16.3431	7.69958
998	DALYs (Disability-Adjusted Life Years)	Guyana	Male	Age-standardized	Pancreatitis	Alcohol use	Rate	1990	23.0511	30.3549	16.4494
999	DALYs (Disability-Adjusted Life Years)	Guyana	Male	Age-standardized	Pancreatitis	Alcohol use	Rate	2021	30.83	45.9184	19.7713
1000	DALYs (Disability-Adjusted Life Years)	Dominican Republic	Male	Age-standardized	Pancreatitis	Alcohol use	Rate	1990	8.0044	11.927	4.59064
1001	DALYs (Disability-Adjusted Life Years)	Dominican Republic	Male	Age-standardized	Pancreatitis	Alcohol use	Rate	2021	7.36015	12.2478	3.35139
1002	DALYs (Disability-Adjusted Life Years)	Grenada	Male	Age-standardized	Pancreatitis	Alcohol use	Rate	1990	17.7481	24.5249	12.1001
1003	DALYs (Disability-Adjusted Life Years)	Grenada	Male	Age-standardized	Pancreatitis	Alcohol use	Rate	2021	13.4721	18.2663	9.27399
1004	DALYs (Disability-Adjusted Life Years)	Haiti	Male	Age-standardized	Pancreatitis	Alcohol use	Rate	1990	23.3475	43.4148	12.0375
1005	DALYs (Disability-Adjusted Life Years)	Haiti	Male	Age-standardized	Pancreatitis	Alcohol use	Rate	2021	20.8135	40.4209	9.94592
1006	DALYs (Disability-Adjusted Life Years)	Dominica	Male	Age-standardized	Pancreatitis	Alcohol use	Rate	1990	19.325	28.1046	11.257
1007	DALYs (Disability-Adjusted Life Years)	Dominica	Male	Age-standardized	Pancreatitis	Alcohol use	Rate	2021	16.7765	24.3597	10.0613
1008	DALYs (Disability-Adjusted Life Years)	Jamaica	Male	Age-standardized	Pancreatitis	Alcohol use	Rate	1990	3.65737	5.94968	1.86403
1009	DALYs (Disability-Adjusted Life Years)	Jamaica	Male	Age-standardized	Pancreatitis	Alcohol use	Rate	2021	4.13577	6.23271	2.31268
1010	DALYs (Disability-Adjusted Life Years)	Trinidad and Tobago	Male	Age-standardized	Pancreatitis	Alcohol use	Rate	1990	12.1111	17.065	7.68417
1011	DALYs (Disability-Adjusted Life Years)	Trinidad and Tobago	Male	Age-standardized	Pancreatitis	Alcohol use	Rate	2021	12.0817	17.7736	7.46127
1012	DALYs (Disability-Adjusted Life Years)	Saint Vincent and the Grenadines	Male	Age-standardized	Pancreatitis	Alcohol use	Rate	1990	14.9542	22.161	7.9874
1013	DALYs (Disability-Adjusted Life Years)	Saint Vincent and the Grenadines	Male	Age-standardized	Pancreatitis	Alcohol use	Rate	2021	21.9587	29.5057	15.041
1014	DALYs (Disability-Adjusted Life Years)	Saint Lucia	Male	Age-standardized	Pancreatitis	Alcohol use	Rate	1990	12.1768	15.9248	8.75744
1015	DALYs (Disability-Adjusted Life Years)	Saint Lucia	Male	Age-standardized	Pancreatitis	Alcohol use	Rate	2021	8.72158	12.1421	5.99671
1016	DALYs (Disability-Adjusted Life Years)	Suriname	Male	Age-standardized	Pancreatitis	Alcohol use	Rate	1990	23.0626	33.7335	13.8615
1017	DALYs (Disability-Adjusted Life Years)	Suriname	Male	Age-standardized	Pancreatitis	Alcohol use	Rate	2021	18.6501	28.5071	9.71416
1018	DALYs (Disability-Adjusted Life Years)	Bolivia (Plurinational State of)	Male	Age-standardized	Pancreatitis	Alcohol use	Rate	1990	23.227	41.0929	10.3778
1019	DALYs (Disability-Adjusted Life Years)	Bolivia (Plurinational State of)	Male	Age-standardized	Pancreatitis	Alcohol use	Rate	2021	21.1254	34.3629	10.8891
1020	DALYs (Disability-Adjusted Life Years)	Peru	Male	Age-standardized	Pancreatitis	Alcohol use	Rate	1990	27.4488	43.0024	13.653
1021	DALYs (Disability-Adjusted Life Years)	Peru	Male	Age-standardized	Pancreatitis	Alcohol use	Rate	2021	23.1989	34.2768	13.1103
1022	DALYs (Disability-Adjusted Life Years)	Colombia	Male	Age-standardized	Pancreatitis	Alcohol use	Rate	1990	14.1439	18.5819	10.2538
1023	DALYs (Disability-Adjusted Life Years)	Colombia	Male	Age-standardized	Pancreatitis	Alcohol use	Rate	2021	7.27782	10.4161	4.59793
1024	DALYs (Disability-Adjusted Life Years)	Ecuador	Male	Age-standardized	Pancreatitis	Alcohol use	Rate	1990	19.8431	29.6116	10.6902
1025	DALYs (Disability-Adjusted Life Years)	Ecuador	Male	Age-standardized	Pancreatitis	Alcohol use	Rate	2021	15.9284	23.5634	9.9897
1026	DALYs (Disability-Adjusted Life Years)	Costa Rica	Male	Age-standardized	Pancreatitis	Alcohol use	Rate	1990	25.4374	33.609	17.2521
1027	DALYs (Disability-Adjusted Life Years)	Costa Rica	Male	Age-standardized	Pancreatitis	Alcohol use	Rate	2021	22.4819	31.5801	14.6847
1028	DALYs (Disability-Adjusted Life Years)	El Salvador	Male	Age-standardized	Pancreatitis	Alcohol use	Rate	1990	21.1135	32.2712	12.0786
1029	DALYs (Disability-Adjusted Life Years)	El Salvador	Male	Age-standardized	Pancreatitis	Alcohol use	Rate	2021	19.3754	30.5294	10.4104
1030	DALYs (Disability-Adjusted Life Years)	Guatemala	Male	Age-standardized	Pancreatitis	Alcohol use	Rate	1990	47.8887	66.8541	30.924
1031	DALYs (Disability-Adjusted Life Years)	Guatemala	Male	Age-standardized	Pancreatitis	Alcohol use	Rate	2021	33.6054	47.7341	21.1509
1032	DALYs (Disability-Adjusted Life Years)	Honduras	Male	Age-standardized	Pancreatitis	Alcohol use	Rate	1990	21.5906	33.8149	12.3096
1033	DALYs (Disability-Adjusted Life Years)	Honduras	Male	Age-standardized	Pancreatitis	Alcohol use	Rate	2021	19.8754	32.478	11.1307
1034	DALYs (Disability-Adjusted Life Years)	Mexico	Male	Age-standardized	Pancreatitis	Alcohol use	Rate	1990	26.629	34.8732	19.1473
1035	DALYs (Disability-Adjusted Life Years)	Mexico	Male	Age-standardized	Pancreatitis	Alcohol use	Rate	2021	31.2884	42.2582	21.4183
1036	DALYs (Disability-Adjusted Life Years)	Nicaragua	Male	Age-standardized	Pancreatitis	Alcohol use	Rate	1990	12.58	20.2237	7.08049
1037	DALYs (Disability-Adjusted Life Years)	Nicaragua	Male	Age-standardized	Pancreatitis	Alcohol use	Rate	2021	12.9368	18.7628	8.02631
1038	DALYs (Disability-Adjusted Life Years)	Panama	Male	Age-standardized	Pancreatitis	Alcohol use	Rate	1990	9.92641	13.1963	7.05384
1039	DALYs (Disability-Adjusted Life Years)	Panama	Male	Age-standardized	Pancreatitis	Alcohol use	Rate	2021	10.0614	14.0334	6.79519
1040	DALYs (Disability-Adjusted Life Years)	Venezuela (Bolivarian Republic of)	Male	Age-standardized	Pancreatitis	Alcohol use	Rate	1990	15.8949	20.132	11.7265
1041	DALYs (Disability-Adjusted Life Years)	Venezuela (Bolivarian Republic of)	Male	Age-standardized	Pancreatitis	Alcohol use	Rate	2021	10.9701	16.1714	6.73774
1042	DALYs (Disability-Adjusted Life Years)	Algeria	Male	Age-standardized	Pancreatitis	Alcohol use	Rate	1990	0.317636	0.6424	0.124299
1043	DALYs (Disability-Adjusted Life Years)	Algeria	Male	Age-standardized	Pancreatitis	Alcohol use	Rate	2021	0.613033	1.05949	0.326266
1044	DALYs (Disability-Adjusted Life Years)	Brazil	Male	Age-standardized	Pancreatitis	Alcohol use	Rate	1990	26.7846	35.7814	18.954
1045	DALYs (Disability-Adjusted Life Years)	Brazil	Male	Age-standardized	Pancreatitis	Alcohol use	Rate	2021	25.619	34.2322	18.0944
1046	DALYs (Disability-Adjusted Life Years)	Paraguay	Male	Age-standardized	Pancreatitis	Alcohol use	Rate	1990	26.7822	41.2722	17.5049
1047	DALYs (Disability-Adjusted Life Years)	Paraguay	Male	Age-standardized	Pancreatitis	Alcohol use	Rate	2021	26.144	38.0397	15.8265
1048	DALYs (Disability-Adjusted Life Years)	Bahrain	Male	Age-standardized	Pancreatitis	Alcohol use	Rate	1990	2.45194	3.79608	1.47438
1049	DALYs (Disability-Adjusted Life Years)	Bahrain	Male	Age-standardized	Pancreatitis	Alcohol use	Rate	2021	1.10821	1.7722	0.628003
1050	DALYs (Disability-Adjusted Life Years)	Iraq	Male	Age-standardized	Pancreatitis	Alcohol use	Rate	1990	0.235317	0.383878	0.121826
1051	DALYs (Disability-Adjusted Life Years)	Iraq	Male	Age-standardized	Pancreatitis	Alcohol use	Rate	2021	0.129453	0.204774	0.0740185
1052	DALYs (Disability-Adjusted Life Years)	Jordan	Male	Age-standardized	Pancreatitis	Alcohol use	Rate	1990	0.4499	0.768338	0.234888
1053	DALYs (Disability-Adjusted Life Years)	Jordan	Male	Age-standardized	Pancreatitis	Alcohol use	Rate	2021	0.354421	0.572053	0.189005
1054	DALYs (Disability-Adjusted Life Years)	Kuwait	Male	Age-standardized	Pancreatitis	Alcohol use	Rate	1990	0	0	0
1055	DALYs (Disability-Adjusted Life Years)	Kuwait	Male	Age-standardized	Pancreatitis	Alcohol use	Rate	2021	0.0713922	0.229009	-0.000909856
1056	DALYs (Disability-Adjusted Life Years)	Egypt	Male	Age-standardized	Pancreatitis	Alcohol use	Rate	1990	0.102855	0.188703	0.0425688
1057	DALYs (Disability-Adjusted Life Years)	Egypt	Male	Age-standardized	Pancreatitis	Alcohol use	Rate	2021	0.154098	0.256132	0.0792165
1058	DALYs (Disability-Adjusted Life Years)	Iran (Islamic Republic of)	Male	Age-standardized	Pancreatitis	Alcohol use	Rate	1990	1.75093e-05	0.00034845	-0.000265308
1059	DALYs (Disability-Adjusted Life Years)	Iran (Islamic Republic of)	Male	Age-standardized	Pancreatitis	Alcohol use	Rate	2021	0.479576	0.78114	0.259982
1060	DALYs (Disability-Adjusted Life Years)	Lebanon	Male	Age-standardized	Pancreatitis	Alcohol use	Rate	1990	2.89145	4.98711	1.33995
1061	DALYs (Disability-Adjusted Life Years)	Lebanon	Male	Age-standardized	Pancreatitis	Alcohol use	Rate	2021	1.59808	2.52324	0.867897
1062	DALYs (Disability-Adjusted Life Years)	Libya	Male	Age-standardized	Pancreatitis	Alcohol use	Rate	1990	0.00169528	0.010797	-0.00430208
1063	DALYs (Disability-Adjusted Life Years)	Libya	Male	Age-standardized	Pancreatitis	Alcohol use	Rate	2021	0.499913	0.891241	0.234299
1064	DALYs (Disability-Adjusted Life Years)	Qatar	Male	Age-standardized	Pancreatitis	Alcohol use	Rate	1990	0.931386	1.66152	0.440168
1065	DALYs (Disability-Adjusted Life Years)	Qatar	Male	Age-standardized	Pancreatitis	Alcohol use	Rate	2021	0.744547	1.36416	0.340418
1066	DALYs (Disability-Adjusted Life Years)	Palestine	Male	Age-standardized	Pancreatitis	Alcohol use	Rate	1990	2.19501	4.27525	1.02496
1067	DALYs (Disability-Adjusted Life Years)	Palestine	Male	Age-standardized	Pancreatitis	Alcohol use	Rate	2021	1.17113	1.76501	0.691058
1068	DALYs (Disability-Adjusted Life Years)	Saudi Arabia	Male	Age-standardized	Pancreatitis	Alcohol use	Rate	1990	0.414632	1.12721	0.0488407
1069	DALYs (Disability-Adjusted Life Years)	Saudi Arabia	Male	Age-standardized	Pancreatitis	Alcohol use	Rate	2021	0.206898	0.497725	0.00829175
1070	DALYs (Disability-Adjusted Life Years)	Oman	Male	Age-standardized	Pancreatitis	Alcohol use	Rate	1990	0.179752	0.409182	0.045622
1071	DALYs (Disability-Adjusted Life Years)	Oman	Male	Age-standardized	Pancreatitis	Alcohol use	Rate	2021	0.209476	0.393215	0.0885214
1072	DALYs (Disability-Adjusted Life Years)	Morocco	Male	Age-standardized	Pancreatitis	Alcohol use	Rate	1990	0.365329	0.722482	0.166771
1073	DALYs (Disability-Adjusted Life Years)	Morocco	Male	Age-standardized	Pancreatitis	Alcohol use	Rate	2021	0.295069	0.531832	0.153783
1074	DALYs (Disability-Adjusted Life Years)	Turkey	Male	Age-standardized	Pancreatitis	Alcohol use	Rate	1990	2.41806	3.81669	1.24854
1075	DALYs (Disability-Adjusted Life Years)	Turkey	Male	Age-standardized	Pancreatitis	Alcohol use	Rate	2021	2.01548	3.08696	1.09501
1076	DALYs (Disability-Adjusted Life Years)	United Arab Emirates	Male	Age-standardized	Pancreatitis	Alcohol use	Rate	1990	3.72758	7.46359	1.614
1077	DALYs (Disability-Adjusted Life Years)	United Arab Emirates	Male	Age-standardized	Pancreatitis	Alcohol use	Rate	2021	1.3687	2.45431	0.573856
1078	DALYs (Disability-Adjusted Life Years)	Tunisia	Male	Age-standardized	Pancreatitis	Alcohol use	Rate	1990	0.942664	1.81044	0.424613
1079	DALYs (Disability-Adjusted Life Years)	Tunisia	Male	Age-standardized	Pancreatitis	Alcohol use	Rate	2021	1.34783	2.22352	0.7655
1080	DALYs (Disability-Adjusted Life Years)	Yemen	Male	Age-standardized	Pancreatitis	Alcohol use	Rate	1990	0.782755	1.62575	0.327691
1081	DALYs (Disability-Adjusted Life Years)	Yemen	Male	Age-standardized	Pancreatitis	Alcohol use	Rate	2021	0.244763	0.46221	0.107776
1082	DALYs (Disability-Adjusted Life Years)	Syrian Arab Republic	Male	Age-standardized	Pancreatitis	Alcohol use	Rate	1990	1.1421	1.91533	0.625605
1083	DALYs (Disability-Adjusted Life Years)	Syrian Arab Republic	Male	Age-standardized	Pancreatitis	Alcohol use	Rate	2021	0.49241	0.908178	0.18691
1084	DALYs (Disability-Adjusted Life Years)	Afghanistan	Male	Age-standardized	Pancreatitis	Alcohol use	Rate	1990	0	0	0
1085	DALYs (Disability-Adjusted Life Years)	Afghanistan	Male	Age-standardized	Pancreatitis	Alcohol use	Rate	2021	0.0413785	0.114668	0.00115937
1086	DALYs (Disability-Adjusted Life Years)	Bangladesh	Male	Age-standardized	Pancreatitis	Alcohol use	Rate	1990	0.230986	1.09844	-0.132471
1087	DALYs (Disability-Adjusted Life Years)	Bangladesh	Male	Age-standardized	Pancreatitis	Alcohol use	Rate	2021	1.71454	4.29108	0.0111867
1088	DALYs (Disability-Adjusted Life Years)	Bhutan	Male	Age-standardized	Pancreatitis	Alcohol use	Rate	1990	21.0627	44.3021	8.15916
1089	DALYs (Disability-Adjusted Life Years)	Bhutan	Male	Age-standardized	Pancreatitis	Alcohol use	Rate	2021	1.97231	7.31536	-0.360041
1090	DALYs (Disability-Adjusted Life Years)	India	Male	Age-standardized	Pancreatitis	Alcohol use	Rate	1990	9.23352	16.7494	4.16969
1091	DALYs (Disability-Adjusted Life Years)	India	Male	Age-standardized	Pancreatitis	Alcohol use	Rate	2021	12.6672	18.5062	7.22677
1092	DALYs (Disability-Adjusted Life Years)	Pakistan	Male	Age-standardized	Pancreatitis	Alcohol use	Rate	1990	0.630441	2.37177	-0.228397
1093	DALYs (Disability-Adjusted Life Years)	Pakistan	Male	Age-standardized	Pancreatitis	Alcohol use	Rate	2021	1.2189	2.75474	0.244361
1094	DALYs (Disability-Adjusted Life Years)	Nepal	Male	Age-standardized	Pancreatitis	Alcohol use	Rate	1990	0.421141	3.05553	-1.11228
1095	DALYs (Disability-Adjusted Life Years)	Nepal	Male	Age-standardized	Pancreatitis	Alcohol use	Rate	2021	12.3625	24.0967	3.71721
1096	DALYs (Disability-Adjusted Life Years)	Angola	Male	Age-standardized	Pancreatitis	Alcohol use	Rate	1990	5.91063	11.8775	2.16044
1097	DALYs (Disability-Adjusted Life Years)	Angola	Male	Age-standardized	Pancreatitis	Alcohol use	Rate	2021	14.2513	24.8501	7.60269
1098	DALYs (Disability-Adjusted Life Years)	Congo	Male	Age-standardized	Pancreatitis	Alcohol use	Rate	1990	7.51706	17.2138	1.95114
1099	DALYs (Disability-Adjusted Life Years)	Congo	Male	Age-standardized	Pancreatitis	Alcohol use	Rate	2021	14.4816	27.2274	6.61645
1100	DALYs (Disability-Adjusted Life Years)	Central African Republic	Male	Age-standardized	Pancreatitis	Alcohol use	Rate	1990	9.7212	19.6744	3.3841
1101	DALYs (Disability-Adjusted Life Years)	Central African Republic	Male	Age-standardized	Pancreatitis	Alcohol use	Rate	2021	5.27441	12.647	1.05561
1102	DALYs (Disability-Adjusted Life Years)	Democratic Republic of the Congo	Male	Age-standardized	Pancreatitis	Alcohol use	Rate	1990	7.17422	17.4631	1.67101
1103	DALYs (Disability-Adjusted Life Years)	Democratic Republic of the Congo	Male	Age-standardized	Pancreatitis	Alcohol use	Rate	2021	6.70772	14.9287	1.56612
1104	DALYs (Disability-Adjusted Life Years)	Equatorial Guinea	Male	Age-standardized	Pancreatitis	Alcohol use	Rate	1990	8.7981	30.4523	1.27444
1105	DALYs (Disability-Adjusted Life Years)	Equatorial Guinea	Male	Age-standardized	Pancreatitis	Alcohol use	Rate	2021	16.3143	36.9611	7.19227
1106	DALYs (Disability-Adjusted Life Years)	Gabon	Male	Age-standardized	Pancreatitis	Alcohol use	Rate	1990	15.2743	29.1591	8.08403
1107	DALYs (Disability-Adjusted Life Years)	Gabon	Male	Age-standardized	Pancreatitis	Alcohol use	Rate	2021	16.3237	32.9798	7.95924
1108	DALYs (Disability-Adjusted Life Years)	Comoros	Male	Age-standardized	Pancreatitis	Alcohol use	Rate	1990	0.463261	1.74439	-0.110876
1109	DALYs (Disability-Adjusted Life Years)	Comoros	Male	Age-standardized	Pancreatitis	Alcohol use	Rate	2021	1.79191	4.2015	0.284155
1110	DALYs (Disability-Adjusted Life Years)	Burundi	Male	Age-standardized	Pancreatitis	Alcohol use	Rate	1990	20.3984	43.8815	9.15765
1111	DALYs (Disability-Adjusted Life Years)	Burundi	Male	Age-standardized	Pancreatitis	Alcohol use	Rate	2021	13.5655	29.3648	5.02347
1112	DALYs (Disability-Adjusted Life Years)	Djibouti	Male	Age-standardized	Pancreatitis	Alcohol use	Rate	1990	2.58634	8.21371	-0.0803826
1113	DALYs (Disability-Adjusted Life Years)	Djibouti	Male	Age-standardized	Pancreatitis	Alcohol use	Rate	2021	0.263225	1.73519	-0.755096
1114	DALYs (Disability-Adjusted Life Years)	Eritrea	Male	Age-standardized	Pancreatitis	Alcohol use	Rate	1990	4.32248	10.8117	0.343217
1115	DALYs (Disability-Adjusted Life Years)	Eritrea	Male	Age-standardized	Pancreatitis	Alcohol use	Rate	2021	2.80668	7.57098	-0.0559778
1116	DALYs (Disability-Adjusted Life Years)	Kenya	Male	Age-standardized	Pancreatitis	Alcohol use	Rate	1990	14.6608	36.6083	4.5708
1117	DALYs (Disability-Adjusted Life Years)	Kenya	Male	Age-standardized	Pancreatitis	Alcohol use	Rate	2021	13.5138	24.2853	6.16951
1118	DALYs (Disability-Adjusted Life Years)	Ethiopia	Male	Age-standardized	Pancreatitis	Alcohol use	Rate	1990	3.40366	8.49786	0.615798
1119	DALYs (Disability-Adjusted Life Years)	Ethiopia	Male	Age-standardized	Pancreatitis	Alcohol use	Rate	2021	7.87178	16.4212	2.64202
1120	DALYs (Disability-Adjusted Life Years)	Madagascar	Male	Age-standardized	Pancreatitis	Alcohol use	Rate	1990	6.2131	13.4676	1.48664
1121	DALYs (Disability-Adjusted Life Years)	Madagascar	Male	Age-standardized	Pancreatitis	Alcohol use	Rate	2021	4.19873	11.182	0.835263
1122	DALYs (Disability-Adjusted Life Years)	Mauritius	Male	Age-standardized	Pancreatitis	Alcohol use	Rate	1990	47.4649	72.4316	24.442
1123	DALYs (Disability-Adjusted Life Years)	Mauritius	Male	Age-standardized	Pancreatitis	Alcohol use	Rate	2021	28.7725	46.3512	14.6989
1124	DALYs (Disability-Adjusted Life Years)	Malawi	Male	Age-standardized	Pancreatitis	Alcohol use	Rate	1990	7.62767	15.6998	2.89222
1125	DALYs (Disability-Adjusted Life Years)	Malawi	Male	Age-standardized	Pancreatitis	Alcohol use	Rate	2021	12.9	22.2187	6.6406
1126	DALYs (Disability-Adjusted Life Years)	Mozambique	Male	Age-standardized	Pancreatitis	Alcohol use	Rate	1990	0.905761	5.28561	-1.7628
1127	DALYs (Disability-Adjusted Life Years)	Mozambique	Male	Age-standardized	Pancreatitis	Alcohol use	Rate	2021	7.35957	17.0879	0.895285
1128	DALYs (Disability-Adjusted Life Years)	Seychelles	Male	Age-standardized	Pancreatitis	Alcohol use	Rate	1990	14.4952	25.8032	7.2947
1129	DALYs (Disability-Adjusted Life Years)	Seychelles	Male	Age-standardized	Pancreatitis	Alcohol use	Rate	2021	11.4158	23.0406	5.37659
1130	DALYs (Disability-Adjusted Life Years)	Rwanda	Male	Age-standardized	Pancreatitis	Alcohol use	Rate	1990	22.4904	37.6913	12.2007
1131	DALYs (Disability-Adjusted Life Years)	Rwanda	Male	Age-standardized	Pancreatitis	Alcohol use	Rate	2021	19.568	36.4452	7.84839
1132	DALYs (Disability-Adjusted Life Years)	United Republic of Tanzania	Male	Age-standardized	Pancreatitis	Alcohol use	Rate	1990	12.0246	21.5444	5.30198
1133	DALYs (Disability-Adjusted Life Years)	United Republic of Tanzania	Male	Age-standardized	Pancreatitis	Alcohol use	Rate	2021	14.3413	24.2884	6.56492
1134	DALYs (Disability-Adjusted Life Years)	Somalia	Male	Age-standardized	Pancreatitis	Alcohol use	Rate	1990	0	0	0
1135	DALYs (Disability-Adjusted Life Years)	Somalia	Male	Age-standardized	Pancreatitis	Alcohol use	Rate	2021	0	0	0
1136	DALYs (Disability-Adjusted Life Years)	Botswana	Male	Age-standardized	Pancreatitis	Alcohol use	Rate	1990	17.8741	41.4932	6.91964
1137	DALYs (Disability-Adjusted Life Years)	Botswana	Male	Age-standardized	Pancreatitis	Alcohol use	Rate	2021	11.6731	21.464	5.80674
1138	DALYs (Disability-Adjusted Life Years)	Lesotho	Male	Age-standardized	Pancreatitis	Alcohol use	Rate	1990	13.5178	33.6535	4.2886
1139	DALYs (Disability-Adjusted Life Years)	Lesotho	Male	Age-standardized	Pancreatitis	Alcohol use	Rate	2021	16.1774	29.4615	6.86927
1140	DALYs (Disability-Adjusted Life Years)	Uganda	Male	Age-standardized	Pancreatitis	Alcohol use	Rate	1990	9.99233	20.032	4.08216
1141	DALYs (Disability-Adjusted Life Years)	Uganda	Male	Age-standardized	Pancreatitis	Alcohol use	Rate	2021	13.9801	23.8975	7.84218
1142	DALYs (Disability-Adjusted Life Years)	Zambia	Male	Age-standardized	Pancreatitis	Alcohol use	Rate	1990	12.7566	23.1867	6.14386
1143	DALYs (Disability-Adjusted Life Years)	Zambia	Male	Age-standardized	Pancreatitis	Alcohol use	Rate	2021	16.5864	30.1782	8.26562
1144	DALYs (Disability-Adjusted Life Years)	Zimbabwe	Male	Age-standardized	Pancreatitis	Alcohol use	Rate	1990	15.5616	27.5727	7.56797
1145	DALYs (Disability-Adjusted Life Years)	Zimbabwe	Male	Age-standardized	Pancreatitis	Alcohol use	Rate	2021	19.2671	35.8032	8.08183
1146	DALYs (Disability-Adjusted Life Years)	Namibia	Male	Age-standardized	Pancreatitis	Alcohol use	Rate	1990	11.9142	30.3701	3.12446
1147	DALYs (Disability-Adjusted Life Years)	Namibia	Male	Age-standardized	Pancreatitis	Alcohol use	Rate	2021	21.0072	37.429	11.1861
1148	DALYs (Disability-Adjusted Life Years)	South Africa	Male	Age-standardized	Pancreatitis	Alcohol use	Rate	1990	17.4358	25.6545	10.6311
1149	DALYs (Disability-Adjusted Life Years)	South Africa	Male	Age-standardized	Pancreatitis	Alcohol use	Rate	2021	16.0641	21.4888	10.8308
1150	DALYs (Disability-Adjusted Life Years)	Eswatini	Male	Age-standardized	Pancreatitis	Alcohol use	Rate	1990	18.9447	32.0664	10.1645
1151	DALYs (Disability-Adjusted Life Years)	Eswatini	Male	Age-standardized	Pancreatitis	Alcohol use	Rate	2021	18.0949	35.3432	7.76185
1152	DALYs (Disability-Adjusted Life Years)	Benin	Male	Age-standardized	Pancreatitis	Alcohol use	Rate	1990	13.0299	29.5227	2.36511
1153	DALYs (Disability-Adjusted Life Years)	Benin	Male	Age-standardized	Pancreatitis	Alcohol use	Rate	2021	23.6405	46.1643	8.45762
1154	DALYs (Disability-Adjusted Life Years)	Chad	Male	Age-standardized	Pancreatitis	Alcohol use	Rate	1990	4.48672	17.171	-1.2854
1155	DALYs (Disability-Adjusted Life Years)	Chad	Male	Age-standardized	Pancreatitis	Alcohol use	Rate	2021	24.1428	59.2055	2.78677
1156	DALYs (Disability-Adjusted Life Years)	Cabo Verde	Male	Age-standardized	Pancreatitis	Alcohol use	Rate	1990	33.811	67.8065	13.3627
1157	DALYs (Disability-Adjusted Life Years)	Cabo Verde	Male	Age-standardized	Pancreatitis	Alcohol use	Rate	2021	39.6065	62.0673	20.9617
1158	DALYs (Disability-Adjusted Life Years)	Coted'Ivoire	Male	Age-standardized	Pancreatitis	Alcohol use	Rate	1990	34.162	57.6878	15.8579
1159	DALYs (Disability-Adjusted Life Years)	Coted'Ivoire	Male	Age-standardized	Pancreatitis	Alcohol use	Rate	2021	49.7779	78.5369	27.7194
1160	DALYs (Disability-Adjusted Life Years)	Gambia	Male	Age-standardized	Pancreatitis	Alcohol use	Rate	1990	11.827	31.5028	1.16256
1161	DALYs (Disability-Adjusted Life Years)	Gambia	Male	Age-standardized	Pancreatitis	Alcohol use	Rate	2021	36.7243	70.8549	15.3087
1162	DALYs (Disability-Adjusted Life Years)	Burkina Faso	Male	Age-standardized	Pancreatitis	Alcohol use	Rate	1990	28.196	48.0101	15.1648
1163	DALYs (Disability-Adjusted Life Years)	Burkina Faso	Male	Age-standardized	Pancreatitis	Alcohol use	Rate	2021	39.6998	62.511	22.9222
1164	DALYs (Disability-Adjusted Life Years)	Cameroon	Male	Age-standardized	Pancreatitis	Alcohol use	Rate	1990	36.5114	70.5606	15.6862
1165	DALYs (Disability-Adjusted Life Years)	Cameroon	Male	Age-standardized	Pancreatitis	Alcohol use	Rate	2021	55.121	109.055	25.8985
1166	DALYs (Disability-Adjusted Life Years)	Guinea	Male	Age-standardized	Pancreatitis	Alcohol use	Rate	1990	5.15948	16.3713	-0.776891
1167	DALYs (Disability-Adjusted Life Years)	Guinea	Male	Age-standardized	Pancreatitis	Alcohol use	Rate	2021	11.657	26.1032	2.18499
1168	DALYs (Disability-Adjusted Life Years)	Guinea-Bissau	Male	Age-standardized	Pancreatitis	Alcohol use	Rate	1990	39.1354	69.9987	15.658
1169	DALYs (Disability-Adjusted Life Years)	Guinea-Bissau	Male	Age-standardized	Pancreatitis	Alcohol use	Rate	2021	44.085	78.1347	20.286
1170	DALYs (Disability-Adjusted Life Years)	Liberia	Male	Age-standardized	Pancreatitis	Alcohol use	Rate	1990	37.1757	63.7338	19.4216
1171	DALYs (Disability-Adjusted Life Years)	Liberia	Male	Age-standardized	Pancreatitis	Alcohol use	Rate	2021	35.3829	63.2598	17.0338
1172	DALYs (Disability-Adjusted Life Years)	Mali	Male	Age-standardized	Pancreatitis	Alcohol use	Rate	1990	9.27781	23.1914	3.14623
1173	DALYs (Disability-Adjusted Life Years)	Mali	Male	Age-standardized	Pancreatitis	Alcohol use	Rate	2021	12.1879	25.8336	5.00813
1174	DALYs (Disability-Adjusted Life Years)	Ghana	Male	Age-standardized	Pancreatitis	Alcohol use	Rate	1990	23.4819	42.874	10.0241
1175	DALYs (Disability-Adjusted Life Years)	Ghana	Male	Age-standardized	Pancreatitis	Alcohol use	Rate	2021	31.884	56.5916	14.5117
1176	DALYs (Disability-Adjusted Life Years)	Mauritania	Male	Age-standardized	Pancreatitis	Alcohol use	Rate	1990	0	0	0
1177	DALYs (Disability-Adjusted Life Years)	Mauritania	Male	Age-standardized	Pancreatitis	Alcohol use	Rate	2021	0	0	0
1178	DALYs (Disability-Adjusted Life Years)	Nigeria	Male	Age-standardized	Pancreatitis	Alcohol use	Rate	1990	24.8022	47.8368	12.0146
1179	DALYs (Disability-Adjusted Life Years)	Nigeria	Male	Age-standardized	Pancreatitis	Alcohol use	Rate	2021	31.9528	49.8559	18.2476
1180	DALYs (Disability-Adjusted Life Years)	Sao Tome and Principe	Male	Age-standardized	Pancreatitis	Alcohol use	Rate	1990	30.3778	53.8693	14.4793
1181	DALYs (Disability-Adjusted Life Years)	Sao Tome and Principe	Male	Age-standardized	Pancreatitis	Alcohol use	Rate	2021	41.367	70.3141	20.6638
1182	DALYs (Disability-Adjusted Life Years)	Senegal	Male	Age-standardized	Pancreatitis	Alcohol use	Rate	1990	4.57277	15.8952	-2.6752
1183	DALYs (Disability-Adjusted Life Years)	Senegal	Male	Age-standardized	Pancreatitis	Alcohol use	Rate	2021	2.50304	10.777	-2.24284
1184	DALYs (Disability-Adjusted Life Years)	Sierra Leone	Male	Age-standardized	Pancreatitis	Alcohol use	Rate	1990	31.9452	57.2646	16.5425
1185	DALYs (Disability-Adjusted Life Years)	Sierra Leone	Male	Age-standardized	Pancreatitis	Alcohol use	Rate	2021	31.4626	55.229	15.7645
1186	DALYs (Disability-Adjusted Life Years)	Niger	Male	Age-standardized	Pancreatitis	Alcohol use	Rate	1990	0.375014	3.65618	-1.60328
1187	DALYs (Disability-Adjusted Life Years)	Niger	Male	Age-standardized	Pancreatitis	Alcohol use	Rate	2021	1.36878	7.42205	-1.98616
1188	DALYs (Disability-Adjusted Life Years)	Bermuda	Male	Age-standardized	Pancreatitis	Alcohol use	Rate	1990	21.5998	28.7699	14.7055
1189	DALYs (Disability-Adjusted Life Years)	Bermuda	Male	Age-standardized	Pancreatitis	Alcohol use	Rate	2021	11.5651	16.0134	7.62957
1190	DALYs (Disability-Adjusted Life Years)	Togo	Male	Age-standardized	Pancreatitis	Alcohol use	Rate	1990	24.2037	48.334	9.22257
1191	DALYs (Disability-Adjusted Life Years)	Togo	Male	Age-standardized	Pancreatitis	Alcohol use	Rate	2021	24.5987	44.617	11.0452
1192	DALYs (Disability-Adjusted Life Years)	Cook Islands	Male	Age-standardized	Pancreatitis	Alcohol use	Rate	1990	5.54679	20.6461	-1.43159
1193	DALYs (Disability-Adjusted Life Years)	Cook Islands	Male	Age-standardized	Pancreatitis	Alcohol use	Rate	2021	48.7939	74.0607	28.9282
1194	DALYs (Disability-Adjusted Life Years)	Greenland	Male	Age-standardized	Pancreatitis	Alcohol use	Rate	1990	26.524	42.7058	11.7842
1195	DALYs (Disability-Adjusted Life Years)	Greenland	Male	Age-standardized	Pancreatitis	Alcohol use	Rate	2021	18.7995	29.0284	10.9976
1196	DALYs (Disability-Adjusted Life Years)	American Samoa	Male	Age-standardized	Pancreatitis	Alcohol use	Rate	1990	1.04578	4.04225	-0.501193
1197	DALYs (Disability-Adjusted Life Years)	American Samoa	Male	Age-standardized	Pancreatitis	Alcohol use	Rate	2021	1.04308	3.6552	-0.623041
1198	DALYs (Disability-Adjusted Life Years)	Monaco	Male	Age-standardized	Pancreatitis	Alcohol use	Rate	1990	5.83762	12.9936	-0.00977024
1199	DALYs (Disability-Adjusted Life Years)	Monaco	Male	Age-standardized	Pancreatitis	Alcohol use	Rate	2021	5.81867	12.3828	0.0488624
1200	DALYs (Disability-Adjusted Life Years)	Palau	Male	Age-standardized	Pancreatitis	Alcohol use	Rate	1990	5.61273	14.3354	0.289243
1201	DALYs (Disability-Adjusted Life Years)	Palau	Male	Age-standardized	Pancreatitis	Alcohol use	Rate	2021	8.42222	18.2361	1.38649
1202	DALYs (Disability-Adjusted Life Years)	Nauru	Male	Age-standardized	Pancreatitis	Alcohol use	Rate	1990	13.6337	25.461	4.76651
1203	DALYs (Disability-Adjusted Life Years)	Nauru	Male	Age-standardized	Pancreatitis	Alcohol use	Rate	2021	15.1304	32.8315	5.12835
1204	DALYs (Disability-Adjusted Life Years)	Guam	Male	Age-standardized	Pancreatitis	Alcohol use	Rate	1990	1.06761	3.76996	-0.0941787
1205	DALYs (Disability-Adjusted Life Years)	Guam	Male	Age-standardized	Pancreatitis	Alcohol use	Rate	2021	2.86378	5.84756	0.361771
1206	DALYs (Disability-Adjusted Life Years)	Niue	Male	Age-standardized	Pancreatitis	Alcohol use	Rate	1990	11.7745	23.8721	1.58803
1207	DALYs (Disability-Adjusted Life Years)	Niue	Male	Age-standardized	Pancreatitis	Alcohol use	Rate	2021	12.7405	22.2276	5.0077
1208	DALYs (Disability-Adjusted Life Years)	Northern Mariana Islands	Male	Age-standardized	Pancreatitis	Alcohol use	Rate	1990	3.02868	8.47798	-0.001061
1209	DALYs (Disability-Adjusted Life Years)	Northern Mariana Islands	Male	Age-standardized	Pancreatitis	Alcohol use	Rate	2021	5.2935	11.0234	0.322448
1210	DALYs (Disability-Adjusted Life Years)	Puerto Rico	Male	Age-standardized	Pancreatitis	Alcohol use	Rate	1990	26.2052	35.4321	17.7635
1211	DALYs (Disability-Adjusted Life Years)	Puerto Rico	Male	Age-standardized	Pancreatitis	Alcohol use	Rate	2021	13.2615	18.4547	9.05014
1212	DALYs (Disability-Adjusted Life Years)	Saint Kitts and Nevis	Male	Age-standardized	Pancreatitis	Alcohol use	Rate	1990	28.5356	44.1245	-0.00327342
1213	DALYs (Disability-Adjusted Life Years)	Saint Kitts and Nevis	Male	Age-standardized	Pancreatitis	Alcohol use	Rate	2021	13.1302	37.3426	-0.0609373
1214	DALYs (Disability-Adjusted Life Years)	San Marino	Male	Age-standardized	Pancreatitis	Alcohol use	Rate	1990	3.75118	6.36159	-0.0008051
1215	DALYs (Disability-Adjusted Life Years)	San Marino	Male	Age-standardized	Pancreatitis	Alcohol use	Rate	2021	2.58095	4.74101	-0.000192981
1216	DALYs (Disability-Adjusted Life Years)	United States Virgin Islands	Male	Age-standardized	Pancreatitis	Alcohol use	Rate	1990	11.9378	29.5649	-0.169751
1217	DALYs (Disability-Adjusted Life Years)	United States Virgin Islands	Male	Age-standardized	Pancreatitis	Alcohol use	Rate	2021	14.7679	30.0206	0.196727
1218	DALYs (Disability-Adjusted Life Years)	Tokelau	Male	Age-standardized	Pancreatitis	Alcohol use	Rate	1990	7.93438	19.5016	1.88943
1219	DALYs (Disability-Adjusted Life Years)	Tokelau	Male	Age-standardized	Pancreatitis	Alcohol use	Rate	2021	9.80345	18.7763	3.64226
1220	DALYs (Disability-Adjusted Life Years)	South Sudan	Male	Age-standardized	Pancreatitis	Alcohol use	Rate	1990	0.371189	2.76757	-0.836386
1221	DALYs (Disability-Adjusted Life Years)	South Sudan	Male	Age-standardized	Pancreatitis	Alcohol use	Rate	2021	0.307572	1.82988	-0.811956
1222	DALYs (Disability-Adjusted Life Years)	Tuvalu	Male	Age-standardized	Pancreatitis	Alcohol use	Rate	1990	6.2923	15.1448	1.33233
1223	DALYs (Disability-Adjusted Life Years)	Tuvalu	Male	Age-standardized	Pancreatitis	Alcohol use	Rate	2021	6.78275	13.6641	2.16947
1224	DALYs (Disability-Adjusted Life Years)	Sudan	Male	Age-standardized	Pancreatitis	Alcohol use	Rate	1990	1.71688	3.47873	0.768303
1225	DALYs (Disability-Adjusted Life Years)	Sudan	Male	Age-standardized	Pancreatitis	Alcohol use	Rate	2021	0.000314643	0.00412884	-0.00221274
1226	DALYs (Disability-Adjusted Life Years)	China	Male	All ages	Pancreatitis	Alcohol use	Number	1990	34456.6	51052.6	20825.6
1227	DALYs (Disability-Adjusted Life Years)	China	Male	All ages	Pancreatitis	Alcohol use	Number	2021	55235.4	83161.7	34132.5
1228	DALYs (Disability-Adjusted Life Years)	Democratic People's Republic of Korea	Male	All ages	Pancreatitis	Alcohol use	Number	1990	659.16	1160.03	365.09
1229	DALYs (Disability-Adjusted Life Years)	Democratic People's Republic of Korea	Male	All ages	Pancreatitis	Alcohol use	Number	2021	905.17	1937.47	358.27
1230	DALYs (Disability-Adjusted Life Years)	Cambodia	Male	All ages	Pancreatitis	Alcohol use	Number	1990	153.65	401.59	19.85
1231	DALYs (Disability-Adjusted Life Years)	Cambodia	Male	All ages	Pancreatitis	Alcohol use	Number	2021	2036.83	3846.04	1070.11
1232	DALYs (Disability-Adjusted Life Years)	Taiwan (Province of China)	Male	All ages	Pancreatitis	Alcohol use	Number	1990	1603.43	2044.02	1210.96
1233	DALYs (Disability-Adjusted Life Years)	Taiwan (Province of China)	Male	All ages	Pancreatitis	Alcohol use	Number	2021	1396.22	1920.41	901.8
1234	DALYs (Disability-Adjusted Life Years)	Indonesia	Male	All ages	Pancreatitis	Alcohol use	Number	1990	1185.62	2740.65	177.15
1235	DALYs (Disability-Adjusted Life Years)	Indonesia	Male	All ages	Pancreatitis	Alcohol use	Number	2021	1808.02	4332.63	212.82
1236	DALYs (Disability-Adjusted Life Years)	Myanmar	Male	All ages	Pancreatitis	Alcohol use	Number	1990	324.19	1353.02	-176.16
1237	DALYs (Disability-Adjusted Life Years)	Myanmar	Male	All ages	Pancreatitis	Alcohol use	Number	2021	6803.23	13583.8	3349.51
1238	DALYs (Disability-Adjusted Life Years)	Lao People's Democratic Republic	Male	All ages	Pancreatitis	Alcohol use	Number	1990	171.86	318.81	57.29
1239	DALYs (Disability-Adjusted Life Years)	Lao People's Democratic Republic	Male	All ages	Pancreatitis	Alcohol use	Number	2021	605.47	1030.2	321.09
1240	DALYs (Disability-Adjusted Life Years)	Malaysia	Male	All ages	Pancreatitis	Alcohol use	Number	1990	533.62	892.91	264.54
1241	DALYs (Disability-Adjusted Life Years)	Malaysia	Male	All ages	Pancreatitis	Alcohol use	Number	2021	701.29	1295.79	267.93
1242	DALYs (Disability-Adjusted Life Years)	Philippines	Male	All ages	Pancreatitis	Alcohol use	Number	1990	2971.07	4757.97	1634.68
1243	DALYs (Disability-Adjusted Life Years)	Philippines	Male	All ages	Pancreatitis	Alcohol use	Number	2021	7712.5	10762.4	4805.27
1244	DALYs (Disability-Adjusted Life Years)	Maldives	Male	All ages	Pancreatitis	Alcohol use	Number	1990	0.14	0.74	-0.23
1245	DALYs (Disability-Adjusted Life Years)	Maldives	Male	All ages	Pancreatitis	Alcohol use	Number	2021	1.91	5.84	-0.35
1246	DALYs (Disability-Adjusted Life Years)	Sri Lanka	Male	All ages	Pancreatitis	Alcohol use	Number	1990	416.24	647.96	221.04
1247	DALYs (Disability-Adjusted Life Years)	Sri Lanka	Male	All ages	Pancreatitis	Alcohol use	Number	2021	622.18	968.15	334.81
1248	DALYs (Disability-Adjusted Life Years)	Thailand	Male	All ages	Pancreatitis	Alcohol use	Number	1990	5084.66	8331.54	2967.7
1249	DALYs (Disability-Adjusted Life Years)	Thailand	Male	All ages	Pancreatitis	Alcohol use	Number	2021	9821.92	14418	6288.45
1250	DALYs (Disability-Adjusted Life Years)	Timor-Leste	Male	All ages	Pancreatitis	Alcohol use	Number	1990	17.78	54.49	3.76
1251	DALYs (Disability-Adjusted Life Years)	Timor-Leste	Male	All ages	Pancreatitis	Alcohol use	Number	2021	59.5	122.67	21.7
1252	DALYs (Disability-Adjusted Life Years)	Viet Nam	Male	All ages	Pancreatitis	Alcohol use	Number	1990	102.28	655.49	-342.98
1253	DALYs (Disability-Adjusted Life Years)	Viet Nam	Male	All ages	Pancreatitis	Alcohol use	Number	2021	9877.06	16591.1	5364.43
1254	DALYs (Disability-Adjusted Life Years)	Fiji	Male	All ages	Pancreatitis	Alcohol use	Number	1990	18.64	33.76	8.89
1255	DALYs (Disability-Adjusted Life Years)	Fiji	Male	All ages	Pancreatitis	Alcohol use	Number	2021	23.04	37.68	11.64
1256	DALYs (Disability-Adjusted Life Years)	Micronesia (Federated States of)	Male	All ages	Pancreatitis	Alcohol use	Number	1990	5.99	10.85	2.62
1257	DALYs (Disability-Adjusted Life Years)	Micronesia (Federated States of)	Male	All ages	Pancreatitis	Alcohol use	Number	2021	3.57	7.28	1.27
1258	DALYs (Disability-Adjusted Life Years)	Papua New Guinea	Male	All ages	Pancreatitis	Alcohol use	Number	1990	57.48	134.32	13.12
1259	DALYs (Disability-Adjusted Life Years)	Papua New Guinea	Male	All ages	Pancreatitis	Alcohol use	Number	2021	101	225.47	27.53
1260	DALYs (Disability-Adjusted Life Years)	Kiribati	Male	All ages	Pancreatitis	Alcohol use	Number	1990	3.01	7.01	-0.03
1261	DALYs (Disability-Adjusted Life Years)	Kiribati	Male	All ages	Pancreatitis	Alcohol use	Number	2021	2.25	7.23	-0.27
1262	DALYs (Disability-Adjusted Life Years)	Marshall Islands	Male	All ages	Pancreatitis	Alcohol use	Number	1990	1.43	2.75	0.5
1263	DALYs (Disability-Adjusted Life Years)	Marshall Islands	Male	All ages	Pancreatitis	Alcohol use	Number	2021	2.36	4.42	0.94
1264	DALYs (Disability-Adjusted Life Years)	Solomon Islands	Male	All ages	Pancreatitis	Alcohol use	Number	1990	0.87	3.26	-0.51
1265	DALYs (Disability-Adjusted Life Years)	Solomon Islands	Male	All ages	Pancreatitis	Alcohol use	Number	2021	4.83	11.83	0.63
1266	DALYs (Disability-Adjusted Life Years)	Samoa	Male	All ages	Pancreatitis	Alcohol use	Number	1990	6.07	12.95	2.86
1267	DALYs (Disability-Adjusted Life Years)	Samoa	Male	All ages	Pancreatitis	Alcohol use	Number	2021	5.77	11.22	2.3
1268	DALYs (Disability-Adjusted Life Years)	Vanuatu	Male	All ages	Pancreatitis	Alcohol use	Number	1990	5.17	12.26	1.67
1269	DALYs (Disability-Adjusted Life Years)	Vanuatu	Male	All ages	Pancreatitis	Alcohol use	Number	2021	15.34	32.03	6.21
1270	DALYs (Disability-Adjusted Life Years)	Tonga	Male	All ages	Pancreatitis	Alcohol use	Number	1990	1.8	4.08	0.44
1271	DALYs (Disability-Adjusted Life Years)	Tonga	Male	All ages	Pancreatitis	Alcohol use	Number	2021	1.66	4.09	0.28
1272	DALYs (Disability-Adjusted Life Years)	Armenia	Male	All ages	Pancreatitis	Alcohol use	Number	1990	74.31	124.76	37.45
1273	DALYs (Disability-Adjusted Life Years)	Armenia	Male	All ages	Pancreatitis	Alcohol use	Number	2021	166.3	241.74	103.4
1274	DALYs (Disability-Adjusted Life Years)	Azerbaijan	Male	All ages	Pancreatitis	Alcohol use	Number	1990	474.29	740.32	273.35
1275	DALYs (Disability-Adjusted Life Years)	Azerbaijan	Male	All ages	Pancreatitis	Alcohol use	Number	2021	895.4	1434.85	502.47
1276	DALYs (Disability-Adjusted Life Years)	Kazakhstan	Male	All ages	Pancreatitis	Alcohol use	Number	1990	5461.74	7654.43	3447.7
1277	DALYs (Disability-Adjusted Life Years)	Kazakhstan	Male	All ages	Pancreatitis	Alcohol use	Number	2021	5938.29	8948.11	3739.3
1278	DALYs (Disability-Adjusted Life Years)	Bosnia and Herzegovina	Male	All ages	Pancreatitis	Alcohol use	Number	1990	511.01	829.96	237.71
1279	DALYs (Disability-Adjusted Life Years)	Bosnia and Herzegovina	Male	All ages	Pancreatitis	Alcohol use	Number	2021	542.16	810.15	323.17
1280	DALYs (Disability-Adjusted Life Years)	Georgia	Male	All ages	Pancreatitis	Alcohol use	Number	1990	87.83	161.61	38.5
1281	DALYs (Disability-Adjusted Life Years)	Georgia	Male	All ages	Pancreatitis	Alcohol use	Number	2021	469.93	714.69	281.45
1282	DALYs (Disability-Adjusted Life Years)	Uzbekistan	Male	All ages	Pancreatitis	Alcohol use	Number	1990	689.64	1082.66	312.89
1283	DALYs (Disability-Adjusted Life Years)	Uzbekistan	Male	All ages	Pancreatitis	Alcohol use	Number	2021	2642.73	3789.63	1705.72
1284	DALYs (Disability-Adjusted Life Years)	Kyrgyzstan	Male	All ages	Pancreatitis	Alcohol use	Number	1990	229.03	311.44	151.9
1285	DALYs (Disability-Adjusted Life Years)	Kyrgyzstan	Male	All ages	Pancreatitis	Alcohol use	Number	2021	814.75	1183.08	526.13
1286	DALYs (Disability-Adjusted Life Years)	Mongolia	Male	All ages	Pancreatitis	Alcohol use	Number	1990	169.12	316.52	70.14
1287	DALYs (Disability-Adjusted Life Years)	Mongolia	Male	All ages	Pancreatitis	Alcohol use	Number	2021	938.45	1359.86	554.03
1288	DALYs (Disability-Adjusted Life Years)	Turkmenistan	Male	All ages	Pancreatitis	Alcohol use	Number	1990	103.69	182.55	43.8
1289	DALYs (Disability-Adjusted Life Years)	Turkmenistan	Male	All ages	Pancreatitis	Alcohol use	Number	2021	550.93	877.14	323.65
1290	DALYs (Disability-Adjusted Life Years)	Tajikistan	Male	All ages	Pancreatitis	Alcohol use	Number	1990	124.76	206.87	68.57
1291	DALYs (Disability-Adjusted Life Years)	Tajikistan	Male	All ages	Pancreatitis	Alcohol use	Number	2021	281.9	490.4	149.52
1292	DALYs (Disability-Adjusted Life Years)	Albania	Male	All ages	Pancreatitis	Alcohol use	Number	1990	53.38	102.34	16.73
1293	DALYs (Disability-Adjusted Life Years)	Albania	Male	All ages	Pancreatitis	Alcohol use	Number	2021	147.35	226.83	80.24
1294	DALYs (Disability-Adjusted Life Years)	Bulgaria	Male	All ages	Pancreatitis	Alcohol use	Number	1990	1625.05	2139	1142.4
1295	DALYs (Disability-Adjusted Life Years)	Bulgaria	Male	All ages	Pancreatitis	Alcohol use	Number	2021	2004.42	2627.53	1402.77
1296	DALYs (Disability-Adjusted Life Years)	Croatia	Male	All ages	Pancreatitis	Alcohol use	Number	1990	1100.55	1428.95	762.48
1297	DALYs (Disability-Adjusted Life Years)	Croatia	Male	All ages	Pancreatitis	Alcohol use	Number	2021	717.83	962.29	488.56
1298	DALYs (Disability-Adjusted Life Years)	Czechia	Male	All ages	Pancreatitis	Alcohol use	Number	1990	3583.17	4513.89	2674.59
1299	DALYs (Disability-Adjusted Life Years)	Czechia	Male	All ages	Pancreatitis	Alcohol use	Number	2021	3351.97	4432.67	2338.56
1300	DALYs (Disability-Adjusted Life Years)	Hungary	Male	All ages	Pancreatitis	Alcohol use	Number	1990	5170.31	6504.91	3801.83
1301	DALYs (Disability-Adjusted Life Years)	Hungary	Male	All ages	Pancreatitis	Alcohol use	Number	2021	2640.84	3524.63	1858.54
1302	DALYs (Disability-Adjusted Life Years)	Serbia	Male	All ages	Pancreatitis	Alcohol use	Number	1990	2333.21	3417.85	1424.69
1303	DALYs (Disability-Adjusted Life Years)	Serbia	Male	All ages	Pancreatitis	Alcohol use	Number	2021	2049.28	2827.35	1316.96
1304	DALYs (Disability-Adjusted Life Years)	North Macedonia	Male	All ages	Pancreatitis	Alcohol use	Number	1990	282.14	397.59	176.59
1305	DALYs (Disability-Adjusted Life Years)	North Macedonia	Male	All ages	Pancreatitis	Alcohol use	Number	2021	290.23	441.42	172.03
1306	DALYs (Disability-Adjusted Life Years)	Montenegro	Male	All ages	Pancreatitis	Alcohol use	Number	1990	92.56	136.42	55.66
1307	DALYs (Disability-Adjusted Life Years)	Montenegro	Male	All ages	Pancreatitis	Alcohol use	Number	2021	100.59	154.3	62.13
1308	DALYs (Disability-Adjusted Life Years)	Poland	Male	All ages	Pancreatitis	Alcohol use	Number	1990	9510.35	12361.2	6825.53
1309	DALYs (Disability-Adjusted Life Years)	Poland	Male	All ages	Pancreatitis	Alcohol use	Number	2021	16196.9	20653.8	12024.7
1310	DALYs (Disability-Adjusted Life Years)	Romania	Male	All ages	Pancreatitis	Alcohol use	Number	1990	9171.86	11887.2	6652.1
1311	DALYs (Disability-Adjusted Life Years)	Romania	Male	All ages	Pancreatitis	Alcohol use	Number	2021	9697	12816.8	7111.7
1312	DALYs (Disability-Adjusted Life Years)	Slovakia	Male	All ages	Pancreatitis	Alcohol use	Number	1990	2045.78	2842.44	1340.89
1313	DALYs (Disability-Adjusted Life Years)	Slovakia	Male	All ages	Pancreatitis	Alcohol use	Number	2021	1941.09	2846.29	1223.1
1314	DALYs (Disability-Adjusted Life Years)	Estonia	Male	All ages	Pancreatitis	Alcohol use	Number	1990	439.53	638.45	289.33
1315	DALYs (Disability-Adjusted Life Years)	Estonia	Male	All ages	Pancreatitis	Alcohol use	Number	2021	546.72	736.01	388.43
1316	DALYs (Disability-Adjusted Life Years)	Latvia	Male	All ages	Pancreatitis	Alcohol use	Number	1990	844.71	1157.38	582.58
1317	DALYs (Disability-Adjusted Life Years)	Latvia	Male	All ages	Pancreatitis	Alcohol use	Number	2021	1324.13	1704.58	973.07
1318	DALYs (Disability-Adjusted Life Years)	Slovenia	Male	All ages	Pancreatitis	Alcohol use	Number	1990	422.75	565.21	284.09
1319	DALYs (Disability-Adjusted Life Years)	Slovenia	Male	All ages	Pancreatitis	Alcohol use	Number	2021	177.97	313.52	55.86
1320	DALYs (Disability-Adjusted Life Years)	Belarus	Male	All ages	Pancreatitis	Alcohol use	Number	1990	4314.56	5762.43	3121.68
1321	DALYs (Disability-Adjusted Life Years)	Belarus	Male	All ages	Pancreatitis	Alcohol use	Number	2021	5234.64	7105.72	3715.16
1322	DALYs (Disability-Adjusted Life Years)	Ukraine	Male	All ages	Pancreatitis	Alcohol use	Number	1990	22365.3	30690.7	15411.9
1323	DALYs (Disability-Adjusted Life Years)	Ukraine	Male	All ages	Pancreatitis	Alcohol use	Number	2021	24875.4	37277.9	14703.1
1324	DALYs (Disability-Adjusted Life Years)	Lithuania	Male	All ages	Pancreatitis	Alcohol use	Number	1990	879.61	1282.22	572.78
1325	DALYs (Disability-Adjusted Life Years)	Lithuania	Male	All ages	Pancreatitis	Alcohol use	Number	2021	1758.85	2272.71	1277.07
1326	DALYs (Disability-Adjusted Life Years)	Republic of Moldova	Male	All ages	Pancreatitis	Alcohol use	Number	1990	4014.62	5305.98	2926.28
1327	DALYs (Disability-Adjusted Life Years)	Republic of Moldova	Male	All ages	Pancreatitis	Alcohol use	Number	2021	2798.9	3679.33	2003.77
1328	DALYs (Disability-Adjusted Life Years)	Russian Federation	Male	All ages	Pancreatitis	Alcohol use	Number	1990	46413.8	62957.8	33730.4
1329	DALYs (Disability-Adjusted Life Years)	Russian Federation	Male	All ages	Pancreatitis	Alcohol use	Number	2021	116907	152976	85729.3
1330	DALYs (Disability-Adjusted Life Years)	Singapore	Male	All ages	Pancreatitis	Alcohol use	Number	1990	34.67	63.32	12.09
1331	DALYs (Disability-Adjusted Life Years)	Singapore	Male	All ages	Pancreatitis	Alcohol use	Number	2021	37.61	71.04	13.43
1332	DALYs (Disability-Adjusted Life Years)	Brunei Darussalam	Male	All ages	Pancreatitis	Alcohol use	Number	1990	2.05	3.25	1.15
1333	DALYs (Disability-Adjusted Life Years)	Brunei Darussalam	Male	All ages	Pancreatitis	Alcohol use	Number	2021	1.02	2.57	0
1334	DALYs (Disability-Adjusted Life Years)	Japan	Male	All ages	Pancreatitis	Alcohol use	Number	1990	8029.18	11287.8	5213.94
1335	DALYs (Disability-Adjusted Life Years)	Japan	Male	All ages	Pancreatitis	Alcohol use	Number	2021	5653.54	8258.42	3329.65
1336	DALYs (Disability-Adjusted Life Years)	Republic of Korea	Male	All ages	Pancreatitis	Alcohol use	Number	1990	3928.47	5694.27	2100.19
1337	DALYs (Disability-Adjusted Life Years)	Republic of Korea	Male	All ages	Pancreatitis	Alcohol use	Number	2021	3653.9	5380.75	2400.85
1338	DALYs (Disability-Adjusted Life Years)	Australia	Male	All ages	Pancreatitis	Alcohol use	Number	1990	1101.07	1430.86	797.05
1339	DALYs (Disability-Adjusted Life Years)	Australia	Male	All ages	Pancreatitis	Alcohol use	Number	2021	1564.85	2072.11	1089.65
1340	DALYs (Disability-Adjusted Life Years)	Austria	Male	All ages	Pancreatitis	Alcohol use	Number	1990	1366.28	1749.32	1015.15
1341	DALYs (Disability-Adjusted Life Years)	Austria	Male	All ages	Pancreatitis	Alcohol use	Number	2021	877.88	1182.85	599.2
1342	DALYs (Disability-Adjusted Life Years)	Andorra	Male	All ages	Pancreatitis	Alcohol use	Number	1990	4.64	7.25	2.73
1343	DALYs (Disability-Adjusted Life Years)	Andorra	Male	All ages	Pancreatitis	Alcohol use	Number	2021	6.26	9.49	3.53
1344	DALYs (Disability-Adjusted Life Years)	Belgium	Male	All ages	Pancreatitis	Alcohol use	Number	1990	1090.78	1392.85	801.84
1345	DALYs (Disability-Adjusted Life Years)	Belgium	Male	All ages	Pancreatitis	Alcohol use	Number	2021	942.43	1242.47	638.18
1346	DALYs (Disability-Adjusted Life Years)	Finland	Male	All ages	Pancreatitis	Alcohol use	Number	1990	1090.92	1455.79	739.58
1347	DALYs (Disability-Adjusted Life Years)	Finland	Male	All ages	Pancreatitis	Alcohol use	Number	2021	931.85	1260.59	625.06
1348	DALYs (Disability-Adjusted Life Years)	Cyprus	Male	All ages	Pancreatitis	Alcohol use	Number	1990	82.65	128	51.59
1349	DALYs (Disability-Adjusted Life Years)	Cyprus	Male	All ages	Pancreatitis	Alcohol use	Number	2021	102.79	150.84	65.39
1350	DALYs (Disability-Adjusted Life Years)	New Zealand	Male	All ages	Pancreatitis	Alcohol use	Number	1990	225.62	296.6	157.15
1351	DALYs (Disability-Adjusted Life Years)	New Zealand	Male	All ages	Pancreatitis	Alcohol use	Number	2021	321.26	428.45	215.14
1352	DALYs (Disability-Adjusted Life Years)	France	Male	All ages	Pancreatitis	Alcohol use	Number	1990	7499.64	9407.87	5655.87
1353	DALYs (Disability-Adjusted Life Years)	France	Male	All ages	Pancreatitis	Alcohol use	Number	2021	6458.91	8514.68	4570.24
1354	DALYs (Disability-Adjusted Life Years)	Denmark	Male	All ages	Pancreatitis	Alcohol use	Number	1990	812.59	1045.37	574.27
1355	DALYs (Disability-Adjusted Life Years)	Denmark	Male	All ages	Pancreatitis	Alcohol use	Number	2021	773.55	1053.48	497.28
1356	DALYs (Disability-Adjusted Life Years)	Germany	Male	All ages	Pancreatitis	Alcohol use	Number	1990	14566.1	18171.4	10975.8
1357	DALYs (Disability-Adjusted Life Years)	Germany	Male	All ages	Pancreatitis	Alcohol use	Number	2021	12902.9	16349.9	9199.32
1358	DALYs (Disability-Adjusted Life Years)	Greece	Male	All ages	Pancreatitis	Alcohol use	Number	1990	1044.61	1352.31	737.22
1359	DALYs (Disability-Adjusted Life Years)	Greece	Male	All ages	Pancreatitis	Alcohol use	Number	2021	1134.31	1552.72	729.24
1360	DALYs (Disability-Adjusted Life Years)	Italy	Male	All ages	Pancreatitis	Alcohol use	Number	1990	5722.92	7190.68	4260.77
1361	DALYs (Disability-Adjusted Life Years)	Italy	Male	All ages	Pancreatitis	Alcohol use	Number	2021	4257.14	5609.36	2875.52
1362	DALYs (Disability-Adjusted Life Years)	Israel	Male	All ages	Pancreatitis	Alcohol use	Number	1990	30.57	74.05	-4.41
1363	DALYs (Disability-Adjusted Life Years)	Israel	Male	All ages	Pancreatitis	Alcohol use	Number	2021	130.87	235.08	41.5
1364	DALYs (Disability-Adjusted Life Years)	Luxembourg	Male	All ages	Pancreatitis	Alcohol use	Number	1990	46.84	59.51	35.61
1365	DALYs (Disability-Adjusted Life Years)	Luxembourg	Male	All ages	Pancreatitis	Alcohol use	Number	2021	45.44	60.49	31.86
1366	DALYs (Disability-Adjusted Life Years)	Iceland	Male	All ages	Pancreatitis	Alcohol use	Number	1990	8.44	13.38	4.34
1367	DALYs (Disability-Adjusted Life Years)	Iceland	Male	All ages	Pancreatitis	Alcohol use	Number	2021	22.9	30.92	15.21
1368	DALYs (Disability-Adjusted Life Years)	Ireland	Male	All ages	Pancreatitis	Alcohol use	Number	1990	182.51	237.69	128.96
1369	DALYs (Disability-Adjusted Life Years)	Ireland	Male	All ages	Pancreatitis	Alcohol use	Number	2021	214.61	285.06	151.29
1370	DALYs (Disability-Adjusted Life Years)	Norway	Male	All ages	Pancreatitis	Alcohol use	Number	1990	158.88	250.79	88.64
1371	DALYs (Disability-Adjusted Life Years)	Norway	Male	All ages	Pancreatitis	Alcohol use	Number	2021	324.2	466.71	191.67
1372	DALYs (Disability-Adjusted Life Years)	Portugal	Male	All ages	Pancreatitis	Alcohol use	Number	1990	1722.93	2183.78	1306.93
1373	DALYs (Disability-Adjusted Life Years)	Portugal	Male	All ages	Pancreatitis	Alcohol use	Number	2021	1439.9	1868.86	1042.98
1374	DALYs (Disability-Adjusted Life Years)	Spain	Male	All ages	Pancreatitis	Alcohol use	Number	1990	6862.76	8708.08	5156.08
1375	DALYs (Disability-Adjusted Life Years)	Spain	Male	All ages	Pancreatitis	Alcohol use	Number	2021	5587.82	7350.41	3882.25
1376	DALYs (Disability-Adjusted Life Years)	Malta	Male	All ages	Pancreatitis	Alcohol use	Number	1990	16.82	23.06	10.82
1377	DALYs (Disability-Adjusted Life Years)	Malta	Male	All ages	Pancreatitis	Alcohol use	Number	2021	24.94	34.66	16.11
1378	DALYs (Disability-Adjusted Life Years)	Netherlands	Male	All ages	Pancreatitis	Alcohol use	Number	1990	1099.83	1432.79	798.75
1379	DALYs (Disability-Adjusted Life Years)	Netherlands	Male	All ages	Pancreatitis	Alcohol use	Number	2021	1098.21	1478.98	739.95
1380	DALYs (Disability-Adjusted Life Years)	United Kingdom	Male	All ages	Pancreatitis	Alcohol use	Number	1990	4802.14	6296.3	3354.58
1381	DALYs (Disability-Adjusted Life Years)	United Kingdom	Male	All ages	Pancreatitis	Alcohol use	Number	2021	7183.6	9541.63	5077.62
1382	DALYs (Disability-Adjusted Life Years)	Argentina	Male	All ages	Pancreatitis	Alcohol use	Number	1990	6398.98	8075.74	4661.53
1383	DALYs (Disability-Adjusted Life Years)	Argentina	Male	All ages	Pancreatitis	Alcohol use	Number	2021	4833.8	6684.93	3259.12
1384	DALYs (Disability-Adjusted Life Years)	Sweden	Male	All ages	Pancreatitis	Alcohol use	Number	1990	786.62	1073.11	516.72
1385	DALYs (Disability-Adjusted Life Years)	Sweden	Male	All ages	Pancreatitis	Alcohol use	Number	2021	708.2	997.31	427.07
1386	DALYs (Disability-Adjusted Life Years)	Chile	Male	All ages	Pancreatitis	Alcohol use	Number	1990	1625.37	2105.06	1179.36
1387	DALYs (Disability-Adjusted Life Years)	Chile	Male	All ages	Pancreatitis	Alcohol use	Number	2021	1954.56	2562.29	1406.23
1388	DALYs (Disability-Adjusted Life Years)	Switzerland	Male	All ages	Pancreatitis	Alcohol use	Number	1990	578.16	744.85	412.4
1389	DALYs (Disability-Adjusted Life Years)	Switzerland	Male	All ages	Pancreatitis	Alcohol use	Number	2021	474.35	631.14	320.27
1390	DALYs (Disability-Adjusted Life Years)	Canada	Male	All ages	Pancreatitis	Alcohol use	Number	1990	1538.49	2091.22	1049.48
1391	DALYs (Disability-Adjusted Life Years)	Canada	Male	All ages	Pancreatitis	Alcohol use	Number	2021	2575.21	3453.61	1721.69
1392	DALYs (Disability-Adjusted Life Years)	United States of America	Male	All ages	Pancreatitis	Alcohol use	Number	1990	16210.3	21688.2	11405.3
1393	DALYs (Disability-Adjusted Life Years)	United States of America	Male	All ages	Pancreatitis	Alcohol use	Number	2021	25381	34075.1	16970.6
1394	DALYs (Disability-Adjusted Life Years)	Uruguay	Male	All ages	Pancreatitis	Alcohol use	Number	1990	356.37	466.42	247.67
1395	DALYs (Disability-Adjusted Life Years)	Uruguay	Male	All ages	Pancreatitis	Alcohol use	Number	2021	315.58	429.96	210.32
1396	DALYs (Disability-Adjusted Life Years)	Bahamas	Male	All ages	Pancreatitis	Alcohol use	Number	1990	38.34	50.78	26.97
1397	DALYs (Disability-Adjusted Life Years)	Bahamas	Male	All ages	Pancreatitis	Alcohol use	Number	2021	44.88	70.99	21.81
1398	DALYs (Disability-Adjusted Life Years)	Barbados	Male	All ages	Pancreatitis	Alcohol use	Number	1990	21.13	28.16	15.02
1399	DALYs (Disability-Adjusted Life Years)	Barbados	Male	All ages	Pancreatitis	Alcohol use	Number	2021	30.43	43.7	19.85
1400	DALYs (Disability-Adjusted Life Years)	Antigua and Barbuda	Male	All ages	Pancreatitis	Alcohol use	Number	1990	1.33	2.54	0.28
1401	DALYs (Disability-Adjusted Life Years)	Antigua and Barbuda	Male	All ages	Pancreatitis	Alcohol use	Number	2021	5.22	7.15	3.37
1402	DALYs (Disability-Adjusted Life Years)	Cuba	Male	All ages	Pancreatitis	Alcohol use	Number	1990	440	623.01	272.93
1403	DALYs (Disability-Adjusted Life Years)	Cuba	Male	All ages	Pancreatitis	Alcohol use	Number	2021	895.9	1281.81	561.59
1404	DALYs (Disability-Adjusted Life Years)	Belize	Male	All ages	Pancreatitis	Alcohol use	Number	1990	5.85	9.52	3.39
1405	DALYs (Disability-Adjusted Life Years)	Belize	Male	All ages	Pancreatitis	Alcohol use	Number	2021	22.86	32.23	15.33
1406	DALYs (Disability-Adjusted Life Years)	Guyana	Male	All ages	Pancreatitis	Alcohol use	Number	1990	63.58	82.02	45.03
1407	DALYs (Disability-Adjusted Life Years)	Guyana	Male	All ages	Pancreatitis	Alcohol use	Number	2021	111.28	165.57	72.18
1408	DALYs (Disability-Adjusted Life Years)	Dominican Republic	Male	All ages	Pancreatitis	Alcohol use	Number	1990	207.84	308.68	119.83
1409	DALYs (Disability-Adjusted Life Years)	Dominican Republic	Male	All ages	Pancreatitis	Alcohol use	Number	2021	410.12	686.84	186.6
1410	DALYs (Disability-Adjusted Life Years)	Grenada	Male	All ages	Pancreatitis	Alcohol use	Number	1990	5.42	7.5	3.77
1411	DALYs (Disability-Adjusted Life Years)	Grenada	Male	All ages	Pancreatitis	Alcohol use	Number	2021	7.74	10.41	5.32
1412	DALYs (Disability-Adjusted Life Years)	Haiti	Male	All ages	Pancreatitis	Alcohol use	Number	1990	494.66	918.51	254.65
1413	DALYs (Disability-Adjusted Life Years)	Haiti	Male	All ages	Pancreatitis	Alcohol use	Number	2021	1042.74	1982.57	508.61
1414	DALYs (Disability-Adjusted Life Years)	Dominica	Male	All ages	Pancreatitis	Alcohol use	Number	1990	5.07	7.35	2.97
1415	DALYs (Disability-Adjusted Life Years)	Dominica	Male	All ages	Pancreatitis	Alcohol use	Number	2021	6.73	9.77	4.03
1416	DALYs (Disability-Adjusted Life Years)	Jamaica	Male	All ages	Pancreatitis	Alcohol use	Number	1990	31.58	51.59	16.27
1417	DALYs (Disability-Adjusted Life Years)	Jamaica	Male	All ages	Pancreatitis	Alcohol use	Number	2021	62.56	94.43	35.09
1418	DALYs (Disability-Adjusted Life Years)	Trinidad and Tobago	Male	All ages	Pancreatitis	Alcohol use	Number	1990	60.45	84.65	38.67
1419	DALYs (Disability-Adjusted Life Years)	Trinidad and Tobago	Male	All ages	Pancreatitis	Alcohol use	Number	2021	105.01	155.21	63.41
1420	DALYs (Disability-Adjusted Life Years)	Saint Vincent and the Grenadines	Male	All ages	Pancreatitis	Alcohol use	Number	1990	5.63	8.32	3.08
1421	DALYs (Disability-Adjusted Life Years)	Saint Vincent and the Grenadines	Male	All ages	Pancreatitis	Alcohol use	Number	2021	14.93	20.17	10.05
1422	DALYs (Disability-Adjusted Life Years)	Saint Lucia	Male	All ages	Pancreatitis	Alcohol use	Number	1990	5.59	7.23	4.02
1423	DALYs (Disability-Adjusted Life Years)	Saint Lucia	Male	All ages	Pancreatitis	Alcohol use	Number	2021	9.64	13.43	6.53
1424	DALYs (Disability-Adjusted Life Years)	Suriname	Male	All ages	Pancreatitis	Alcohol use	Number	1990	35.73	52.74	21.18
1425	DALYs (Disability-Adjusted Life Years)	Suriname	Male	All ages	Pancreatitis	Alcohol use	Number	2021	57.59	88.39	29.61
1426	DALYs (Disability-Adjusted Life Years)	Bolivia (Plurinational State of)	Male	All ages	Pancreatitis	Alcohol use	Number	1990	483.41	841.03	225.57
1427	DALYs (Disability-Adjusted Life Years)	Bolivia (Plurinational State of)	Male	All ages	Pancreatitis	Alcohol use	Number	2021	1125.65	1797.52	579.07
1428	DALYs (Disability-Adjusted Life Years)	Peru	Male	All ages	Pancreatitis	Alcohol use	Number	1990	2173.81	3400.21	1046.4
1429	DALYs (Disability-Adjusted Life Years)	Peru	Male	All ages	Pancreatitis	Alcohol use	Number	2021	4163.08	6122.8	2362.65
1430	DALYs (Disability-Adjusted Life Years)	Colombia	Male	All ages	Pancreatitis	Alcohol use	Number	1990	1782.01	2340.49	1318.67
1431	DALYs (Disability-Adjusted Life Years)	Colombia	Male	All ages	Pancreatitis	Alcohol use	Number	2021	1888.08	2702.61	1205.04
1432	DALYs (Disability-Adjusted Life Years)	Ecuador	Male	All ages	Pancreatitis	Alcohol use	Number	1990	721.11	1058.44	383.51
1433	DALYs (Disability-Adjusted Life Years)	Ecuador	Male	All ages	Pancreatitis	Alcohol use	Number	2021	1377.28	2026.35	864.5
1434	DALYs (Disability-Adjusted Life Years)	Costa Rica	Male	All ages	Pancreatitis	Alcohol use	Number	1990	281.77	369.57	198.65
1435	DALYs (Disability-Adjusted Life Years)	Costa Rica	Male	All ages	Pancreatitis	Alcohol use	Number	2021	572.58	804.86	373.84
1436	DALYs (Disability-Adjusted Life Years)	El Salvador	Male	All ages	Pancreatitis	Alcohol use	Number	1990	384.21	585.02	221.24
1437	DALYs (Disability-Adjusted Life Years)	El Salvador	Male	All ages	Pancreatitis	Alcohol use	Number	2021	524.8	830.74	285.82
1438	DALYs (Disability-Adjusted Life Years)	Guatemala	Male	All ages	Pancreatitis	Alcohol use	Number	1990	1273.4	1769.67	842.89
1439	DALYs (Disability-Adjusted Life Years)	Guatemala	Male	All ages	Pancreatitis	Alcohol use	Number	2021	2245.34	3168.81	1451.53
1440	DALYs (Disability-Adjusted Life Years)	Honduras	Male	All ages	Pancreatitis	Alcohol use	Number	1990	319	498.37	178.9
1441	DALYs (Disability-Adjusted Life Years)	Honduras	Male	All ages	Pancreatitis	Alcohol use	Number	2021	783.85	1334.54	438.33
1442	DALYs (Disability-Adjusted Life Years)	Mexico	Male	All ages	Pancreatitis	Alcohol use	Number	1990	8042.25	10567.5	5795
1443	DALYs (Disability-Adjusted Life Years)	Mexico	Male	All ages	Pancreatitis	Alcohol use	Number	2021	20554.2	27756.3	14131.6
1444	DALYs (Disability-Adjusted Life Years)	Nicaragua	Male	All ages	Pancreatitis	Alcohol use	Number	1990	142.64	238.75	78.96
1445	DALYs (Disability-Adjusted Life Years)	Nicaragua	Male	All ages	Pancreatitis	Alcohol use	Number	2021	383.64	546.18	236.7
1446	DALYs (Disability-Adjusted Life Years)	Panama	Male	All ages	Pancreatitis	Alcohol use	Number	1990	95.56	126.88	69.36
1447	DALYs (Disability-Adjusted Life Years)	Panama	Male	All ages	Pancreatitis	Alcohol use	Number	2021	220.23	307.31	148.94
1448	DALYs (Disability-Adjusted Life Years)	Venezuela (Bolivarian Republic of)	Male	All ages	Pancreatitis	Alcohol use	Number	1990	1086.59	1376.86	821.45
1449	DALYs (Disability-Adjusted Life Years)	Venezuela (Bolivarian Republic of)	Male	All ages	Pancreatitis	Alcohol use	Number	2021	1534.88	2290.61	924.85
1450	DALYs (Disability-Adjusted Life Years)	Algeria	Male	All ages	Pancreatitis	Alcohol use	Number	1990	26.09	52.46	10.72
1451	DALYs (Disability-Adjusted Life Years)	Algeria	Male	All ages	Pancreatitis	Alcohol use	Number	2021	131.49	228.5	68.78
1452	DALYs (Disability-Adjusted Life Years)	Brazil	Male	All ages	Pancreatitis	Alcohol use	Number	1990	16015.5	21468.4	11488.7
1453	DALYs (Disability-Adjusted Life Years)	Brazil	Male	All ages	Pancreatitis	Alcohol use	Number	2021	31068.4	41539.1	22013.3
1454	DALYs (Disability-Adjusted Life Years)	Paraguay	Male	All ages	Pancreatitis	Alcohol use	Number	1990	377.61	589.09	241.59
1455	DALYs (Disability-Adjusted Life Years)	Paraguay	Male	All ages	Pancreatitis	Alcohol use	Number	2021	870.25	1266.67	529.95
1456	DALYs (Disability-Adjusted Life Years)	Bahrain	Male	All ages	Pancreatitis	Alcohol use	Number	1990	4.54	6.88	2.76
1457	DALYs (Disability-Adjusted Life Years)	Bahrain	Male	All ages	Pancreatitis	Alcohol use	Number	2021	10.67	16.92	6.37
1458	DALYs (Disability-Adjusted Life Years)	Iraq	Male	All ages	Pancreatitis	Alcohol use	Number	1990	12.97	20.45	6.83
1459	DALYs (Disability-Adjusted Life Years)	Iraq	Male	All ages	Pancreatitis	Alcohol use	Number	2021	22.45	35.53	12.48
1460	DALYs (Disability-Adjusted Life Years)	Jordan	Male	All ages	Pancreatitis	Alcohol use	Number	1990	4.31	7.1	2.41
1461	DALYs (Disability-Adjusted Life Years)	Jordan	Male	All ages	Pancreatitis	Alcohol use	Number	2021	19.08	30.19	10.4
1462	DALYs (Disability-Adjusted Life Years)	Kuwait	Male	All ages	Pancreatitis	Alcohol use	Number	1990	0	0	0
1463	DALYs (Disability-Adjusted Life Years)	Kuwait	Male	All ages	Pancreatitis	Alcohol use	Number	2021	2.12	6.58	-0.03
1464	DALYs (Disability-Adjusted Life Years)	Egypt	Male	All ages	Pancreatitis	Alcohol use	Number	1990	20.9	38.59	8.85
1465	DALYs (Disability-Adjusted Life Years)	Egypt	Male	All ages	Pancreatitis	Alcohol use	Number	2021	69.95	114.55	35.92
1466	DALYs (Disability-Adjusted Life Years)	Iran (Islamic Republic of)	Male	All ages	Pancreatitis	Alcohol use	Number	1990	0	0.09	-0.07
1467	DALYs (Disability-Adjusted Life Years)	Iran (Islamic Republic of)	Male	All ages	Pancreatitis	Alcohol use	Number	2021	226.3	369.99	125.68
1468	DALYs (Disability-Adjusted Life Years)	Lebanon	Male	All ages	Pancreatitis	Alcohol use	Number	1990	33.44	57.5	15.65
1469	DALYs (Disability-Adjusted Life Years)	Lebanon	Male	All ages	Pancreatitis	Alcohol use	Number	2021	46.22	73.15	25.28
1470	DALYs (Disability-Adjusted Life Years)	Libya	Male	All ages	Pancreatitis	Alcohol use	Number	1990	0.03	0.2	-0.09
1471	DALYs (Disability-Adjusted Life Years)	Libya	Male	All ages	Pancreatitis	Alcohol use	Number	2021	18.25	32.35	8.78
1472	DALYs (Disability-Adjusted Life Years)	Qatar	Male	All ages	Pancreatitis	Alcohol use	Number	1990	2.09	3.68	1.07
1473	DALYs (Disability-Adjusted Life Years)	Qatar	Male	All ages	Pancreatitis	Alcohol use	Number	2021	15.35	26.59	7.67
1474	DALYs (Disability-Adjusted Life Years)	Palestine	Male	All ages	Pancreatitis	Alcohol use	Number	1990	10.95	20.55	5.33
1475	DALYs (Disability-Adjusted Life Years)	Palestine	Male	All ages	Pancreatitis	Alcohol use	Number	2021	20.87	31.99	12.46
1476	DALYs (Disability-Adjusted Life Years)	Saudi Arabia	Male	All ages	Pancreatitis	Alcohol use	Number	1990	24.26	61.42	3.36
1477	DALYs (Disability-Adjusted Life Years)	Saudi Arabia	Male	All ages	Pancreatitis	Alcohol use	Number	2021	50.92	121.98	2.35
1478	DALYs (Disability-Adjusted Life Years)	Oman	Male	All ages	Pancreatitis	Alcohol use	Number	1990	1.55	3.42	0.47
1479	DALYs (Disability-Adjusted Life Years)	Oman	Male	All ages	Pancreatitis	Alcohol use	Number	2021	6.46	13.02	2.73
1480	DALYs (Disability-Adjusted Life Years)	Morocco	Male	All ages	Pancreatitis	Alcohol use	Number	1990	37.38	71.15	17.29
1481	DALYs (Disability-Adjusted Life Years)	Morocco	Male	All ages	Pancreatitis	Alcohol use	Number	2021	58.01	104.17	30.08
1482	DALYs (Disability-Adjusted Life Years)	Turkey	Male	All ages	Pancreatitis	Alcohol use	Number	1990	513.43	808.96	266.82
1483	DALYs (Disability-Adjusted Life Years)	Turkey	Male	All ages	Pancreatitis	Alcohol use	Number	2021	933.28	1427.19	505.17
1484	DALYs (Disability-Adjusted Life Years)	United Arab Emirates	Male	All ages	Pancreatitis	Alcohol use	Number	1990	29.7	55.32	14.32
1485	DALYs (Disability-Adjusted Life Years)	United Arab Emirates	Male	All ages	Pancreatitis	Alcohol use	Number	2021	107.46	177.62	53.79
1486	DALYs (Disability-Adjusted Life Years)	Tunisia	Male	All ages	Pancreatitis	Alcohol use	Number	1990	29.84	56.99	13.45
1487	DALYs (Disability-Adjusted Life Years)	Tunisia	Male	All ages	Pancreatitis	Alcohol use	Number	2021	87.52	144.13	49.02
1488	DALYs (Disability-Adjusted Life Years)	Yemen	Male	All ages	Pancreatitis	Alcohol use	Number	1990	26.78	53.18	11.96
1489	DALYs (Disability-Adjusted Life Years)	Yemen	Male	All ages	Pancreatitis	Alcohol use	Number	2021	27.11	49.24	12.63
1490	DALYs (Disability-Adjusted Life Years)	Syrian Arab Republic	Male	All ages	Pancreatitis	Alcohol use	Number	1990	40.02	66.03	22.82
1491	DALYs (Disability-Adjusted Life Years)	Syrian Arab Republic	Male	All ages	Pancreatitis	Alcohol use	Number	2021	34.05	63.37	12.65
1492	DALYs (Disability-Adjusted Life Years)	Afghanistan	Male	All ages	Pancreatitis	Alcohol use	Number	1990	0	0	0
1493	DALYs (Disability-Adjusted Life Years)	Afghanistan	Male	All ages	Pancreatitis	Alcohol use	Number	2021	4.07	11.13	0.04
1494	DALYs (Disability-Adjusted Life Years)	Bangladesh	Male	All ages	Pancreatitis	Alcohol use	Number	1990	89.01	428.07	-66.16
1495	DALYs (Disability-Adjusted Life Years)	Bangladesh	Male	All ages	Pancreatitis	Alcohol use	Number	2021	1369.71	3458.29	6.54
1496	DALYs (Disability-Adjusted Life Years)	Bhutan	Male	All ages	Pancreatitis	Alcohol use	Number	1990	47.14	99.63	18.16
1497	DALYs (Disability-Adjusted Life Years)	Bhutan	Male	All ages	Pancreatitis	Alcohol use	Number	2021	8.16	30.57	-1.93
1498	DALYs (Disability-Adjusted Life Years)	India	Male	All ages	Pancreatitis	Alcohol use	Number	1990	32256	59172.1	14180.4
1499	DALYs (Disability-Adjusted Life Years)	India	Male	All ages	Pancreatitis	Alcohol use	Number	2021	90611.7	132178	51842.1
1500	DALYs (Disability-Adjusted Life Years)	Pakistan	Male	All ages	Pancreatitis	Alcohol use	Number	1990	258.3	964.84	-120.34
1501	DALYs (Disability-Adjusted Life Years)	Pakistan	Male	All ages	Pancreatitis	Alcohol use	Number	2021	1205.89	2610.15	229.54
1502	DALYs (Disability-Adjusted Life Years)	Nepal	Male	All ages	Pancreatitis	Alcohol use	Number	1990	31.73	240.9	-90.91
1503	DALYs (Disability-Adjusted Life Years)	Nepal	Male	All ages	Pancreatitis	Alcohol use	Number	2021	1604.38	3098.4	477.46
1504	DALYs (Disability-Adjusted Life Years)	Angola	Male	All ages	Pancreatitis	Alcohol use	Number	1990	189.77	376.26	69.33
1505	DALYs (Disability-Adjusted Life Years)	Angola	Male	All ages	Pancreatitis	Alcohol use	Number	2021	1304.13	2276.66	675.75
1506	DALYs (Disability-Adjusted Life Years)	Congo	Male	All ages	Pancreatitis	Alcohol use	Number	1990	52.13	119.37	11.35
1507	DALYs (Disability-Adjusted Life Years)	Congo	Male	All ages	Pancreatitis	Alcohol use	Number	2021	303.05	590.48	137.19
1508	DALYs (Disability-Adjusted Life Years)	Central African Republic	Male	All ages	Pancreatitis	Alcohol use	Number	1990	78.99	156.27	26.8
1509	DALYs (Disability-Adjusted Life Years)	Central African Republic	Male	All ages	Pancreatitis	Alcohol use	Number	2021	92.31	234.61	18.63
1510	DALYs (Disability-Adjusted Life Years)	Democratic Republic of the Congo	Male	All ages	Pancreatitis	Alcohol use	Number	1990	767.04	1908.48	180.76
1511	DALYs (Disability-Adjusted Life Years)	Democratic Republic of the Congo	Male	All ages	Pancreatitis	Alcohol use	Number	2021	1952.61	4442.32	473.85
1512	DALYs (Disability-Adjusted Life Years)	Equatorial Guinea	Male	All ages	Pancreatitis	Alcohol use	Number	1990	10.41	37.23	1.5
1513	DALYs (Disability-Adjusted Life Years)	Equatorial Guinea	Male	All ages	Pancreatitis	Alcohol use	Number	2021	77.38	176.65	33.36
1514	DALYs (Disability-Adjusted Life Years)	Gabon	Male	All ages	Pancreatitis	Alcohol use	Number	1990	49.61	95.5	25.84
1515	DALYs (Disability-Adjusted Life Years)	Gabon	Male	All ages	Pancreatitis	Alcohol use	Number	2021	111.52	231.75	53.16
1516	DALYs (Disability-Adjusted Life Years)	Comoros	Male	All ages	Pancreatitis	Alcohol use	Number	1990	0.62	2.43	-0.17
1517	DALYs (Disability-Adjusted Life Years)	Comoros	Male	All ages	Pancreatitis	Alcohol use	Number	2021	5.63	13.28	0.87
1518	DALYs (Disability-Adjusted Life Years)	Burundi	Male	All ages	Pancreatitis	Alcohol use	Number	1990	306.33	644.5	133.6
1519	DALYs (Disability-Adjusted Life Years)	Burundi	Male	All ages	Pancreatitis	Alcohol use	Number	2021	562.22	1231.12	206.97
1520	DALYs (Disability-Adjusted Life Years)	Djibouti	Male	All ages	Pancreatitis	Alcohol use	Number	1990	3.42	11.03	-0.28
1521	DALYs (Disability-Adjusted Life Years)	Djibouti	Male	All ages	Pancreatitis	Alcohol use	Number	2021	1.65	11.24	-5.01
1522	DALYs (Disability-Adjusted Life Years)	Eritrea	Male	All ages	Pancreatitis	Alcohol use	Number	1990	40.36	102.04	2.35
1523	DALYs (Disability-Adjusted Life Years)	Eritrea	Male	All ages	Pancreatitis	Alcohol use	Number	2021	67.21	186.81	-4.24
1524	DALYs (Disability-Adjusted Life Years)	Kenya	Male	All ages	Pancreatitis	Alcohol use	Number	1990	838.81	2056.52	256.7
1525	DALYs (Disability-Adjusted Life Years)	Kenya	Male	All ages	Pancreatitis	Alcohol use	Number	2021	2206.33	4060.02	1012.43
1526	DALYs (Disability-Adjusted Life Years)	Ethiopia	Male	All ages	Pancreatitis	Alcohol use	Number	1990	496.31	1264.4	86.98
1527	DALYs (Disability-Adjusted Life Years)	Ethiopia	Male	All ages	Pancreatitis	Alcohol use	Number	2021	2669.5	5471.76	859.94
1528	DALYs (Disability-Adjusted Life Years)	Madagascar	Male	All ages	Pancreatitis	Alcohol use	Number	1990	212.04	454.33	49.61
1529	DALYs (Disability-Adjusted Life Years)	Madagascar	Male	All ages	Pancreatitis	Alcohol use	Number	2021	393.3	1021.52	81.94
1530	DALYs (Disability-Adjusted Life Years)	Mauritius	Male	All ages	Pancreatitis	Alcohol use	Number	1990	220.81	336.17	112.89
1531	DALYs (Disability-Adjusted Life Years)	Mauritius	Male	All ages	Pancreatitis	Alcohol use	Number	2021	229.23	366.62	116.72
1532	DALYs (Disability-Adjusted Life Years)	Malawi	Male	All ages	Pancreatitis	Alcohol use	Number	1990	207.8	433.78	79.11
1533	DALYs (Disability-Adjusted Life Years)	Malawi	Male	All ages	Pancreatitis	Alcohol use	Number	2021	748.67	1282.06	380.87
1534	DALYs (Disability-Adjusted Life Years)	Mozambique	Male	All ages	Pancreatitis	Alcohol use	Number	1990	36.85	222.72	-75.48
1535	DALYs (Disability-Adjusted Life Years)	Mozambique	Male	All ages	Pancreatitis	Alcohol use	Number	2021	642.16	1511.83	33.62
1536	DALYs (Disability-Adjusted Life Years)	Seychelles	Male	All ages	Pancreatitis	Alcohol use	Number	1990	4.34	7.78	2.19
1537	DALYs (Disability-Adjusted Life Years)	Seychelles	Male	All ages	Pancreatitis	Alcohol use	Number	2021	7.64	15.4	3.58
1538	DALYs (Disability-Adjusted Life Years)	Rwanda	Male	All ages	Pancreatitis	Alcohol use	Number	1990	427.29	706.24	232.3
1539	DALYs (Disability-Adjusted Life Years)	Rwanda	Male	All ages	Pancreatitis	Alcohol use	Number	2021	859.93	1644.21	329.77
1540	DALYs (Disability-Adjusted Life Years)	United Republic of Tanzania	Male	All ages	Pancreatitis	Alcohol use	Number	1990	817.72	1455.45	365.77
1541	DALYs (Disability-Adjusted Life Years)	United Republic of Tanzania	Male	All ages	Pancreatitis	Alcohol use	Number	2021	2536.54	4314.48	1157.65
1542	DALYs (Disability-Adjusted Life Years)	Somalia	Male	All ages	Pancreatitis	Alcohol use	Number	1990	0	0	0
1543	DALYs (Disability-Adjusted Life Years)	Somalia	Male	All ages	Pancreatitis	Alcohol use	Number	2021	0	0	0
1544	DALYs (Disability-Adjusted Life Years)	Botswana	Male	All ages	Pancreatitis	Alcohol use	Number	1990	70.95	169.36	25.97
1545	DALYs (Disability-Adjusted Life Years)	Botswana	Male	All ages	Pancreatitis	Alcohol use	Number	2021	131.8	250.04	63.09
1546	DALYs (Disability-Adjusted Life Years)	Lesotho	Male	All ages	Pancreatitis	Alcohol use	Number	1990	55.73	143.26	16.66
1547	DALYs (Disability-Adjusted Life Years)	Lesotho	Male	All ages	Pancreatitis	Alcohol use	Number	2021	112.16	202.6	48.18
1548	DALYs (Disability-Adjusted Life Years)	Uganda	Male	All ages	Pancreatitis	Alcohol use	Number	1990	436.24	876.68	179.21
1549	DALYs (Disability-Adjusted Life Years)	Uganda	Male	All ages	Pancreatitis	Alcohol use	Number	2021	1573.29	2696.77	877.29
1550	DALYs (Disability-Adjusted Life Years)	Zambia	Male	All ages	Pancreatitis	Alcohol use	Number	1990	265.95	476.22	126.97
1551	DALYs (Disability-Adjusted Life Years)	Zambia	Male	All ages	Pancreatitis	Alcohol use	Number	2021	1023.54	1900.62	515.91
1552	DALYs (Disability-Adjusted Life Years)	Zimbabwe	Male	All ages	Pancreatitis	Alcohol use	Number	1990	440.55	776	206.15
1553	DALYs (Disability-Adjusted Life Years)	Zimbabwe	Male	All ages	Pancreatitis	Alcohol use	Number	2021	980.1	1853.47	411.98
1554	DALYs (Disability-Adjusted Life Years)	Namibia	Male	All ages	Pancreatitis	Alcohol use	Number	1990	50.82	134.9	12.33
1555	DALYs (Disability-Adjusted Life Years)	Namibia	Male	All ages	Pancreatitis	Alcohol use	Number	2021	193.91	359.95	97.7
1556	DALYs (Disability-Adjusted Life Years)	South Africa	Male	All ages	Pancreatitis	Alcohol use	Number	1990	2353.06	3353.79	1476.66
1557	DALYs (Disability-Adjusted Life Years)	South Africa	Male	All ages	Pancreatitis	Alcohol use	Number	2021	4359.94	5860.35	3016.23
1558	DALYs (Disability-Adjusted Life Years)	Eswatini	Male	All ages	Pancreatitis	Alcohol use	Number	1990	38.44	68.95	19.67
1559	DALYs (Disability-Adjusted Life Years)	Eswatini	Male	All ages	Pancreatitis	Alcohol use	Number	2021	76.12	149.97	33
1560	DALYs (Disability-Adjusted Life Years)	Benin	Male	All ages	Pancreatitis	Alcohol use	Number	1990	158.95	373.89	25.66
1561	DALYs (Disability-Adjusted Life Years)	Benin	Male	All ages	Pancreatitis	Alcohol use	Number	2021	928.19	1851.69	316.02
1562	DALYs (Disability-Adjusted Life Years)	Chad	Male	All ages	Pancreatitis	Alcohol use	Number	1990	73.9	287.61	-25.79
1563	DALYs (Disability-Adjusted Life Years)	Chad	Male	All ages	Pancreatitis	Alcohol use	Number	2021	1112.8	2711.96	116.18
1564	DALYs (Disability-Adjusted Life Years)	Cabo Verde	Male	All ages	Pancreatitis	Alcohol use	Number	1990	28.44	56.49	11.28
1565	DALYs (Disability-Adjusted Life Years)	Cabo Verde	Male	All ages	Pancreatitis	Alcohol use	Number	2021	109.62	170.28	58.43
1566	DALYs (Disability-Adjusted Life Years)	Coted'Ivoire	Male	All ages	Pancreatitis	Alcohol use	Number	1990	1253.96	2144.27	574.93
1567	DALYs (Disability-Adjusted Life Years)	Coted'Ivoire	Male	All ages	Pancreatitis	Alcohol use	Number	2021	5069.81	8089.12	2891.87
1568	DALYs (Disability-Adjusted Life Years)	Gambia	Male	All ages	Pancreatitis	Alcohol use	Number	1990	34.02	92.33	1.96
1569	DALYs (Disability-Adjusted Life Years)	Gambia	Male	All ages	Pancreatitis	Alcohol use	Number	2021	276.26	557.05	119.95
1570	DALYs (Disability-Adjusted Life Years)	Burkina Faso	Male	All ages	Pancreatitis	Alcohol use	Number	1990	697.44	1199.16	377.76
1571	DALYs (Disability-Adjusted Life Years)	Burkina Faso	Male	All ages	Pancreatitis	Alcohol use	Number	2021	2489.11	3962.45	1399.6
1572	DALYs (Disability-Adjusted Life Years)	Cameroon	Male	All ages	Pancreatitis	Alcohol use	Number	1990	1096.53	2120.21	469.62
1573	DALYs (Disability-Adjusted Life Years)	Cameroon	Male	All ages	Pancreatitis	Alcohol use	Number	2021	5617.42	10985	2647.01
1574	DALYs (Disability-Adjusted Life Years)	Guinea	Male	All ages	Pancreatitis	Alcohol use	Number	1990	96.55	308.01	-15.51
1575	DALYs (Disability-Adjusted Life Years)	Guinea	Male	All ages	Pancreatitis	Alcohol use	Number	2021	440.8	957.7	79.83
1576	DALYs (Disability-Adjusted Life Years)	Guinea-Bissau	Male	All ages	Pancreatitis	Alcohol use	Number	1990	101.57	179.84	41.14
1577	DALYs (Disability-Adjusted Life Years)	Guinea-Bissau	Male	All ages	Pancreatitis	Alcohol use	Number	2021	266	480.54	125.57
1578	DALYs (Disability-Adjusted Life Years)	Liberia	Male	All ages	Pancreatitis	Alcohol use	Number	1990	284.53	482.15	153.94
1579	DALYs (Disability-Adjusted Life Years)	Liberia	Male	All ages	Pancreatitis	Alcohol use	Number	2021	743.32	1347.01	358.22
1580	DALYs (Disability-Adjusted Life Years)	Mali	Male	All ages	Pancreatitis	Alcohol use	Number	1990	230.59	601.35	79.79
1581	DALYs (Disability-Adjusted Life Years)	Mali	Male	All ages	Pancreatitis	Alcohol use	Number	2021	769.27	1711.17	313.92
1582	DALYs (Disability-Adjusted Life Years)	Ghana	Male	All ages	Pancreatitis	Alcohol use	Number	1990	1066.44	1962.78	452.01
1583	DALYs (Disability-Adjusted Life Years)	Ghana	Male	All ages	Pancreatitis	Alcohol use	Number	2021	3826.75	6727.56	1766.2
1584	DALYs (Disability-Adjusted Life Years)	Mauritania	Male	All ages	Pancreatitis	Alcohol use	Number	1990	0	0	0
1585	DALYs (Disability-Adjusted Life Years)	Mauritania	Male	All ages	Pancreatitis	Alcohol use	Number	2021	0	0	0
1586	DALYs (Disability-Adjusted Life Years)	Nigeria	Male	All ages	Pancreatitis	Alcohol use	Number	1990	7929.06	15528.4	3745.51
1587	DALYs (Disability-Adjusted Life Years)	Nigeria	Male	All ages	Pancreatitis	Alcohol use	Number	2021	21199.7	33832.8	12165.1
1588	DALYs (Disability-Adjusted Life Years)	Sao Tome and Principe	Male	All ages	Pancreatitis	Alcohol use	Number	1990	9.84	17.39	4.66
1589	DALYs (Disability-Adjusted Life Years)	Sao Tome and Principe	Male	All ages	Pancreatitis	Alcohol use	Number	2021	34.85	60.36	17.22
1590	DALYs (Disability-Adjusted Life Years)	Senegal	Male	All ages	Pancreatitis	Alcohol use	Number	1990	96.31	354.26	-66
1591	DALYs (Disability-Adjusted Life Years)	Senegal	Male	All ages	Pancreatitis	Alcohol use	Number	2021	134.32	602.27	-135.8
1592	DALYs (Disability-Adjusted Life Years)	Sierra Leone	Male	All ages	Pancreatitis	Alcohol use	Number	1990	415	746.42	208.44
1593	DALYs (Disability-Adjusted Life Years)	Sierra Leone	Male	All ages	Pancreatitis	Alcohol use	Number	2021	924.65	1691.52	443.99
1594	DALYs (Disability-Adjusted Life Years)	Niger	Male	All ages	Pancreatitis	Alcohol use	Number	1990	9.14	89.87	-41.28
1595	DALYs (Disability-Adjusted Life Years)	Niger	Male	All ages	Pancreatitis	Alcohol use	Number	2021	85.81	498.96	-146.63
1596	DALYs (Disability-Adjusted Life Years)	Bermuda	Male	All ages	Pancreatitis	Alcohol use	Number	1990	6.82	9.04	4.69
1597	DALYs (Disability-Adjusted Life Years)	Bermuda	Male	All ages	Pancreatitis	Alcohol use	Number	2021	5.39	7.43	3.43
1598	DALYs (Disability-Adjusted Life Years)	Togo	Male	All ages	Pancreatitis	Alcohol use	Number	1990	216.26	425.97	82.36
1599	DALYs (Disability-Adjusted Life Years)	Togo	Male	All ages	Pancreatitis	Alcohol use	Number	2021	708.73	1322.01	319.54
1600	DALYs (Disability-Adjusted Life Years)	Cook Islands	Male	All ages	Pancreatitis	Alcohol use	Number	1990	0.48	1.73	-0.14
1601	DALYs (Disability-Adjusted Life Years)	Cook Islands	Male	All ages	Pancreatitis	Alcohol use	Number	2021	4.54	6.96	2.66
1602	DALYs (Disability-Adjusted Life Years)	Greenland	Male	All ages	Pancreatitis	Alcohol use	Number	1990	7.98	12.71	3.76
1603	DALYs (Disability-Adjusted Life Years)	Greenland	Male	All ages	Pancreatitis	Alcohol use	Number	2021	7.23	11.23	4.08
1604	DALYs (Disability-Adjusted Life Years)	American Samoa	Male	All ages	Pancreatitis	Alcohol use	Number	1990	0.21	0.79	-0.13
1605	DALYs (Disability-Adjusted Life Years)	American Samoa	Male	All ages	Pancreatitis	Alcohol use	Number	2021	0.26	0.94	-0.14
1606	DALYs (Disability-Adjusted Life Years)	Monaco	Male	All ages	Pancreatitis	Alcohol use	Number	1990	1.29	2.95	0
1607	DALYs (Disability-Adjusted Life Years)	Monaco	Male	All ages	Pancreatitis	Alcohol use	Number	2021	1.71	3.58	0.01
1608	DALYs (Disability-Adjusted Life Years)	Palau	Male	All ages	Pancreatitis	Alcohol use	Number	1990	0.41	1.02	0.01
1609	DALYs (Disability-Adjusted Life Years)	Palau	Male	All ages	Pancreatitis	Alcohol use	Number	2021	1.08	2.37	0.16
1610	DALYs (Disability-Adjusted Life Years)	Nauru	Male	All ages	Pancreatitis	Alcohol use	Number	1990	0.58	1.09	0.2
1611	DALYs (Disability-Adjusted Life Years)	Nauru	Male	All ages	Pancreatitis	Alcohol use	Number	2021	0.7	1.54	0.23
1612	DALYs (Disability-Adjusted Life Years)	Guam	Male	All ages	Pancreatitis	Alcohol use	Number	1990	0.76	2.57	-0.1
1613	DALYs (Disability-Adjusted Life Years)	Guam	Male	All ages	Pancreatitis	Alcohol use	Number	2021	2.49	5.08	0.3
1614	DALYs (Disability-Adjusted Life Years)	Niue	Male	All ages	Pancreatitis	Alcohol use	Number	1990	0.12	0.24	0.02
1615	DALYs (Disability-Adjusted Life Years)	Niue	Male	All ages	Pancreatitis	Alcohol use	Number	2021	0.11	0.2	0.04
1616	DALYs (Disability-Adjusted Life Years)	Northern Mariana Islands	Male	All ages	Pancreatitis	Alcohol use	Number	1990	0.78	2.26	0
1617	DALYs (Disability-Adjusted Life Years)	Northern Mariana Islands	Male	All ages	Pancreatitis	Alcohol use	Number	2021	1.54	3.23	0.09
1618	DALYs (Disability-Adjusted Life Years)	Puerto Rico	Male	All ages	Pancreatitis	Alcohol use	Number	1990	441.1	596.68	299.75
1619	DALYs (Disability-Adjusted Life Years)	Puerto Rico	Male	All ages	Pancreatitis	Alcohol use	Number	2021	271.62	380.58	176.45
1620	DALYs (Disability-Adjusted Life Years)	Saint Kitts and Nevis	Male	All ages	Pancreatitis	Alcohol use	Number	1990	4.3	6.66	0
1621	DALYs (Disability-Adjusted Life Years)	Saint Kitts and Nevis	Male	All ages	Pancreatitis	Alcohol use	Number	2021	4.92	14	-0.02
1622	DALYs (Disability-Adjusted Life Years)	San Marino	Male	All ages	Pancreatitis	Alcohol use	Number	1990	0.55	0.93	0
1623	DALYs (Disability-Adjusted Life Years)	San Marino	Male	All ages	Pancreatitis	Alcohol use	Number	2021	0.7	1.3	0
1624	DALYs (Disability-Adjusted Life Years)	United States Virgin Islands	Male	All ages	Pancreatitis	Alcohol use	Number	1990	5.84	14.5	-0.09
1625	DALYs (Disability-Adjusted Life Years)	United States Virgin Islands	Male	All ages	Pancreatitis	Alcohol use	Number	2021	6.53	12.79	0.18
1626	DALYs (Disability-Adjusted Life Years)	Tokelau	Male	All ages	Pancreatitis	Alcohol use	Number	1990	0.05	0.12	0.01
1627	DALYs (Disability-Adjusted Life Years)	Tokelau	Male	All ages	Pancreatitis	Alcohol use	Number	2021	0.07	0.13	0.02
1628	DALYs (Disability-Adjusted Life Years)	South Sudan	Male	All ages	Pancreatitis	Alcohol use	Number	1990	7.25	54.57	-17.36
1629	DALYs (Disability-Adjusted Life Years)	South Sudan	Male	All ages	Pancreatitis	Alcohol use	Number	2021	9.56	56.57	-27.02
1630	DALYs (Disability-Adjusted Life Years)	Tuvalu	Male	All ages	Pancreatitis	Alcohol use	Number	1990	0.24	0.56	0.05
1631	DALYs (Disability-Adjusted Life Years)	Tuvalu	Male	All ages	Pancreatitis	Alcohol use	Number	2021	0.42	0.84	0.13
1632	DALYs (Disability-Adjusted Life Years)	Sudan	Male	All ages	Pancreatitis	Alcohol use	Number	1990	104.75	205.6	48.02
1633	DALYs (Disability-Adjusted Life Years)	Sudan	Male	All ages	Pancreatitis	Alcohol use	Number	2021	0.07	0.94	-0.48
