# Supplementary material for: The global, regional and national burden of pancreatitis due to alcohol use: Results from the Global Burden of Disease Study 2021 and projections to 2040
Source: PLoS One. 2025 Jul 29;20(7):e0327831. doi: 10.1371/journal.pone.0327831 (PMC12306793; doi:10.1371/journal.pone.0327831)
Supplement: S2 Table — (XLSX) [file pone.0327831.s002.xlsx]

## Sheet: Table S2
Table S2	Burden of alcoholic pancreatitis by all countries （Female)
	measure	location	sex	age	cause	rei	metric	year	val	upper	lower
2	Deaths	China	Female	Age-standardized	Pancreatitis	Alcohol use	Rate	1990	0.0141364	0.0276814	0.00463282
3	Deaths	China	Female	Age-standardized	Pancreatitis	Alcohol use	Rate	2021	0.00875208	0.0157492	0.00342398
4	Deaths	Democratic People's Republic of Korea	Female	Age-standardized	Pancreatitis	Alcohol use	Rate	1990	0.00874573	0.019959	0.00224275
5	Deaths	Democratic People's Republic of Korea	Female	Age-standardized	Pancreatitis	Alcohol use	Rate	2021	0.00560966	0.013359	0.00129991
6	Deaths	Taiwan (Province of China)	Female	Age-standardized	Pancreatitis	Alcohol use	Rate	1990	0.0252955	0.0417507	0.0127525
7	Deaths	Taiwan (Province of China)	Female	Age-standardized	Pancreatitis	Alcohol use	Rate	2021	0.00643021	0.0125693	0.00197119
8	Deaths	Indonesia	Female	Age-standardized	Pancreatitis	Alcohol use	Rate	1990	0.00304745	0.00903312	0.000318384
9	Deaths	Indonesia	Female	Age-standardized	Pancreatitis	Alcohol use	Rate	2021	0.00157061	0.00460821	0.00011064
10	Deaths	Cambodia	Female	Age-standardized	Pancreatitis	Alcohol use	Rate	1990	0.00862227	0.0294942	-0.00332459
11	Deaths	Cambodia	Female	Age-standardized	Pancreatitis	Alcohol use	Rate	2021	0.079596	0.173088	0.0322579
12	Deaths	Malaysia	Female	Age-standardized	Pancreatitis	Alcohol use	Rate	1990	0.0279293	0.054316	0.00929216
13	Deaths	Malaysia	Female	Age-standardized	Pancreatitis	Alcohol use	Rate	2021	0.0128772	0.0281826	0.00275874
14	Deaths	Lao People's Democratic Republic	Female	Age-standardized	Pancreatitis	Alcohol use	Rate	1990	0.0222322	0.0600277	0.00213152
15	Deaths	Lao People's Democratic Republic	Female	Age-standardized	Pancreatitis	Alcohol use	Rate	2021	0.0377201	0.0807793	0.0128589
16	Deaths	Myanmar	Female	Age-standardized	Pancreatitis	Alcohol use	Rate	1990	3.9e-05	0.000289342	-0.000151402
17	Deaths	Myanmar	Female	Age-standardized	Pancreatitis	Alcohol use	Rate	2021	0.000494377	0.00139797	-1.19e-07
18	Deaths	Philippines	Female	Age-standardized	Pancreatitis	Alcohol use	Rate	1990	0.0181485	0.0384494	0.00513321
19	Deaths	Philippines	Female	Age-standardized	Pancreatitis	Alcohol use	Rate	2021	0.0195138	0.0359272	0.00795292
20	Deaths	Sri Lanka	Female	Age-standardized	Pancreatitis	Alcohol use	Rate	1990	0.00157865	0.00317129	0.000621852
21	Deaths	Sri Lanka	Female	Age-standardized	Pancreatitis	Alcohol use	Rate	2021	0.00109355	0.00210285	0.000513084
22	Deaths	Timor-Leste	Female	Age-standardized	Pancreatitis	Alcohol use	Rate	1990	0.00314919	0.00915828	0.000263842
23	Deaths	Timor-Leste	Female	Age-standardized	Pancreatitis	Alcohol use	Rate	2021	0.00719601	0.017075	0.00147986
24	Deaths	Maldives	Female	Age-standardized	Pancreatitis	Alcohol use	Rate	1990	0.000254052	0.00168523	-0.000352432
25	Deaths	Maldives	Female	Age-standardized	Pancreatitis	Alcohol use	Rate	2021	0.000149632	0.000588584	-0.00012631
26	Deaths	Thailand	Female	Age-standardized	Pancreatitis	Alcohol use	Rate	1990	0.0135932	0.0264124	0.0052431
27	Deaths	Thailand	Female	Age-standardized	Pancreatitis	Alcohol use	Rate	2021	0.0112778	0.0207996	0.00502369
28	Deaths	Viet Nam	Female	Age-standardized	Pancreatitis	Alcohol use	Rate	1990	1.28e-05	0.000169262	-0.000108798
29	Deaths	Viet Nam	Female	Age-standardized	Pancreatitis	Alcohol use	Rate	2021	0.00186416	0.00568652	-0.000127648
30	Deaths	Marshall Islands	Female	Age-standardized	Pancreatitis	Alcohol use	Rate	1990	0.00168523	0.00527328	3.81e-06
31	Deaths	Marshall Islands	Female	Age-standardized	Pancreatitis	Alcohol use	Rate	2021	0.00202446	0.00607109	0.000201188
32	Deaths	Fiji	Female	Age-standardized	Pancreatitis	Alcohol use	Rate	1990	0.00154994	0.00385452	9.42e-06
33	Deaths	Fiji	Female	Age-standardized	Pancreatitis	Alcohol use	Rate	2021	0.00185809	0.00437517	0.000297954
34	Deaths	Papua New Guinea	Female	Age-standardized	Pancreatitis	Alcohol use	Rate	1990	0.00189802	0.0045068	0.000344831
35	Deaths	Papua New Guinea	Female	Age-standardized	Pancreatitis	Alcohol use	Rate	2021	0.000970662	0.00267706	9.56e-05
36	Deaths	Kiribati	Female	Age-standardized	Pancreatitis	Alcohol use	Rate	1990	0.00335621	0.0114853	-0.000541173
37	Deaths	Kiribati	Female	Age-standardized	Pancreatitis	Alcohol use	Rate	2021	0.00194746	0.00787409	-0.000538796
38	Deaths	Solomon Islands	Female	Age-standardized	Pancreatitis	Alcohol use	Rate	1990	0.000137726	0.000687383	-0.000311969
39	Deaths	Solomon Islands	Female	Age-standardized	Pancreatitis	Alcohol use	Rate	2021	0.000376867	0.00131631	-0.000288032
40	Deaths	Samoa	Female	Age-standardized	Pancreatitis	Alcohol use	Rate	1990	0.00167055	0.00424267	0.000312653
41	Deaths	Samoa	Female	Age-standardized	Pancreatitis	Alcohol use	Rate	2021	0.000906413	0.00235798	4.03e-05
42	Deaths	Micronesia (Federated States of)	Female	Age-standardized	Pancreatitis	Alcohol use	Rate	1990	0.00919892	0.0239022	0.000576895
43	Deaths	Micronesia (Federated States of)	Female	Age-standardized	Pancreatitis	Alcohol use	Rate	2021	0.0026857	0.00810181	-0.000759002
44	Deaths	Tonga	Female	Age-standardized	Pancreatitis	Alcohol use	Rate	1990	0.00476726	0.0125254	0.000633908
45	Deaths	Tonga	Female	Age-standardized	Pancreatitis	Alcohol use	Rate	2021	0.00289539	0.00906088	4.81e-05
46	Deaths	Azerbaijan	Female	Age-standardized	Pancreatitis	Alcohol use	Rate	1990	0.0157925	0.0303618	0.00479506
47	Deaths	Azerbaijan	Female	Age-standardized	Pancreatitis	Alcohol use	Rate	2021	0.00981895	0.0207731	0.00318484
48	Deaths	Armenia	Female	Age-standardized	Pancreatitis	Alcohol use	Rate	1990	0.00190371	0.00560598	-0.000704151
49	Deaths	Armenia	Female	Age-standardized	Pancreatitis	Alcohol use	Rate	2021	0.00517193	0.0118441	0.00051891
50	Deaths	Vanuatu	Female	Age-standardized	Pancreatitis	Alcohol use	Rate	1990	0.00296212	0.00966833	0.000104368
51	Deaths	Vanuatu	Female	Age-standardized	Pancreatitis	Alcohol use	Rate	2021	0.00429756	0.0128043	0.00032236
52	Deaths	Georgia	Female	Age-standardized	Pancreatitis	Alcohol use	Rate	1990	0.000513409	0.0019004	-0.000368651
53	Deaths	Georgia	Female	Age-standardized	Pancreatitis	Alcohol use	Rate	2021	0.00900574	0.0239152	-0.00104499
54	Deaths	Mongolia	Female	Age-standardized	Pancreatitis	Alcohol use	Rate	1990	0.0498595	0.123921	0.000396942
55	Deaths	Mongolia	Female	Age-standardized	Pancreatitis	Alcohol use	Rate	2021	0.123727	0.237965	0.0493036
56	Deaths	Kazakhstan	Female	Age-standardized	Pancreatitis	Alcohol use	Rate	1990	0.304073	0.552889	0.110974
57	Deaths	Kazakhstan	Female	Age-standardized	Pancreatitis	Alcohol use	Rate	2021	0.178208	0.323479	0.0691815
58	Deaths	Kyrgyzstan	Female	Age-standardized	Pancreatitis	Alcohol use	Rate	1990	0.0073983	0.0144792	0.00147122
59	Deaths	Kyrgyzstan	Female	Age-standardized	Pancreatitis	Alcohol use	Rate	2021	0.0196533	0.0391443	0.00564477
60	Deaths	Tajikistan	Female	Age-standardized	Pancreatitis	Alcohol use	Rate	1990	0.0038651	0.00754809	0.00143182
61	Deaths	Tajikistan	Female	Age-standardized	Pancreatitis	Alcohol use	Rate	2021	0.00216778	0.00411554	0.000861905
62	Deaths	Turkmenistan	Female	Age-standardized	Pancreatitis	Alcohol use	Rate	1990	0.00554906	0.0175936	-0.00169868
63	Deaths	Turkmenistan	Female	Age-standardized	Pancreatitis	Alcohol use	Rate	2021	0.021144	0.045556	0.00397188
64	Deaths	Uzbekistan	Female	Age-standardized	Pancreatitis	Alcohol use	Rate	1990	0.00278314	0.00698134	-0.000162172
65	Deaths	Uzbekistan	Female	Age-standardized	Pancreatitis	Alcohol use	Rate	2021	0.00675061	0.013562	0.00198423
66	Deaths	Bosnia and Herzegovina	Female	Age-standardized	Pancreatitis	Alcohol use	Rate	1990	0.0298495	0.0724744	0.000798071
67	Deaths	Bosnia and Herzegovina	Female	Age-standardized	Pancreatitis	Alcohol use	Rate	2021	0.0447576	0.0922057	0.0151552
68	Deaths	Albania	Female	Age-standardized	Pancreatitis	Alcohol use	Rate	1990	0.00291419	0.0114827	-0.00301036
69	Deaths	Albania	Female	Age-standardized	Pancreatitis	Alcohol use	Rate	2021	0.00577047	0.0169099	-0.000276472
70	Deaths	Croatia	Female	Age-standardized	Pancreatitis	Alcohol use	Rate	1990	0.16559	0.300672	0.0537746
71	Deaths	Croatia	Female	Age-standardized	Pancreatitis	Alcohol use	Rate	2021	0.0828678	0.153459	0.0276661
72	Deaths	Bulgaria	Female	Age-standardized	Pancreatitis	Alcohol use	Rate	1990	0.100001	0.167444	0.042504
73	Deaths	Bulgaria	Female	Age-standardized	Pancreatitis	Alcohol use	Rate	2021	0.141907	0.224354	0.0703237
74	Deaths	Czechia	Female	Age-standardized	Pancreatitis	Alcohol use	Rate	1990	0.273237	0.406432	0.142333
75	Deaths	Czechia	Female	Age-standardized	Pancreatitis	Alcohol use	Rate	2021	0.157718	0.240338	0.0817876
76	Deaths	Hungary	Female	Age-standardized	Pancreatitis	Alcohol use	Rate	1990	0.277629	0.432711	0.145631
77	Deaths	Hungary	Female	Age-standardized	Pancreatitis	Alcohol use	Rate	2021	0.10002	0.172431	0.04505
78	Deaths	Montenegro	Female	Age-standardized	Pancreatitis	Alcohol use	Rate	1990	0.0672451	0.142434	0.0177884
79	Deaths	Montenegro	Female	Age-standardized	Pancreatitis	Alcohol use	Rate	2021	0.0537344	0.105344	0.0177379
80	Deaths	North Macedonia	Female	Age-standardized	Pancreatitis	Alcohol use	Rate	1990	0.058882	0.121542	0.0126635
81	Deaths	North Macedonia	Female	Age-standardized	Pancreatitis	Alcohol use	Rate	2021	0.0283018	0.064249	0.0037639
82	Deaths	Poland	Female	Age-standardized	Pancreatitis	Alcohol use	Rate	1990	0.149556	0.282228	0.0474416
83	Deaths	Poland	Female	Age-standardized	Pancreatitis	Alcohol use	Rate	2021	0.145122	0.245482	0.0651693
84	Deaths	Romania	Female	Age-standardized	Pancreatitis	Alcohol use	Rate	1990	0.155439	0.270363	0.0614331
85	Deaths	Romania	Female	Age-standardized	Pancreatitis	Alcohol use	Rate	2021	0.174842	0.293169	0.0708188
86	Deaths	Serbia	Female	Age-standardized	Pancreatitis	Alcohol use	Rate	1990	0.0988739	0.220823	0.0245482
87	Deaths	Serbia	Female	Age-standardized	Pancreatitis	Alcohol use	Rate	2021	0.0793182	0.147525	0.0307118
88	Deaths	Slovakia	Female	Age-standardized	Pancreatitis	Alcohol use	Rate	1990	0.232238	0.393135	0.100862
89	Deaths	Slovakia	Female	Age-standardized	Pancreatitis	Alcohol use	Rate	2021	0.133343	0.251182	0.0408587
90	Deaths	Slovenia	Female	Age-standardized	Pancreatitis	Alcohol use	Rate	1990	0.136448	0.259535	0.034879
91	Deaths	Slovenia	Female	Age-standardized	Pancreatitis	Alcohol use	Rate	2021	0.0235836	0.0733208	-0.00358407
92	Deaths	Belarus	Female	Age-standardized	Pancreatitis	Alcohol use	Rate	1990	0.277287	0.452651	0.141764
93	Deaths	Belarus	Female	Age-standardized	Pancreatitis	Alcohol use	Rate	2021	0.237751	0.378364	0.125148
94	Deaths	Russian Federation	Female	Age-standardized	Pancreatitis	Alcohol use	Rate	1990	0.141553	0.222464	0.0772546
95	Deaths	Russian Federation	Female	Age-standardized	Pancreatitis	Alcohol use	Rate	2021	0.285788	0.444218	0.147228
96	Deaths	Estonia	Female	Age-standardized	Pancreatitis	Alcohol use	Rate	1990	0.11239	0.197284	0.0341883
97	Deaths	Estonia	Female	Age-standardized	Pancreatitis	Alcohol use	Rate	2021	0.172466	0.266735	0.0935178
98	Deaths	Latvia	Female	Age-standardized	Pancreatitis	Alcohol use	Rate	1990	0.119407	0.204997	0.0434526
99	Deaths	Latvia	Female	Age-standardized	Pancreatitis	Alcohol use	Rate	2021	0.277845	0.417264	0.163692
100	Deaths	Lithuania	Female	Age-standardized	Pancreatitis	Alcohol use	Rate	1990	0.122578	0.222305	0.0460252
101	Deaths	Lithuania	Female	Age-standardized	Pancreatitis	Alcohol use	Rate	2021	0.269849	0.424258	0.137184
102	Deaths	Republic of Moldova	Female	Age-standardized	Pancreatitis	Alcohol use	Rate	1990	0.693585	1.05109	0.386966
103	Deaths	Republic of Moldova	Female	Age-standardized	Pancreatitis	Alcohol use	Rate	2021	0.408505	0.639065	0.217222
104	Deaths	Ukraine	Female	Age-standardized	Pancreatitis	Alcohol use	Rate	1990	0.17098	0.283587	0.0786308
105	Deaths	Ukraine	Female	Age-standardized	Pancreatitis	Alcohol use	Rate	2021	0.164492	0.30699	0.060993
106	Deaths	Brunei Darussalam	Female	Age-standardized	Pancreatitis	Alcohol use	Rate	1990	0.015991	0.0289224	0.00770252
107	Deaths	Brunei Darussalam	Female	Age-standardized	Pancreatitis	Alcohol use	Rate	2021	0.00396281	0.00908656	0.000207925
108	Deaths	Japan	Female	Age-standardized	Pancreatitis	Alcohol use	Rate	1990	0.0606763	0.0956864	0.0304469
109	Deaths	Japan	Female	Age-standardized	Pancreatitis	Alcohol use	Rate	2021	0.0248754	0.0388665	0.0123051
110	Deaths	Republic of Korea	Female	Age-standardized	Pancreatitis	Alcohol use	Rate	1990	0.102065	0.168204	0.0468954
111	Deaths	Republic of Korea	Female	Age-standardized	Pancreatitis	Alcohol use	Rate	2021	0.0311285	0.0505469	0.0172698
112	Deaths	Singapore	Female	Age-standardized	Pancreatitis	Alcohol use	Rate	1990	0.0134989	0.0249115	0.00455202
113	Deaths	Singapore	Female	Age-standardized	Pancreatitis	Alcohol use	Rate	2021	0.00466053	0.00857521	0.00136187
114	Deaths	Australia	Female	Age-standardized	Pancreatitis	Alcohol use	Rate	1990	0.107642	0.165904	0.0614729
115	Deaths	Australia	Female	Age-standardized	Pancreatitis	Alcohol use	Rate	2021	0.0751831	0.120955	0.0391194
116	Deaths	New Zealand	Female	Age-standardized	Pancreatitis	Alcohol use	Rate	1990	0.161475	0.231392	0.101506
117	Deaths	New Zealand	Female	Age-standardized	Pancreatitis	Alcohol use	Rate	2021	0.0934823	0.141708	0.0497263
118	Deaths	Andorra	Female	Age-standardized	Pancreatitis	Alcohol use	Rate	1990	0.145569	0.282844	0.0614351
119	Deaths	Andorra	Female	Age-standardized	Pancreatitis	Alcohol use	Rate	2021	0.0775672	0.136769	0.0342292
120	Deaths	Belgium	Female	Age-standardized	Pancreatitis	Alcohol use	Rate	1990	0.216503	0.315414	0.129895
121	Deaths	Belgium	Female	Age-standardized	Pancreatitis	Alcohol use	Rate	2021	0.100219	0.1536	0.0549189
122	Deaths	Cyprus	Female	Age-standardized	Pancreatitis	Alcohol use	Rate	1990	0.216055	0.441319	0.0798822
123	Deaths	Cyprus	Female	Age-standardized	Pancreatitis	Alcohol use	Rate	2021	0.0681366	0.126023	0.0247804
124	Deaths	Austria	Female	Age-standardized	Pancreatitis	Alcohol use	Rate	1990	0.191589	0.268632	0.120231
125	Deaths	Austria	Female	Age-standardized	Pancreatitis	Alcohol use	Rate	2021	0.0859003	0.128516	0.0492653
126	Deaths	Finland	Female	Age-standardized	Pancreatitis	Alcohol use	Rate	1990	0.118007	0.188936	0.058174
127	Deaths	Finland	Female	Age-standardized	Pancreatitis	Alcohol use	Rate	2021	0.0816826	0.135536	0.0356271
128	Deaths	Denmark	Female	Age-standardized	Pancreatitis	Alcohol use	Rate	1990	0.203325	0.2899	0.11854
129	Deaths	Denmark	Female	Age-standardized	Pancreatitis	Alcohol use	Rate	2021	0.139018	0.217601	0.0613754
130	Deaths	Israel	Female	Age-standardized	Pancreatitis	Alcohol use	Rate	1990	0.0118404	0.0339583	-0.00526821
131	Deaths	Israel	Female	Age-standardized	Pancreatitis	Alcohol use	Rate	2021	0.0167601	0.037506	0.000654507
132	Deaths	Germany	Female	Age-standardized	Pancreatitis	Alcohol use	Rate	1990	0.255706	0.350948	0.164129
133	Deaths	Germany	Female	Age-standardized	Pancreatitis	Alcohol use	Rate	2021	0.140994	0.201765	0.0850055
134	Deaths	France	Female	Age-standardized	Pancreatitis	Alcohol use	Rate	1990	0.162349	0.236904	0.0921724
135	Deaths	France	Female	Age-standardized	Pancreatitis	Alcohol use	Rate	2021	0.0772858	0.119434	0.0396333
136	Deaths	Iceland	Female	Age-standardized	Pancreatitis	Alcohol use	Rate	1990	0.0621085	0.123748	0.0123034
137	Deaths	Iceland	Female	Age-standardized	Pancreatitis	Alcohol use	Rate	2021	0.10114	0.160323	0.0467202
138	Deaths	Greece	Female	Age-standardized	Pancreatitis	Alcohol use	Rate	1990	0.138136	0.217762	0.0698975
139	Deaths	Greece	Female	Age-standardized	Pancreatitis	Alcohol use	Rate	2021	0.0797389	0.147496	0.0267833
140	Deaths	Ireland	Female	Age-standardized	Pancreatitis	Alcohol use	Rate	1990	0.110923	0.166178	0.0658781
141	Deaths	Ireland	Female	Age-standardized	Pancreatitis	Alcohol use	Rate	2021	0.0588664	0.0887917	0.031987
142	Deaths	Italy	Female	Age-standardized	Pancreatitis	Alcohol use	Rate	1990	0.164696	0.230729	0.103028
143	Deaths	Italy	Female	Age-standardized	Pancreatitis	Alcohol use	Rate	2021	0.0772842	0.119056	0.0427685
144	Deaths	Malta	Female	Age-standardized	Pancreatitis	Alcohol use	Rate	1990	0.0564237	0.102236	0.0193905
145	Deaths	Malta	Female	Age-standardized	Pancreatitis	Alcohol use	Rate	2021	0.0513032	0.0892102	0.0196301
146	Deaths	Luxembourg	Female	Age-standardized	Pancreatitis	Alcohol use	Rate	1990	0.157232	0.231762	0.0937451
147	Deaths	Luxembourg	Female	Age-standardized	Pancreatitis	Alcohol use	Rate	2021	0.0763898	0.121748	0.0378801
148	Deaths	Netherlands	Female	Age-standardized	Pancreatitis	Alcohol use	Rate	1990	0.119144	0.172637	0.0703761
149	Deaths	Netherlands	Female	Age-standardized	Pancreatitis	Alcohol use	Rate	2021	0.0934908	0.142734	0.0484356
150	Deaths	Norway	Female	Age-standardized	Pancreatitis	Alcohol use	Rate	1990	0.0597553	0.109084	0.0234005
151	Deaths	Norway	Female	Age-standardized	Pancreatitis	Alcohol use	Rate	2021	0.0662105	0.112501	0.0269338
152	Deaths	Sweden	Female	Age-standardized	Pancreatitis	Alcohol use	Rate	1990	0.0702114	0.108259	0.0368529
153	Deaths	Sweden	Female	Age-standardized	Pancreatitis	Alcohol use	Rate	2021	0.103757	0.167395	0.0475157
154	Deaths	Portugal	Female	Age-standardized	Pancreatitis	Alcohol use	Rate	1990	0.206384	0.305514	0.123587
155	Deaths	Portugal	Female	Age-standardized	Pancreatitis	Alcohol use	Rate	2021	0.135479	0.204557	0.0741175
156	Deaths	Switzerland	Female	Age-standardized	Pancreatitis	Alcohol use	Rate	1990	0.0918093	0.132759	0.0540349
157	Deaths	Switzerland	Female	Age-standardized	Pancreatitis	Alcohol use	Rate	2021	0.0504125	0.0793786	0.0253859
158	Deaths	Spain	Female	Age-standardized	Pancreatitis	Alcohol use	Rate	1990	0.270179	0.393133	0.170364
159	Deaths	Spain	Female	Age-standardized	Pancreatitis	Alcohol use	Rate	2021	0.117973	0.182936	0.0673808
160	Deaths	United Kingdom	Female	Age-standardized	Pancreatitis	Alcohol use	Rate	1990	0.113851	0.184429	0.0538591
161	Deaths	United Kingdom	Female	Age-standardized	Pancreatitis	Alcohol use	Rate	2021	0.119418	0.182589	0.0612087
162	Deaths	Chile	Female	Age-standardized	Pancreatitis	Alcohol use	Rate	1990	0.247812	0.369507	0.135077
163	Deaths	Chile	Female	Age-standardized	Pancreatitis	Alcohol use	Rate	2021	0.148419	0.230345	0.0821883
164	Deaths	Argentina	Female	Age-standardized	Pancreatitis	Alcohol use	Rate	1990	0.374374	0.545957	0.230682
165	Deaths	Argentina	Female	Age-standardized	Pancreatitis	Alcohol use	Rate	2021	0.145727	0.239333	0.0696029
166	Deaths	United States of America	Female	Age-standardized	Pancreatitis	Alcohol use	Rate	1990	0.0716771	0.10892	0.0430641
167	Deaths	United States of America	Female	Age-standardized	Pancreatitis	Alcohol use	Rate	2021	0.0894671	0.134192	0.0495917
168	Deaths	Canada	Female	Age-standardized	Pancreatitis	Alcohol use	Rate	1990	0.0780338	0.119905	0.0422703
169	Deaths	Canada	Female	Age-standardized	Pancreatitis	Alcohol use	Rate	2021	0.0794679	0.121491	0.0409464
170	Deaths	Uruguay	Female	Age-standardized	Pancreatitis	Alcohol use	Rate	1990	0.169092	0.253504	0.0874112
171	Deaths	Uruguay	Female	Age-standardized	Pancreatitis	Alcohol use	Rate	2021	0.108153	0.173017	0.0527235
172	Deaths	Barbados	Female	Age-standardized	Pancreatitis	Alcohol use	Rate	1990	0.0335257	0.0540615	0.0158225
173	Deaths	Barbados	Female	Age-standardized	Pancreatitis	Alcohol use	Rate	2021	0.0444696	0.0709901	0.0235488
174	Deaths	Bahamas	Female	Age-standardized	Pancreatitis	Alcohol use	Rate	1990	0.0725909	0.125937	0.029517
175	Deaths	Bahamas	Female	Age-standardized	Pancreatitis	Alcohol use	Rate	2021	0.0375859	0.0962893	0.00530721
176	Deaths	Antigua and Barbuda	Female	Age-standardized	Pancreatitis	Alcohol use	Rate	1990	0.00273968	0.00789192	-0.000718215
177	Deaths	Antigua and Barbuda	Female	Age-standardized	Pancreatitis	Alcohol use	Rate	2021	0.0114673	0.0215588	0.00340554
178	Deaths	Belize	Female	Age-standardized	Pancreatitis	Alcohol use	Rate	1990	0.0102214	0.0180933	0.00435567
179	Deaths	Belize	Female	Age-standardized	Pancreatitis	Alcohol use	Rate	2021	0.014354	0.0258819	0.00542275
180	Deaths	Dominica	Female	Age-standardized	Pancreatitis	Alcohol use	Rate	1990	0.0501639	0.101746	0.0138671
181	Deaths	Dominica	Female	Age-standardized	Pancreatitis	Alcohol use	Rate	2021	0.038104	0.076721	0.0109463
182	Deaths	Grenada	Female	Age-standardized	Pancreatitis	Alcohol use	Rate	1990	0.0458351	0.0760308	0.0216209
183	Deaths	Grenada	Female	Age-standardized	Pancreatitis	Alcohol use	Rate	2021	0.0459379	0.0739387	0.0211255
184	Deaths	Cuba	Female	Age-standardized	Pancreatitis	Alcohol use	Rate	1990	0.0165822	0.0329341	0.00340655
185	Deaths	Cuba	Female	Age-standardized	Pancreatitis	Alcohol use	Rate	2021	0.025178	0.0483673	0.0073134
186	Deaths	Dominican Republic	Female	Age-standardized	Pancreatitis	Alcohol use	Rate	1990	0.0226527	0.0416435	0.00869214
187	Deaths	Dominican Republic	Female	Age-standardized	Pancreatitis	Alcohol use	Rate	2021	0.0219955	0.0415967	0.00908662
188	Deaths	Guyana	Female	Age-standardized	Pancreatitis	Alcohol use	Rate	1990	0.029807	0.0528043	0.0113186
189	Deaths	Guyana	Female	Age-standardized	Pancreatitis	Alcohol use	Rate	2021	0.0412218	0.0863526	0.00902801
190	Deaths	Haiti	Female	Age-standardized	Pancreatitis	Alcohol use	Rate	1990	0.0463933	0.105047	0.0128382
191	Deaths	Haiti	Female	Age-standardized	Pancreatitis	Alcohol use	Rate	2021	0.0387068	0.0872268	0.00902791
192	Deaths	Saint Lucia	Female	Age-standardized	Pancreatitis	Alcohol use	Rate	1990	0.016049	0.0237976	0.00904331
193	Deaths	Saint Lucia	Female	Age-standardized	Pancreatitis	Alcohol use	Rate	2021	0.0102356	0.0159099	0.00522014
194	Deaths	Jamaica	Female	Age-standardized	Pancreatitis	Alcohol use	Rate	1990	0.00584625	0.0124065	0.000657329
195	Deaths	Jamaica	Female	Age-standardized	Pancreatitis	Alcohol use	Rate	2021	0.00744449	0.0154024	0.00116538
196	Deaths	Saint Vincent and the Grenadines	Female	Age-standardized	Pancreatitis	Alcohol use	Rate	1990	0.0179772	0.0398874	-0.000299041
197	Deaths	Saint Vincent and the Grenadines	Female	Age-standardized	Pancreatitis	Alcohol use	Rate	2021	0.0523602	0.0961456	0.0142949
198	Deaths	Trinidad and Tobago	Female	Age-standardized	Pancreatitis	Alcohol use	Rate	1990	0.0263467	0.051701	0.00517375
199	Deaths	Trinidad and Tobago	Female	Age-standardized	Pancreatitis	Alcohol use	Rate	2021	0.0271156	0.0510527	0.00717343
200	Deaths	Suriname	Female	Age-standardized	Pancreatitis	Alcohol use	Rate	1990	0.0337911	0.0644223	0.00973539
201	Deaths	Suriname	Female	Age-standardized	Pancreatitis	Alcohol use	Rate	2021	0.0201035	0.0432604	0.0040857
202	Deaths	Bolivia (Plurinational State of)	Female	Age-standardized	Pancreatitis	Alcohol use	Rate	1990	0.0753046	0.20084	1.44e-05
203	Deaths	Bolivia (Plurinational State of)	Female	Age-standardized	Pancreatitis	Alcohol use	Rate	2021	0.0730666	0.188671	0.00383922
204	Deaths	Ecuador	Female	Age-standardized	Pancreatitis	Alcohol use	Rate	1990	0.0220352	0.0498271	0.0023898
205	Deaths	Ecuador	Female	Age-standardized	Pancreatitis	Alcohol use	Rate	2021	0.0212285	0.041359	0.00685401
206	Deaths	Peru	Female	Age-standardized	Pancreatitis	Alcohol use	Rate	1990	0.0867624	0.203408	0.00727098
207	Deaths	Peru	Female	Age-standardized	Pancreatitis	Alcohol use	Rate	2021	0.0798628	0.161897	0.0163827
208	Deaths	Colombia	Female	Age-standardized	Pancreatitis	Alcohol use	Rate	1990	0.0333893	0.0632485	0.0119917
209	Deaths	Colombia	Female	Age-standardized	Pancreatitis	Alcohol use	Rate	2021	0.0153942	0.0307984	0.00408589
210	Deaths	El Salvador	Female	Age-standardized	Pancreatitis	Alcohol use	Rate	1990	0.0069466	0.0199982	-0.00141252
211	Deaths	El Salvador	Female	Age-standardized	Pancreatitis	Alcohol use	Rate	2021	0.00892647	0.0209377	0.000577605
212	Deaths	Costa Rica	Female	Age-standardized	Pancreatitis	Alcohol use	Rate	1990	0.0485136	0.105864	0.0047436
213	Deaths	Costa Rica	Female	Age-standardized	Pancreatitis	Alcohol use	Rate	2021	0.0336022	0.0791587	-0.000392381
214	Deaths	Honduras	Female	Age-standardized	Pancreatitis	Alcohol use	Rate	1990	0.0159943	0.0373205	0.00181599
215	Deaths	Honduras	Female	Age-standardized	Pancreatitis	Alcohol use	Rate	2021	0.0234552	0.0556426	0.00595466
216	Deaths	Nicaragua	Female	Age-standardized	Pancreatitis	Alcohol use	Rate	1990	0.00901302	0.0232195	-0.00206966
217	Deaths	Nicaragua	Female	Age-standardized	Pancreatitis	Alcohol use	Rate	2021	0.015449	0.0356253	0.00227132
218	Deaths	Guatemala	Female	Age-standardized	Pancreatitis	Alcohol use	Rate	1990	0.0265441	0.0597218	0.0011327
219	Deaths	Guatemala	Female	Age-standardized	Pancreatitis	Alcohol use	Rate	2021	0.0171415	0.0426124	0.000336004
220	Deaths	Mexico	Female	Age-standardized	Pancreatitis	Alcohol use	Rate	1990	0.0254165	0.0511419	0.00363662
221	Deaths	Mexico	Female	Age-standardized	Pancreatitis	Alcohol use	Rate	2021	0.0524547	0.0948868	0.021389
222	Deaths	Venezuela (Bolivarian Republic of)	Female	Age-standardized	Pancreatitis	Alcohol use	Rate	1990	0.0305482	0.0556274	0.0101305
223	Deaths	Venezuela (Bolivarian Republic of)	Female	Age-standardized	Pancreatitis	Alcohol use	Rate	2021	0.0164684	0.0347123	0.00182074
224	Deaths	Panama	Female	Age-standardized	Pancreatitis	Alcohol use	Rate	1990	0.0130741	0.0278776	0.00186149
225	Deaths	Panama	Female	Age-standardized	Pancreatitis	Alcohol use	Rate	2021	0.0186123	0.0364632	0.00513781
226	Deaths	Brazil	Female	Age-standardized	Pancreatitis	Alcohol use	Rate	1990	0.0572342	0.0960218	0.0273517
227	Deaths	Brazil	Female	Age-standardized	Pancreatitis	Alcohol use	Rate	2021	0.0825616	0.133179	0.0404021
228	Deaths	Paraguay	Female	Age-standardized	Pancreatitis	Alcohol use	Rate	1990	0.182288	0.30836	0.086475
229	Deaths	Paraguay	Female	Age-standardized	Pancreatitis	Alcohol use	Rate	2021	0.138735	0.260104	0.049492
230	Deaths	Algeria	Female	Age-standardized	Pancreatitis	Alcohol use	Rate	1990	0.000400856	0.00115276	5.83e-05
231	Deaths	Algeria	Female	Age-standardized	Pancreatitis	Alcohol use	Rate	2021	0.00101024	0.00256069	0.000336353
232	Deaths	Egypt	Female	Age-standardized	Pancreatitis	Alcohol use	Rate	1990	0.000359893	0.000888333	6.88e-05
233	Deaths	Egypt	Female	Age-standardized	Pancreatitis	Alcohol use	Rate	2021	0.00041668	0.00103615	9.01e-05
234	Deaths	Bahrain	Female	Age-standardized	Pancreatitis	Alcohol use	Rate	1990	0.00989286	0.0191096	0.00441242
235	Deaths	Bahrain	Female	Age-standardized	Pancreatitis	Alcohol use	Rate	2021	0.00249962	0.00530775	0.000760674
236	Deaths	Iran (Islamic Republic of)	Female	Age-standardized	Pancreatitis	Alcohol use	Rate	1990	2.63e-08	3.97e-07	-2.79e-07
237	Deaths	Iran (Islamic Republic of)	Female	Age-standardized	Pancreatitis	Alcohol use	Rate	2021	0.000728444	0.00162991	0.000231617
238	Deaths	Iraq	Female	Age-standardized	Pancreatitis	Alcohol use	Rate	1990	0.00416277	0.00781328	0.00176719
239	Deaths	Iraq	Female	Age-standardized	Pancreatitis	Alcohol use	Rate	2021	0.0018816	0.00333623	0.000869153
240	Deaths	Kuwait	Female	Age-standardized	Pancreatitis	Alcohol use	Rate	1990	0	0	0
241	Deaths	Kuwait	Female	Age-standardized	Pancreatitis	Alcohol use	Rate	2021	4.44e-05	0.000202019	-6.01e-06
242	Deaths	Jordan	Female	Age-standardized	Pancreatitis	Alcohol use	Rate	1990	0.00101125	0.00221549	0.000308961
243	Deaths	Jordan	Female	Age-standardized	Pancreatitis	Alcohol use	Rate	2021	0.000491773	0.00101939	0.000161976
244	Deaths	Lebanon	Female	Age-standardized	Pancreatitis	Alcohol use	Rate	1990	0.00569857	0.015709	-0.000441661
245	Deaths	Lebanon	Female	Age-standardized	Pancreatitis	Alcohol use	Rate	2021	0.00211992	0.00584496	-0.000284469
246	Deaths	Libya	Female	Age-standardized	Pancreatitis	Alcohol use	Rate	1990	1.38e-06	8.38e-06	-3.66e-06
247	Deaths	Libya	Female	Age-standardized	Pancreatitis	Alcohol use	Rate	2021	0.000295978	0.000785632	4.78e-05
248	Deaths	Morocco	Female	Age-standardized	Pancreatitis	Alcohol use	Rate	1990	4.23e-05	0.000133826	-3.74e-06
249	Deaths	Morocco	Female	Age-standardized	Pancreatitis	Alcohol use	Rate	2021	1.35e-05	5.13e-05	-9.36e-06
250	Deaths	Oman	Female	Age-standardized	Pancreatitis	Alcohol use	Rate	1990	0.000105297	0.000324087	-2.53e-05
251	Deaths	Oman	Female	Age-standardized	Pancreatitis	Alcohol use	Rate	2021	7.32e-05	0.000206406	-9.85e-06
252	Deaths	Palestine	Female	Age-standardized	Pancreatitis	Alcohol use	Rate	1990	0.00684076	0.0165441	0.00149017
253	Deaths	Palestine	Female	Age-standardized	Pancreatitis	Alcohol use	Rate	2021	0.00274852	0.00514794	0.000925056
254	Deaths	Qatar	Female	Age-standardized	Pancreatitis	Alcohol use	Rate	1990	0.0010083	0.00266245	3.59e-05
255	Deaths	Qatar	Female	Age-standardized	Pancreatitis	Alcohol use	Rate	2021	0.000399628	0.00098614	1.83e-05
256	Deaths	Saudi Arabia	Female	Age-standardized	Pancreatitis	Alcohol use	Rate	1990	0.00035844	0.00125192	1.46e-07
257	Deaths	Saudi Arabia	Female	Age-standardized	Pancreatitis	Alcohol use	Rate	2021	0.000126005	0.000443057	-5.83e-06
258	Deaths	Tunisia	Female	Age-standardized	Pancreatitis	Alcohol use	Rate	1990	6.59e-05	0.00023241	-2.26e-05
259	Deaths	Tunisia	Female	Age-standardized	Pancreatitis	Alcohol use	Rate	2021	9.2e-05	0.000274476	-1.18e-05
260	Deaths	United Arab Emirates	Female	Age-standardized	Pancreatitis	Alcohol use	Rate	1990	0.00715777	0.0238059	-0.00206247
261	Deaths	United Arab Emirates	Female	Age-standardized	Pancreatitis	Alcohol use	Rate	2021	0.00621659	0.0230337	-0.00464857
262	Deaths	Turkey	Female	Age-standardized	Pancreatitis	Alcohol use	Rate	1990	0.00934067	0.0202432	0.00253835
263	Deaths	Turkey	Female	Age-standardized	Pancreatitis	Alcohol use	Rate	2021	0.00540317	0.0106976	0.00175051
264	Deaths	Syrian Arab Republic	Female	Age-standardized	Pancreatitis	Alcohol use	Rate	1990	0.00212411	0.00467985	0.000461873
265	Deaths	Syrian Arab Republic	Female	Age-standardized	Pancreatitis	Alcohol use	Rate	2021	0.000634902	0.00178032	2.84e-05
266	Deaths	Afghanistan	Female	Age-standardized	Pancreatitis	Alcohol use	Rate	1990	0	0	0
267	Deaths	Afghanistan	Female	Age-standardized	Pancreatitis	Alcohol use	Rate	2021	8.76e-05	0.000404752	-5.22e-05
268	Deaths	Yemen	Female	Age-standardized	Pancreatitis	Alcohol use	Rate	1990	0.00185705	0.00454535	0.000422624
269	Deaths	Yemen	Female	Age-standardized	Pancreatitis	Alcohol use	Rate	2021	0.000314293	0.000949046	7.73e-06
270	Deaths	Bhutan	Female	Age-standardized	Pancreatitis	Alcohol use	Rate	1990	0.0596588	0.118175	0.0207282
271	Deaths	Bhutan	Female	Age-standardized	Pancreatitis	Alcohol use	Rate	2021	0.00706505	0.0255097	-0.00189818
272	Deaths	Bangladesh	Female	Age-standardized	Pancreatitis	Alcohol use	Rate	1990	0.000181628	0.000878131	-9.11e-05
273	Deaths	Bangladesh	Female	Age-standardized	Pancreatitis	Alcohol use	Rate	2021	0.00100714	0.00319421	-6.3e-06
274	Deaths	Nepal	Female	Age-standardized	Pancreatitis	Alcohol use	Rate	1990	0.00139617	0.00831663	-0.00286422
275	Deaths	Nepal	Female	Age-standardized	Pancreatitis	Alcohol use	Rate	2021	0.0316378	0.0747894	0.0044658
276	Deaths	India	Female	Age-standardized	Pancreatitis	Alcohol use	Rate	1990	0.00579974	0.0139089	0.00149353
277	Deaths	India	Female	Age-standardized	Pancreatitis	Alcohol use	Rate	2021	0.00905443	0.0177423	0.00369401
278	Deaths	Pakistan	Female	Age-standardized	Pancreatitis	Alcohol use	Rate	1990	0.00180449	0.00616556	-0.000747712
279	Deaths	Pakistan	Female	Age-standardized	Pancreatitis	Alcohol use	Rate	2021	0.00457668	0.0117078	0.000315015
280	Deaths	Angola	Female	Age-standardized	Pancreatitis	Alcohol use	Rate	1990	0.00446844	0.0117395	0.000830666
281	Deaths	Angola	Female	Age-standardized	Pancreatitis	Alcohol use	Rate	2021	0.0122567	0.0256996	0.00452698
282	Deaths	Congo	Female	Age-standardized	Pancreatitis	Alcohol use	Rate	1990	0.00689506	0.0209532	0.000702877
283	Deaths	Congo	Female	Age-standardized	Pancreatitis	Alcohol use	Rate	2021	0.0197611	0.0496054	0.00560241
284	Deaths	Central African Republic	Female	Age-standardized	Pancreatitis	Alcohol use	Rate	1990	0.00761691	0.0211491	0.00123124
285	Deaths	Central African Republic	Female	Age-standardized	Pancreatitis	Alcohol use	Rate	2021	0.00560167	0.0152856	0.000165481
286	Deaths	Democratic Republic of the Congo	Female	Age-standardized	Pancreatitis	Alcohol use	Rate	1990	0.00539102	0.0153514	0.000595382
287	Deaths	Democratic Republic of the Congo	Female	Age-standardized	Pancreatitis	Alcohol use	Rate	2021	0.004662	0.0124885	0.000522339
288	Deaths	Equatorial Guinea	Female	Age-standardized	Pancreatitis	Alcohol use	Rate	1990	0.00722703	0.0247467	0.000210839
289	Deaths	Equatorial Guinea	Female	Age-standardized	Pancreatitis	Alcohol use	Rate	2021	0.0189199	0.042094	0.00628672
290	Deaths	Gabon	Female	Age-standardized	Pancreatitis	Alcohol use	Rate	1990	0.0193961	0.0397058	0.00509171
291	Deaths	Gabon	Female	Age-standardized	Pancreatitis	Alcohol use	Rate	2021	0.021188	0.042554	0.00772732
292	Deaths	Burundi	Female	Age-standardized	Pancreatitis	Alcohol use	Rate	1990	0.0200147	0.0459424	0.00691928
293	Deaths	Burundi	Female	Age-standardized	Pancreatitis	Alcohol use	Rate	2021	0.00905345	0.0219281	0.00219141
294	Deaths	Eritrea	Female	Age-standardized	Pancreatitis	Alcohol use	Rate	1990	0.000626708	0.00394409	-0.00172355
295	Deaths	Eritrea	Female	Age-standardized	Pancreatitis	Alcohol use	Rate	2021	0.000452424	0.00334827	-0.00143625
296	Deaths	Comoros	Female	Age-standardized	Pancreatitis	Alcohol use	Rate	1990	0.000437177	0.00155689	-8.64e-05
297	Deaths	Comoros	Female	Age-standardized	Pancreatitis	Alcohol use	Rate	2021	0.00129831	0.00334551	0.000133047
298	Deaths	Djibouti	Female	Age-standardized	Pancreatitis	Alcohol use	Rate	1990	0.00118654	0.00478014	-0.000645156
299	Deaths	Djibouti	Female	Age-standardized	Pancreatitis	Alcohol use	Rate	2021	0.000160805	0.00110186	-0.000493269
300	Deaths	Kenya	Female	Age-standardized	Pancreatitis	Alcohol use	Rate	1990	0.0130139	0.0289013	0.00306551
301	Deaths	Kenya	Female	Age-standardized	Pancreatitis	Alcohol use	Rate	2021	0.0111256	0.0243866	0.00363769
302	Deaths	Madagascar	Female	Age-standardized	Pancreatitis	Alcohol use	Rate	1990	0.00351023	0.0103916	-0.000116356
303	Deaths	Madagascar	Female	Age-standardized	Pancreatitis	Alcohol use	Rate	2021	0.00253023	0.00860369	-0.000134375
304	Deaths	Ethiopia	Female	Age-standardized	Pancreatitis	Alcohol use	Rate	1990	0.00313054	0.0116175	-0.00059509
305	Deaths	Ethiopia	Female	Age-standardized	Pancreatitis	Alcohol use	Rate	2021	0.00648902	0.0178575	0.000567194
306	Deaths	Mozambique	Female	Age-standardized	Pancreatitis	Alcohol use	Rate	1990	0.000393187	0.00267994	-0.00126848
307	Deaths	Mozambique	Female	Age-standardized	Pancreatitis	Alcohol use	Rate	2021	0.00272829	0.0096333	-0.00121064
308	Deaths	Malawi	Female	Age-standardized	Pancreatitis	Alcohol use	Rate	1990	0.00276188	0.00659202	0.000456389
309	Deaths	Malawi	Female	Age-standardized	Pancreatitis	Alcohol use	Rate	2021	0.00510627	0.012328	0.00145339
310	Deaths	Rwanda	Female	Age-standardized	Pancreatitis	Alcohol use	Rate	1990	0.0248938	0.0490153	0.00903436
311	Deaths	Rwanda	Female	Age-standardized	Pancreatitis	Alcohol use	Rate	2021	0.0197774	0.0457341	0.00561918
312	Deaths	Mauritius	Female	Age-standardized	Pancreatitis	Alcohol use	Rate	1990	0.00835623	0.025192	-0.00551167
313	Deaths	Mauritius	Female	Age-standardized	Pancreatitis	Alcohol use	Rate	2021	0.00316643	0.0104034	-0.00186839
314	Deaths	Somalia	Female	Age-standardized	Pancreatitis	Alcohol use	Rate	1990	0	0	0
315	Deaths	Somalia	Female	Age-standardized	Pancreatitis	Alcohol use	Rate	2021	0	0	0
316	Deaths	Seychelles	Female	Age-standardized	Pancreatitis	Alcohol use	Rate	1990	0.00514069	0.0118859	0.00154981
317	Deaths	Seychelles	Female	Age-standardized	Pancreatitis	Alcohol use	Rate	2021	0.00422708	0.0110311	0.00128147
318	Deaths	Uganda	Female	Age-standardized	Pancreatitis	Alcohol use	Rate	1990	0.0063913	0.017747	0.00156822
319	Deaths	Uganda	Female	Age-standardized	Pancreatitis	Alcohol use	Rate	2021	0.0147186	0.0323364	0.0060618
320	Deaths	United Republic of Tanzania	Female	Age-standardized	Pancreatitis	Alcohol use	Rate	1990	0.0193483	0.041083	0.00757619
321	Deaths	United Republic of Tanzania	Female	Age-standardized	Pancreatitis	Alcohol use	Rate	2021	0.026753	0.0539529	0.0107496
322	Deaths	Zambia	Female	Age-standardized	Pancreatitis	Alcohol use	Rate	1990	0.00885766	0.0218578	0.00195489
323	Deaths	Zambia	Female	Age-standardized	Pancreatitis	Alcohol use	Rate	2021	0.0108418	0.0252888	0.00309624
324	Deaths	Lesotho	Female	Age-standardized	Pancreatitis	Alcohol use	Rate	1990	0.0127231	0.0367626	0.00240207
325	Deaths	Lesotho	Female	Age-standardized	Pancreatitis	Alcohol use	Rate	2021	0.020389	0.0421605	0.00509591
326	Deaths	Botswana	Female	Age-standardized	Pancreatitis	Alcohol use	Rate	1990	0.0161384	0.0334693	0.00490974
327	Deaths	Botswana	Female	Age-standardized	Pancreatitis	Alcohol use	Rate	2021	0.0119235	0.0216146	0.00523113
328	Deaths	Namibia	Female	Age-standardized	Pancreatitis	Alcohol use	Rate	1990	0.0316451	0.0866877	0.00489575
329	Deaths	Namibia	Female	Age-standardized	Pancreatitis	Alcohol use	Rate	2021	0.0608187	0.115571	0.0227238
330	Deaths	South Africa	Female	Age-standardized	Pancreatitis	Alcohol use	Rate	1990	0.0365604	0.0607118	0.0173758
331	Deaths	South Africa	Female	Age-standardized	Pancreatitis	Alcohol use	Rate	2021	0.0353047	0.0574501	0.0161303
332	Deaths	Zimbabwe	Female	Age-standardized	Pancreatitis	Alcohol use	Rate	1990	0.00867972	0.0190022	0.00251501
333	Deaths	Zimbabwe	Female	Age-standardized	Pancreatitis	Alcohol use	Rate	2021	0.00851387	0.0197712	0.00192597
334	Deaths	Eswatini	Female	Age-standardized	Pancreatitis	Alcohol use	Rate	1990	0.02994	0.0591171	0.01195
335	Deaths	Eswatini	Female	Age-standardized	Pancreatitis	Alcohol use	Rate	2021	0.0276024	0.0546284	0.011869
336	Deaths	Benin	Female	Age-standardized	Pancreatitis	Alcohol use	Rate	1990	0.024695	0.0740278	-0.00300358
337	Deaths	Benin	Female	Age-standardized	Pancreatitis	Alcohol use	Rate	2021	0.0465212	0.102086	0.00645501
338	Deaths	Cameroon	Female	Age-standardized	Pancreatitis	Alcohol use	Rate	1990	0.0922735	0.239507	0.00714033
339	Deaths	Cameroon	Female	Age-standardized	Pancreatitis	Alcohol use	Rate	2021	0.160133	0.347342	0.052534
340	Deaths	Burkina Faso	Female	Age-standardized	Pancreatitis	Alcohol use	Rate	1990	0.0741844	0.154669	0.027129
341	Deaths	Burkina Faso	Female	Age-standardized	Pancreatitis	Alcohol use	Rate	2021	0.109881	0.202218	0.0460982
342	Deaths	Cabo Verde	Female	Age-standardized	Pancreatitis	Alcohol use	Rate	1990	0.0252088	0.0626415	0.00402671
343	Deaths	Cabo Verde	Female	Age-standardized	Pancreatitis	Alcohol use	Rate	2021	0.0255858	0.0597986	0.00610309
344	Deaths	Chad	Female	Age-standardized	Pancreatitis	Alcohol use	Rate	1990	0.0157315	0.0678201	-0.0089619
345	Deaths	Chad	Female	Age-standardized	Pancreatitis	Alcohol use	Rate	2021	0.0816684	0.252822	-0.00197682
346	Deaths	Gambia	Female	Age-standardized	Pancreatitis	Alcohol use	Rate	1990	0.0220567	0.0700778	-0.00616829
347	Deaths	Gambia	Female	Age-standardized	Pancreatitis	Alcohol use	Rate	2021	0.0738526	0.179322	0.0171732
348	Deaths	Coted'Ivoire	Female	Age-standardized	Pancreatitis	Alcohol use	Rate	1990	0.0580998	0.148167	0.00467345
349	Deaths	Coted'Ivoire	Female	Age-standardized	Pancreatitis	Alcohol use	Rate	2021	0.117971	0.249077	0.0303911
350	Deaths	Ghana	Female	Age-standardized	Pancreatitis	Alcohol use	Rate	1990	0.0670507	0.185452	0.00511143
351	Deaths	Ghana	Female	Age-standardized	Pancreatitis	Alcohol use	Rate	2021	0.087363	0.211751	0.0151428
352	Deaths	Guinea	Female	Age-standardized	Pancreatitis	Alcohol use	Rate	1990	0.00391244	0.0138154	-0.00201686
353	Deaths	Guinea	Female	Age-standardized	Pancreatitis	Alcohol use	Rate	2021	0.00658189	0.018113	-0.000130805
354	Deaths	Guinea-Bissau	Female	Age-standardized	Pancreatitis	Alcohol use	Rate	1990	0.0820485	0.205877	0.0183145
355	Deaths	Guinea-Bissau	Female	Age-standardized	Pancreatitis	Alcohol use	Rate	2021	0.104881	0.236766	0.0276489
356	Deaths	Mali	Female	Age-standardized	Pancreatitis	Alcohol use	Rate	1990	0.0389572	0.0869077	0.0101492
357	Deaths	Mali	Female	Age-standardized	Pancreatitis	Alcohol use	Rate	2021	0.0473236	0.0986672	0.015913
358	Deaths	Liberia	Female	Age-standardized	Pancreatitis	Alcohol use	Rate	1990	0.147549	0.273153	0.0617489
359	Deaths	Liberia	Female	Age-standardized	Pancreatitis	Alcohol use	Rate	2021	0.123953	0.262858	0.0456994
360	Deaths	Mauritania	Female	Age-standardized	Pancreatitis	Alcohol use	Rate	1990	2.85e-08	0	0
361	Deaths	Mauritania	Female	Age-standardized	Pancreatitis	Alcohol use	Rate	2021	0	0	0
362	Deaths	Niger	Female	Age-standardized	Pancreatitis	Alcohol use	Rate	1990	0.000877399	0.00755883	-0.00432066
363	Deaths	Niger	Female	Age-standardized	Pancreatitis	Alcohol use	Rate	2021	0.00357903	0.01691	-0.00486331
364	Deaths	Nigeria	Female	Age-standardized	Pancreatitis	Alcohol use	Rate	1990	0.104271	0.219688	0.038858
365	Deaths	Nigeria	Female	Age-standardized	Pancreatitis	Alcohol use	Rate	2021	0.141299	0.244796	0.0603267
366	Deaths	Sao Tome and Principe	Female	Age-standardized	Pancreatitis	Alcohol use	Rate	1990	0.0615884	0.134007	0.0153945
367	Deaths	Sao Tome and Principe	Female	Age-standardized	Pancreatitis	Alcohol use	Rate	2021	0.0840669	0.167754	0.0293253
368	Deaths	Senegal	Female	Age-standardized	Pancreatitis	Alcohol use	Rate	1990	0.00930107	0.0391059	-0.00791183
369	Deaths	Senegal	Female	Age-standardized	Pancreatitis	Alcohol use	Rate	2021	0.00514706	0.0230862	-0.00500953
370	Deaths	Sierra Leone	Female	Age-standardized	Pancreatitis	Alcohol use	Rate	1990	0.074914	0.161513	0.0289531
371	Deaths	Sierra Leone	Female	Age-standardized	Pancreatitis	Alcohol use	Rate	2021	0.0742348	0.142951	0.0280302
372	Deaths	Niue	Female	Age-standardized	Pancreatitis	Alcohol use	Rate	1990	0.00898093	0.0294992	-0.000235783
373	Deaths	Niue	Female	Age-standardized	Pancreatitis	Alcohol use	Rate	2021	0.012763	0.03098	0.000805893
374	Deaths	Togo	Female	Age-standardized	Pancreatitis	Alcohol use	Rate	1990	0.0820241	0.191399	0.0220696
375	Deaths	Togo	Female	Age-standardized	Pancreatitis	Alcohol use	Rate	2021	0.0788457	0.181038	0.0188904
376	Deaths	Cook Islands	Female	Age-standardized	Pancreatitis	Alcohol use	Rate	1990	0.00187115	0.0091046	-0.00120183
377	Deaths	Cook Islands	Female	Age-standardized	Pancreatitis	Alcohol use	Rate	2021	0.0208837	0.0412769	0.00807849
378	Deaths	Bermuda	Female	Age-standardized	Pancreatitis	Alcohol use	Rate	1990	0.137675	0.226279	0.0630132
379	Deaths	Bermuda	Female	Age-standardized	Pancreatitis	Alcohol use	Rate	2021	0.0523463	0.0951953	0.0192522
380	Deaths	American Samoa	Female	Age-standardized	Pancreatitis	Alcohol use	Rate	1990	0.00052672	0.00335788	-0.000668669
381	Deaths	American Samoa	Female	Age-standardized	Pancreatitis	Alcohol use	Rate	2021	0.000523048	0.00274733	-0.000718289
382	Deaths	Greenland	Female	Age-standardized	Pancreatitis	Alcohol use	Rate	1990	0.118202	0.229205	0.0383657
383	Deaths	Greenland	Female	Age-standardized	Pancreatitis	Alcohol use	Rate	2021	0.119402	0.2231	0.036116
384	Deaths	Nauru	Female	Age-standardized	Pancreatitis	Alcohol use	Rate	1990	0.00798225	0.0209959	-0.000819349
385	Deaths	Nauru	Female	Age-standardized	Pancreatitis	Alcohol use	Rate	2021	0.00977466	0.0260634	0.00158859
386	Deaths	Guam	Female	Age-standardized	Pancreatitis	Alcohol use	Rate	1990	0.000668499	0.00427691	-0.000598663
387	Deaths	Guam	Female	Age-standardized	Pancreatitis	Alcohol use	Rate	2021	0.000733132	0.00303833	-0.000120639
388	Deaths	Monaco	Female	Age-standardized	Pancreatitis	Alcohol use	Rate	1990	0.0830742	0.270313	-0.0015418
389	Deaths	Monaco	Female	Age-standardized	Pancreatitis	Alcohol use	Rate	2021	0.0909123	0.265421	-0.00160107
390	Deaths	Northern Mariana Islands	Female	Age-standardized	Pancreatitis	Alcohol use	Rate	1990	0.00122187	0.00535941	-0.000250079
391	Deaths	Northern Mariana Islands	Female	Age-standardized	Pancreatitis	Alcohol use	Rate	2021	0.00206897	0.00806572	-0.000196595
392	Deaths	Puerto Rico	Female	Age-standardized	Pancreatitis	Alcohol use	Rate	1990	0.0484318	0.0928362	0.0145213
393	Deaths	Puerto Rico	Female	Age-standardized	Pancreatitis	Alcohol use	Rate	2021	0.0261084	0.0472959	0.00903113
394	Deaths	Palau	Female	Age-standardized	Pancreatitis	Alcohol use	Rate	1990	0.00701392	0.0250098	-0.00217274
395	Deaths	Palau	Female	Age-standardized	Pancreatitis	Alcohol use	Rate	2021	0.00992902	0.0337639	-0.000703841
396	Deaths	San Marino	Female	Age-standardized	Pancreatitis	Alcohol use	Rate	1990	0.237211	0.518393	-7.09e-05
397	Deaths	San Marino	Female	Age-standardized	Pancreatitis	Alcohol use	Rate	2021	0.125788	0.284008	-4.72e-05
398	Deaths	Tuvalu	Female	Age-standardized	Pancreatitis	Alcohol use	Rate	1990	0.00264189	0.00839277	-0.00112049
399	Deaths	Tuvalu	Female	Age-standardized	Pancreatitis	Alcohol use	Rate	2021	0.00226951	0.00698565	-0.000666401
400	Deaths	Saint Kitts and Nevis	Female	Age-standardized	Pancreatitis	Alcohol use	Rate	1990	0.0271466	0.053947	-8.76e-06
401	Deaths	Saint Kitts and Nevis	Female	Age-standardized	Pancreatitis	Alcohol use	Rate	2021	0.0131807	0.0556719	-0.000707513
402	Deaths	South Sudan	Female	Age-standardized	Pancreatitis	Alcohol use	Rate	1990	0.000225944	0.00162693	-0.000734466
403	Deaths	South Sudan	Female	Age-standardized	Pancreatitis	Alcohol use	Rate	2021	0.000233123	0.00149512	-0.000611536
404	Deaths	United States Virgin Islands	Female	Age-standardized	Pancreatitis	Alcohol use	Rate	1990	0.0375511	0.130215	-0.00153667
405	Deaths	United States Virgin Islands	Female	Age-standardized	Pancreatitis	Alcohol use	Rate	2021	0.0275484	0.0816671	9.69e-07
406	Deaths	Tokelau	Female	Age-standardized	Pancreatitis	Alcohol use	Rate	1990	0.00371048	0.0131017	-0.00104067
407	Deaths	Tokelau	Female	Age-standardized	Pancreatitis	Alcohol use	Rate	2021	0.00507288	0.0161502	-0.000351095
408	Deaths	Sudan	Female	Age-standardized	Pancreatitis	Alcohol use	Rate	1990	0.00231044	0.00581014	0.000593264
409	Deaths	Sudan	Female	Age-standardized	Pancreatitis	Alcohol use	Rate	2021	2.38e-07	3.1e-06	-9.55e-07
410	Deaths	Democratic People's Republic of Korea	Female	All ages	Pancreatitis	Alcohol use	Number	1990	0.82292	1.89929	0.227213
411	Deaths	Democratic People's Republic of Korea	Female	All ages	Pancreatitis	Alcohol use	Number	2021	1.05003	2.50581	0.243896
412	Deaths	China	Female	All ages	Pancreatitis	Alcohol use	Number	1990	58.2745	114.06	19.5072
413	Deaths	China	Female	All ages	Pancreatitis	Alcohol use	Number	2021	92.2634	165.072	36.0954
414	Deaths	Taiwan (Province of China)	Female	All ages	Pancreatitis	Alcohol use	Number	1990	1.88607	3.10789	0.96732
415	Deaths	Taiwan (Province of China)	Female	All ages	Pancreatitis	Alcohol use	Number	2021	1.38599	2.7894	0.430739
416	Deaths	Indonesia	Female	All ages	Pancreatitis	Alcohol use	Number	1990	1.44894	4.07855	0.140191
417	Deaths	Indonesia	Female	All ages	Pancreatitis	Alcohol use	Number	2021	1.64292	4.87508	0.120404
418	Deaths	Cambodia	Female	All ages	Pancreatitis	Alcohol use	Number	1990	0.241449	0.86859	-0.103272
419	Deaths	Cambodia	Female	All ages	Pancreatitis	Alcohol use	Number	2021	5.70842	12.6542	2.29957
420	Deaths	Malaysia	Female	All ages	Pancreatitis	Alcohol use	Number	1990	1.33588	2.59145	0.441861
421	Deaths	Malaysia	Female	All ages	Pancreatitis	Alcohol use	Number	2021	1.72518	3.68532	0.407801
422	Deaths	Lao People's Democratic Republic	Female	All ages	Pancreatitis	Alcohol use	Number	1990	0.272228	0.730695	0.0359532
423	Deaths	Lao People's Democratic Republic	Female	All ages	Pancreatitis	Alcohol use	Number	2021	1.01024	2.07786	0.35306
424	Deaths	Myanmar	Female	All ages	Pancreatitis	Alcohol use	Number	1990	0.00645559	0.0511626	-0.0269934
425	Deaths	Myanmar	Female	All ages	Pancreatitis	Alcohol use	Number	2021	0.146048	0.414742	0.000230063
426	Deaths	Philippines	Female	All ages	Pancreatitis	Alcohol use	Number	1990	2.42228	4.87254	0.876022
427	Deaths	Philippines	Female	All ages	Pancreatitis	Alcohol use	Number	2021	8.16921	14.7132	3.45445
428	Deaths	Sri Lanka	Female	All ages	Pancreatitis	Alcohol use	Number	1990	0.0755582	0.148859	0.0299218
429	Deaths	Sri Lanka	Female	All ages	Pancreatitis	Alcohol use	Number	2021	0.158531	0.301897	0.0749074
430	Deaths	Timor-Leste	Female	All ages	Pancreatitis	Alcohol use	Number	1990	0.00406377	0.0116819	0.000371958
431	Deaths	Timor-Leste	Female	All ages	Pancreatitis	Alcohol use	Number	2021	0.0307362	0.0721417	0.00656529
432	Deaths	Maldives	Female	All ages	Pancreatitis	Alcohol use	Number	1990	9.42e-05	0.000653029	-0.00015094
433	Deaths	Maldives	Female	All ages	Pancreatitis	Alcohol use	Number	2021	0.000224982	0.000902041	-0.000201249
434	Deaths	Thailand	Female	All ages	Pancreatitis	Alcohol use	Number	1990	2.63154	5.12209	1.01009
435	Deaths	Thailand	Female	All ages	Pancreatitis	Alcohol use	Number	2021	6.31896	11.7799	2.71501
436	Deaths	Viet Nam	Female	All ages	Pancreatitis	Alcohol use	Number	1990	0.00335264	0.044569	-0.0283644
437	Deaths	Viet Nam	Female	All ages	Pancreatitis	Alcohol use	Number	2021	0.982698	3.00719	-0.0647385
438	Deaths	Marshall Islands	Female	All ages	Pancreatitis	Alcohol use	Number	1990	0.000206828	0.000623806	-3.02e-06
439	Deaths	Marshall Islands	Female	All ages	Pancreatitis	Alcohol use	Number	2021	0.000438277	0.00127088	3.15e-05
440	Deaths	Fiji	Female	All ages	Pancreatitis	Alcohol use	Number	1990	0.00430767	0.0106191	-0.00012848
441	Deaths	Fiji	Female	All ages	Pancreatitis	Alcohol use	Number	2021	0.00811617	0.0194123	0.00143177
442	Deaths	Papua New Guinea	Female	All ages	Pancreatitis	Alcohol use	Number	1990	0.0248138	0.062053	0.00456012
443	Deaths	Papua New Guinea	Female	All ages	Pancreatitis	Alcohol use	Number	2021	0.0336275	0.0874804	0.00287065
444	Deaths	Kiribati	Female	All ages	Pancreatitis	Alcohol use	Number	1990	0.000868099	0.00290857	-0.000183717
445	Deaths	Kiribati	Female	All ages	Pancreatitis	Alcohol use	Number	2021	0.000964527	0.00390573	-0.000305765
446	Deaths	Solomon Islands	Female	All ages	Pancreatitis	Alcohol use	Number	1990	0.000142534	0.000868957	-0.00051338
447	Deaths	Solomon Islands	Female	All ages	Pancreatitis	Alcohol use	Number	2021	0.000919544	0.0034884	-0.000880555
448	Deaths	Samoa	Female	All ages	Pancreatitis	Alcohol use	Number	1990	0.000923507	0.00233942	0.000139279
449	Deaths	Samoa	Female	All ages	Pancreatitis	Alcohol use	Number	2021	0.000769122	0.00202071	3.19e-05
450	Deaths	Micronesia (Federated States of)	Female	All ages	Pancreatitis	Alcohol use	Number	1990	0.00284077	0.0078943	0.000137378
451	Deaths	Micronesia (Federated States of)	Female	All ages	Pancreatitis	Alcohol use	Number	2021	0.00121761	0.00365533	-0.000372166
452	Deaths	Tonga	Female	All ages	Pancreatitis	Alcohol use	Number	1990	0.00145806	0.0037456	0.000209649
453	Deaths	Tonga	Female	All ages	Pancreatitis	Alcohol use	Number	2021	0.0012868	0.00399854	2.35e-05
454	Deaths	Azerbaijan	Female	All ages	Pancreatitis	Alcohol use	Number	1990	0.490499	0.95637	0.147206
455	Deaths	Azerbaijan	Female	All ages	Pancreatitis	Alcohol use	Number	2021	0.580375	1.2204	0.192187
456	Deaths	Armenia	Female	All ages	Pancreatitis	Alcohol use	Number	1990	0.031308	0.0953317	-0.0117147
457	Deaths	Armenia	Female	All ages	Pancreatitis	Alcohol use	Number	2021	0.122607	0.283483	0.0100082
458	Deaths	Vanuatu	Female	All ages	Pancreatitis	Alcohol use	Number	1990	0.0012762	0.00421812	-0.000125327
459	Deaths	Vanuatu	Female	All ages	Pancreatitis	Alcohol use	Number	2021	0.00498564	0.0147212	0.000439103
460	Deaths	Georgia	Female	All ages	Pancreatitis	Alcohol use	Number	1990	0.0179284	0.0667769	-0.0127724
461	Deaths	Georgia	Female	All ages	Pancreatitis	Alcohol use	Number	2021	0.292096	0.811616	-0.0366084
462	Deaths	Mongolia	Female	All ages	Pancreatitis	Alcohol use	Number	1990	0.313655	0.798996	0.00116951
463	Deaths	Mongolia	Female	All ages	Pancreatitis	Alcohol use	Number	2021	1.75934	3.37498	0.677488
464	Deaths	Kazakhstan	Female	All ages	Pancreatitis	Alcohol use	Number	1990	23.8105	43.1207	8.672
465	Deaths	Kazakhstan	Female	All ages	Pancreatitis	Alcohol use	Number	2021	18.7631	33.8042	7.15477
466	Deaths	Kyrgyzstan	Female	All ages	Pancreatitis	Alcohol use	Number	1990	0.128536	0.252986	0.0249381
467	Deaths	Kyrgyzstan	Female	All ages	Pancreatitis	Alcohol use	Number	2021	0.60461	1.19306	0.15712
468	Deaths	Tajikistan	Female	All ages	Pancreatitis	Alcohol use	Number	1990	0.0656179	0.130208	0.0245029
469	Deaths	Tajikistan	Female	All ages	Pancreatitis	Alcohol use	Number	2021	0.0852174	0.169677	0.0347236
470	Deaths	Turkmenistan	Female	All ages	Pancreatitis	Alcohol use	Number	1990	0.0698315	0.218142	-0.0254919
471	Deaths	Turkmenistan	Female	All ages	Pancreatitis	Alcohol use	Number	2021	0.519548	1.10191	0.0977056
472	Deaths	Uzbekistan	Female	All ages	Pancreatitis	Alcohol use	Number	1990	0.20087	0.510599	-0.0135193
473	Deaths	Uzbekistan	Female	All ages	Pancreatitis	Alcohol use	Number	2021	1.11535	2.26778	0.325494
474	Deaths	Bosnia and Herzegovina	Female	All ages	Pancreatitis	Alcohol use	Number	1990	0.693802	1.64649	0.0184351
475	Deaths	Bosnia and Herzegovina	Female	All ages	Pancreatitis	Alcohol use	Number	2021	1.44679	3.02482	0.460807
476	Deaths	Albania	Female	All ages	Pancreatitis	Alcohol use	Number	1990	0.0335166	0.132863	-0.0399149
477	Deaths	Albania	Female	All ages	Pancreatitis	Alcohol use	Number	2021	0.124852	0.369194	-0.00750308
478	Deaths	Croatia	Female	All ages	Pancreatitis	Alcohol use	Number	1990	5.73295	10.4507	1.88939
479	Deaths	Croatia	Female	All ages	Pancreatitis	Alcohol use	Number	2021	4.35359	8.14716	1.34115
480	Deaths	Bulgaria	Female	All ages	Pancreatitis	Alcohol use	Number	1990	6.11583	10.3787	2.60633
481	Deaths	Bulgaria	Female	All ages	Pancreatitis	Alcohol use	Number	2021	10.4667	16.8683	5.0546
482	Deaths	Czechia	Female	All ages	Pancreatitis	Alcohol use	Number	1990	21.243	31.9614	10.867
483	Deaths	Czechia	Female	All ages	Pancreatitis	Alcohol use	Number	2021	18.0767	28.0987	9.24167
484	Deaths	Hungary	Female	All ages	Pancreatitis	Alcohol use	Number	1990	22.0169	34.2335	11.6627
485	Deaths	Hungary	Female	All ages	Pancreatitis	Alcohol use	Number	2021	10.4959	18.3892	4.50476
486	Deaths	Montenegro	Female	All ages	Pancreatitis	Alcohol use	Number	1990	0.232167	0.494013	0.0605115
487	Deaths	Montenegro	Female	All ages	Pancreatitis	Alcohol use	Number	2021	0.270876	0.538609	0.0856534
488	Deaths	North Macedonia	Female	All ages	Pancreatitis	Alcohol use	Number	1990	0.581196	1.19297	0.12515
489	Deaths	North Macedonia	Female	All ages	Pancreatitis	Alcohol use	Number	2021	0.459477	1.03971	0.0652969
490	Deaths	Poland	Female	All ages	Pancreatitis	Alcohol use	Number	1990	36.5224	69.4439	11.8616
491	Deaths	Poland	Female	All ages	Pancreatitis	Alcohol use	Number	2021	56.0045	97.2585	24.6641
492	Deaths	Romania	Female	All ages	Pancreatitis	Alcohol use	Number	1990	22.4878	39.8295	8.65055
493	Deaths	Romania	Female	All ages	Pancreatitis	Alcohol use	Number	2021	34.0648	57.2314	13.7753
494	Deaths	Serbia	Female	All ages	Pancreatitis	Alcohol use	Number	1990	5.7253	12.8429	1.42566
495	Deaths	Serbia	Female	All ages	Pancreatitis	Alcohol use	Number	2021	6.88902	12.7381	2.64563
496	Deaths	Slovakia	Female	All ages	Pancreatitis	Alcohol use	Number	1990	7.59667	12.9298	3.23935
497	Deaths	Slovakia	Female	All ages	Pancreatitis	Alcohol use	Number	2021	6.72968	12.8567	2.02765
498	Deaths	Slovenia	Female	All ages	Pancreatitis	Alcohol use	Number	1990	1.9467	3.76617	0.477715
499	Deaths	Slovenia	Female	All ages	Pancreatitis	Alcohol use	Number	2021	0.595733	1.95517	-0.0806699
500	Deaths	Belarus	Female	All ages	Pancreatitis	Alcohol use	Number	1990	19.96	32.1072	10.0284
501	Deaths	Belarus	Female	All ages	Pancreatitis	Alcohol use	Number	2021	19.2094	31.2072	10.3278
502	Deaths	Russian Federation	Female	All ages	Pancreatitis	Alcohol use	Number	1990	144.911	230.16	78.3695
503	Deaths	Russian Federation	Female	All ages	Pancreatitis	Alcohol use	Number	2021	323.994	506.109	163.735
504	Deaths	Estonia	Female	All ages	Pancreatitis	Alcohol use	Number	1990	1.21873	2.17821	0.357409
505	Deaths	Estonia	Female	All ages	Pancreatitis	Alcohol use	Number	2021	1.89987	3.09082	0.957838
506	Deaths	Latvia	Female	All ages	Pancreatitis	Alcohol use	Number	1990	2.22836	3.93399	0.796502
507	Deaths	Latvia	Female	All ages	Pancreatitis	Alcohol use	Number	2021	4.78848	7.59469	2.71743
508	Deaths	Lithuania	Female	All ages	Pancreatitis	Alcohol use	Number	1990	2.97151	5.4607	1.0987
509	Deaths	Lithuania	Female	All ages	Pancreatitis	Alcohol use	Number	2021	7.41185	12.3999	3.7541
510	Deaths	Republic of Moldova	Female	All ages	Pancreatitis	Alcohol use	Number	1990	17.3429	26.3555	9.66981
511	Deaths	Republic of Moldova	Female	All ages	Pancreatitis	Alcohol use	Number	2021	12.5384	19.9218	6.59305
512	Deaths	Ukraine	Female	All ages	Pancreatitis	Alcohol use	Number	1990	63.3229	105.245	29.6914
513	Deaths	Ukraine	Female	All ages	Pancreatitis	Alcohol use	Number	2021	57.4732	106.164	20.9485
514	Deaths	Brunei Darussalam	Female	All ages	Pancreatitis	Alcohol use	Number	1990	0.00987327	0.017014	0.00477722
515	Deaths	Brunei Darussalam	Female	All ages	Pancreatitis	Alcohol use	Number	2021	0.00754819	0.0173582	0.000450866
516	Deaths	Japan	Female	All ages	Pancreatitis	Alcohol use	Number	1990	55.6031	88.3651	27.3385
517	Deaths	Japan	Female	All ages	Pancreatitis	Alcohol use	Number	2021	63.5459	107.56	24.3142
518	Deaths	Republic of Korea	Female	All ages	Pancreatitis	Alcohol use	Number	1990	16.1805	25.6514	7.77432
519	Deaths	Republic of Korea	Female	All ages	Pancreatitis	Alcohol use	Number	2021	15.8733	26.9337	8.57143
520	Deaths	Singapore	Female	All ages	Pancreatitis	Alcohol use	Number	1990	0.182616	0.338202	0.0663568
521	Deaths	Singapore	Female	All ages	Pancreatitis	Alcohol use	Number	2021	0.197926	0.375094	0.0550482
522	Deaths	Australia	Female	All ages	Pancreatitis	Alcohol use	Number	1990	11.7356	18.3359	6.32621
523	Deaths	Australia	Female	All ages	Pancreatitis	Alcohol use	Number	2021	19.8628	32.4626	9.79187
524	Deaths	New Zealand	Female	All ages	Pancreatitis	Alcohol use	Number	1990	3.55826	5.18168	2.16681
525	Deaths	New Zealand	Female	All ages	Pancreatitis	Alcohol use	Number	2021	4.51919	6.85919	2.34089
526	Deaths	Andorra	Female	All ages	Pancreatitis	Alcohol use	Number	1990	0.0379993	0.0716586	0.0161904
527	Deaths	Andorra	Female	All ages	Pancreatitis	Alcohol use	Number	2021	0.0674577	0.12176	0.0268839
528	Deaths	Belgium	Female	All ages	Pancreatitis	Alcohol use	Number	1990	20.1276	29.5333	11.3775
529	Deaths	Belgium	Female	All ages	Pancreatitis	Alcohol use	Number	2021	14.2232	22.1413	7.30253
530	Deaths	Cyprus	Female	All ages	Pancreatitis	Alcohol use	Number	1990	0.770293	1.45539	0.299416
531	Deaths	Cyprus	Female	All ages	Pancreatitis	Alcohol use	Number	2021	0.689801	1.28217	0.247471
532	Deaths	Austria	Female	All ages	Pancreatitis	Alcohol use	Number	1990	14.1361	20.3571	8.62563
533	Deaths	Austria	Female	All ages	Pancreatitis	Alcohol use	Number	2021	9.54683	14.7841	5.19138
534	Deaths	Finland	Female	All ages	Pancreatitis	Alcohol use	Number	1990	4.85144	7.88868	2.26684
535	Deaths	Finland	Female	All ages	Pancreatitis	Alcohol use	Number	2021	5.63704	9.59033	2.2256
536	Deaths	Denmark	Female	All ages	Pancreatitis	Alcohol use	Number	1990	8.98669	13.0556	5.05412
537	Deaths	Denmark	Female	All ages	Pancreatitis	Alcohol use	Number	2021	9.60816	15.5922	3.9447
538	Deaths	Israel	Female	All ages	Pancreatitis	Alcohol use	Number	1990	0.29856	0.832947	-0.129448
539	Deaths	Israel	Female	All ages	Pancreatitis	Alcohol use	Number	2021	1.15601	2.62817	0.0518899
540	Deaths	Germany	Female	All ages	Pancreatitis	Alcohol use	Number	1990	197.782	278.18	124.264
541	Deaths	Germany	Female	All ages	Pancreatitis	Alcohol use	Number	2021	160.828	235.932	89.7954
542	Deaths	France	Female	All ages	Pancreatitis	Alcohol use	Number	1990	82.3049	123.921	45.0606
543	Deaths	France	Female	All ages	Pancreatitis	Alcohol use	Number	2021	73.086	119.151	33.091
544	Deaths	Iceland	Female	All ages	Pancreatitis	Alcohol use	Number	1990	0.0930796	0.1857	0.0189632
545	Deaths	Iceland	Female	All ages	Pancreatitis	Alcohol use	Number	2021	0.308397	0.496038	0.141787
546	Deaths	Greece	Female	All ages	Pancreatitis	Alcohol use	Number	1990	11.0983	17.9286	5.47888
547	Deaths	Greece	Female	All ages	Pancreatitis	Alcohol use	Number	2021	11.7385	22.7728	3.47949
548	Deaths	Ireland	Female	All ages	Pancreatitis	Alcohol use	Number	1990	2.39573	3.61118	1.39483
549	Deaths	Ireland	Female	All ages	Pancreatitis	Alcohol use	Number	2021	2.42526	3.72875	1.25809
550	Deaths	Italy	Female	All ages	Pancreatitis	Alcohol use	Number	1990	86.2917	123.678	53.4432
551	Deaths	Italy	Female	All ages	Pancreatitis	Alcohol use	Number	2021	80.5443	129.168	42.3005
552	Deaths	Malta	Female	All ages	Pancreatitis	Alcohol use	Number	1990	0.131779	0.238739	0.0460545
553	Deaths	Malta	Female	All ages	Pancreatitis	Alcohol use	Number	2021	0.263516	0.482916	0.0913702
554	Deaths	Luxembourg	Female	All ages	Pancreatitis	Alcohol use	Number	1990	0.494871	0.736699	0.285222
555	Deaths	Luxembourg	Female	All ages	Pancreatitis	Alcohol use	Number	2021	0.479542	0.796586	0.223491
556	Deaths	Netherlands	Female	All ages	Pancreatitis	Alcohol use	Number	1990	14.0722	20.7415	7.85261
557	Deaths	Netherlands	Female	All ages	Pancreatitis	Alcohol use	Number	2021	19.4639	30.3038	9.651
558	Deaths	Norway	Female	All ages	Pancreatitis	Alcohol use	Number	1990	2.29824	4.35632	0.839696
559	Deaths	Norway	Female	All ages	Pancreatitis	Alcohol use	Number	2021	3.88463	6.83337	1.47123
560	Deaths	Sweden	Female	All ages	Pancreatitis	Alcohol use	Number	1990	5.71356	8.83472	2.77973
561	Deaths	Sweden	Female	All ages	Pancreatitis	Alcohol use	Number	2021	13.1633	21.4416	5.58297
562	Deaths	Portugal	Female	All ages	Pancreatitis	Alcohol use	Number	1990	15.6085	23.0748	9.19965
563	Deaths	Portugal	Female	All ages	Pancreatitis	Alcohol use	Number	2021	20.8998	32.8188	10.7077
564	Deaths	Switzerland	Female	All ages	Pancreatitis	Alcohol use	Number	1990	5.50723	8.10253	3.12717
565	Deaths	Switzerland	Female	All ages	Pancreatitis	Alcohol use	Number	2021	5.8382	9.58411	2.77033
566	Deaths	Spain	Female	All ages	Pancreatitis	Alcohol use	Number	1990	83.6729	123.903	51.0769
567	Deaths	Spain	Female	All ages	Pancreatitis	Alcohol use	Number	2021	77.2317	124.746	40.852
568	Deaths	United Kingdom	Female	All ages	Pancreatitis	Alcohol use	Number	1990	57.4828	95.4463	25.5014
569	Deaths	United Kingdom	Female	All ages	Pancreatitis	Alcohol use	Number	2021	82.2788	130.811	39.1721
570	Deaths	Chile	Female	All ages	Pancreatitis	Alcohol use	Number	1990	14.1314	20.9122	7.83515
571	Deaths	Chile	Female	All ages	Pancreatitis	Alcohol use	Number	2021	20.5392	32.7119	10.9406
572	Deaths	Argentina	Female	All ages	Pancreatitis	Alcohol use	Number	1990	65.9525	96.5052	40.027
573	Deaths	Argentina	Female	All ages	Pancreatitis	Alcohol use	Number	2021	44.2854	73.1528	20.7071
574	Deaths	United States of America	Female	All ages	Pancreatitis	Alcohol use	Number	1990	124.182	192.007	74.9192
575	Deaths	United States of America	Female	All ages	Pancreatitis	Alcohol use	Number	2021	262.021	402.671	137.642
576	Deaths	Canada	Female	All ages	Pancreatitis	Alcohol use	Number	1990	13.9028	21.8737	7.39189
577	Deaths	Canada	Female	All ages	Pancreatitis	Alcohol use	Number	2021	30.514	48.6143	13.9927
578	Deaths	Uruguay	Female	All ages	Pancreatitis	Alcohol use	Number	1990	3.48266	5.25166	1.7701
579	Deaths	Uruguay	Female	All ages	Pancreatitis	Alcohol use	Number	2021	3.18711	5.23644	1.5007
580	Deaths	Barbados	Female	All ages	Pancreatitis	Alcohol use	Number	1990	0.0494013	0.0811051	0.0232576
581	Deaths	Barbados	Female	All ages	Pancreatitis	Alcohol use	Number	2021	0.107347	0.176225	0.0534166
582	Deaths	Bahamas	Female	All ages	Pancreatitis	Alcohol use	Number	1990	0.077801	0.133739	0.0330156
583	Deaths	Bahamas	Female	All ages	Pancreatitis	Alcohol use	Number	2021	0.0860313	0.222784	0.0118267
584	Deaths	Antigua and Barbuda	Female	All ages	Pancreatitis	Alcohol use	Number	1990	0.000827198	0.0024406	-0.000245529
585	Deaths	Antigua and Barbuda	Female	All ages	Pancreatitis	Alcohol use	Number	2021	0.00644366	0.0122295	0.00186126
586	Deaths	Belize	Female	All ages	Pancreatitis	Alcohol use	Number	1990	0.00608657	0.0107722	0.00273566
587	Deaths	Belize	Female	All ages	Pancreatitis	Alcohol use	Number	2021	0.027355	0.0485571	0.0107955
588	Deaths	Dominica	Female	All ages	Pancreatitis	Alcohol use	Number	1990	0.0170035	0.0343963	0.00468763
589	Deaths	Dominica	Female	All ages	Pancreatitis	Alcohol use	Number	2021	0.015579	0.0318033	0.00433006
590	Deaths	Grenada	Female	All ages	Pancreatitis	Alcohol use	Number	1990	0.0179441	0.0296015	0.00845941
591	Deaths	Grenada	Female	All ages	Pancreatitis	Alcohol use	Number	2021	0.0268343	0.0432765	0.0123996
592	Deaths	Cuba	Female	All ages	Pancreatitis	Alcohol use	Number	1990	0.902466	1.76699	0.206376
593	Deaths	Cuba	Female	All ages	Pancreatitis	Alcohol use	Number	2021	2.31678	4.59922	0.592862
594	Deaths	Dominican Republic	Female	All ages	Pancreatitis	Alcohol use	Number	1990	0.61621	1.11027	0.248098
595	Deaths	Dominican Republic	Female	All ages	Pancreatitis	Alcohol use	Number	2021	1.21876	2.30655	0.509873
596	Deaths	Guyana	Female	All ages	Pancreatitis	Alcohol use	Number	1990	0.0750806	0.129332	0.0320833
597	Deaths	Guyana	Female	All ages	Pancreatitis	Alcohol use	Number	2021	0.155911	0.329408	0.0343919
598	Deaths	Haiti	Female	All ages	Pancreatitis	Alcohol use	Number	1990	0.94307	2.11094	0.27522
599	Deaths	Haiti	Female	All ages	Pancreatitis	Alcohol use	Number	2021	1.83781	3.97889	0.500709
600	Deaths	Saint Lucia	Female	All ages	Pancreatitis	Alcohol use	Number	1990	0.00820227	0.0120581	0.00481835
601	Deaths	Saint Lucia	Female	All ages	Pancreatitis	Alcohol use	Number	2021	0.012196	0.0192341	0.0060993
602	Deaths	Jamaica	Female	All ages	Pancreatitis	Alcohol use	Number	1990	0.0575671	0.121109	0.00718072
603	Deaths	Jamaica	Female	All ages	Pancreatitis	Alcohol use	Number	2021	0.11987	0.248813	0.0183442
604	Deaths	Saint Vincent and the Grenadines	Female	All ages	Pancreatitis	Alcohol use	Number	1990	0.0075324	0.0166363	-8.25e-05
605	Deaths	Saint Vincent and the Grenadines	Female	All ages	Pancreatitis	Alcohol use	Number	2021	0.0349801	0.0648329	0.0089583
606	Deaths	Trinidad and Tobago	Female	All ages	Pancreatitis	Alcohol use	Number	1990	0.125394	0.243126	0.0290076
607	Deaths	Trinidad and Tobago	Female	All ages	Pancreatitis	Alcohol use	Number	2021	0.248001	0.465616	0.0597145
608	Deaths	Suriname	Female	All ages	Pancreatitis	Alcohol use	Number	1990	0.0524731	0.097025	0.0168449
609	Deaths	Suriname	Female	All ages	Pancreatitis	Alcohol use	Number	2021	0.0664016	0.146437	0.012629
610	Deaths	Bolivia (Plurinational State of)	Female	All ages	Pancreatitis	Alcohol use	Number	1990	1.53712	4.11213	-0.0679646
611	Deaths	Bolivia (Plurinational State of)	Female	All ages	Pancreatitis	Alcohol use	Number	2021	3.74504	9.49464	0.166459
612	Deaths	Ecuador	Female	All ages	Pancreatitis	Alcohol use	Number	1990	0.818365	1.89273	0.0700966
613	Deaths	Ecuador	Female	All ages	Pancreatitis	Alcohol use	Number	2021	1.89236	3.65296	0.62509
614	Deaths	Peru	Female	All ages	Pancreatitis	Alcohol use	Number	1990	6.57883	15.7608	0.409647
615	Deaths	Peru	Female	All ages	Pancreatitis	Alcohol use	Number	2021	14.482	29.0889	3.02712
616	Deaths	Colombia	Female	All ages	Pancreatitis	Alcohol use	Number	1990	4.14481	7.29334	1.75361
617	Deaths	Colombia	Female	All ages	Pancreatitis	Alcohol use	Number	2021	4.42925	8.98098	1.12304
618	Deaths	El Salvador	Female	All ages	Pancreatitis	Alcohol use	Number	1990	0.128975	0.345303	-0.0302612
619	Deaths	El Salvador	Female	All ages	Pancreatitis	Alcohol use	Number	2021	0.319863	0.738808	0.0215161
620	Deaths	Costa Rica	Female	All ages	Pancreatitis	Alcohol use	Number	1990	0.499087	1.05579	0.0616357
621	Deaths	Costa Rica	Female	All ages	Pancreatitis	Alcohol use	Number	2021	0.980996	2.32489	-0.0334387
622	Deaths	Honduras	Female	All ages	Pancreatitis	Alcohol use	Number	1990	0.230313	0.541629	0.037743
623	Deaths	Honduras	Female	All ages	Pancreatitis	Alcohol use	Number	2021	0.952855	2.12796	0.264434
624	Deaths	Nicaragua	Female	All ages	Pancreatitis	Alcohol use	Number	1990	0.10989	0.290703	-0.0296834
625	Deaths	Nicaragua	Female	All ages	Pancreatitis	Alcohol use	Number	2021	0.469936	1.05008	0.0786612
626	Deaths	Guatemala	Female	All ages	Pancreatitis	Alcohol use	Number	1990	0.625424	1.37198	0.0180872
627	Deaths	Guatemala	Female	All ages	Pancreatitis	Alcohol use	Number	2021	1.16808	2.71515	0.0531184
628	Deaths	Mexico	Female	All ages	Pancreatitis	Alcohol use	Number	1990	7.27045	14.4662	0.912009
629	Deaths	Mexico	Female	All ages	Pancreatitis	Alcohol use	Number	2021	36.2942	65.623	14.6369
630	Deaths	Venezuela (Bolivarian Republic of)	Female	All ages	Pancreatitis	Alcohol use	Number	1990	1.97704	3.46476	0.760972
631	Deaths	Venezuela (Bolivarian Republic of)	Female	All ages	Pancreatitis	Alcohol use	Number	2021	2.55919	5.4021	0.249502
632	Deaths	Panama	Female	All ages	Pancreatitis	Alcohol use	Number	1990	0.118429	0.24823	0.0187563
633	Deaths	Panama	Female	All ages	Pancreatitis	Alcohol use	Number	2021	0.419244	0.82191	0.11469
634	Deaths	Brazil	Female	All ages	Pancreatitis	Alcohol use	Number	1990	31.963	52.4977	16.4329
635	Deaths	Brazil	Female	All ages	Pancreatitis	Alcohol use	Number	2021	111.434	180.812	53.5982
636	Deaths	Paraguay	Female	All ages	Pancreatitis	Alcohol use	Number	1990	2.35569	3.92963	1.13486
637	Deaths	Paraguay	Female	All ages	Pancreatitis	Alcohol use	Number	2021	4.39226	8.20793	1.57776
638	Deaths	Algeria	Female	All ages	Pancreatitis	Alcohol use	Number	1990	0.0204753	0.0570349	0.00328349
639	Deaths	Algeria	Female	All ages	Pancreatitis	Alcohol use	Number	2021	0.147979	0.335978	0.0526907
640	Deaths	Egypt	Female	All ages	Pancreatitis	Alcohol use	Number	1990	0.0408973	0.0942157	0.00953649
641	Deaths	Egypt	Female	All ages	Pancreatitis	Alcohol use	Number	2021	0.0971018	0.230735	0.0236259
642	Deaths	Bahrain	Female	All ages	Pancreatitis	Alcohol use	Number	1990	0.00652811	0.0118084	0.00306087
643	Deaths	Bahrain	Female	All ages	Pancreatitis	Alcohol use	Number	2021	0.00712291	0.0148542	0.00227891
644	Deaths	Iran (Islamic Republic of)	Female	All ages	Pancreatitis	Alcohol use	Number	1990	3.75e-06	5.94e-05	-4.28e-05
645	Deaths	Iran (Islamic Republic of)	Female	All ages	Pancreatitis	Alcohol use	Number	2021	0.251943	0.539929	0.0802374
646	Deaths	Iraq	Female	All ages	Pancreatitis	Alcohol use	Number	1990	0.180794	0.326855	0.0783553
647	Deaths	Iraq	Female	All ages	Pancreatitis	Alcohol use	Number	2021	0.227397	0.388904	0.107487
648	Deaths	Kuwait	Female	All ages	Pancreatitis	Alcohol use	Number	1990	0	0	0
649	Deaths	Kuwait	Female	All ages	Pancreatitis	Alcohol use	Number	2021	0.000575395	0.00268309	-5.09e-05
650	Deaths	Jordan	Female	All ages	Pancreatitis	Alcohol use	Number	1990	0.00644463	0.0135545	0.0021355
651	Deaths	Jordan	Female	All ages	Pancreatitis	Alcohol use	Number	2021	0.0156842	0.0325314	0.00548909
652	Deaths	Lebanon	Female	All ages	Pancreatitis	Alcohol use	Number	1990	0.0622513	0.169801	-0.00358029
653	Deaths	Lebanon	Female	All ages	Pancreatitis	Alcohol use	Number	2021	0.0718466	0.200965	-0.0103244
654	Deaths	Libya	Female	All ages	Pancreatitis	Alcohol use	Number	1990	1.33e-05	8.38e-05	-3.84e-05
655	Deaths	Libya	Female	All ages	Pancreatitis	Alcohol use	Number	2021	0.00725846	0.0190917	0.00135787
656	Deaths	Morocco	Female	All ages	Pancreatitis	Alcohol use	Number	1990	0.00298495	0.00915641	-0.00019913
657	Deaths	Morocco	Female	All ages	Pancreatitis	Alcohol use	Number	2021	0.00225732	0.0083623	-0.00141633
658	Deaths	Oman	Female	All ages	Pancreatitis	Alcohol use	Number	1990	0.000330866	0.00100091	-7.95e-05
659	Deaths	Oman	Female	All ages	Pancreatitis	Alcohol use	Number	2021	0.000646591	0.00172821	-4.34e-05
660	Deaths	Palestine	Female	All ages	Pancreatitis	Alcohol use	Number	1990	0.0303771	0.0719832	0.00715307
661	Deaths	Palestine	Female	All ages	Pancreatitis	Alcohol use	Number	2021	0.0324949	0.0575998	0.0117938
662	Deaths	Qatar	Female	All ages	Pancreatitis	Alcohol use	Number	1990	0.000317157	0.000807449	2.98e-05
663	Deaths	Qatar	Female	All ages	Pancreatitis	Alcohol use	Number	2021	0.00103016	0.00244399	0.000125825
664	Deaths	Saudi Arabia	Female	All ages	Pancreatitis	Alcohol use	Number	1990	0.00975718	0.0332856	9.77e-05
665	Deaths	Saudi Arabia	Female	All ages	Pancreatitis	Alcohol use	Number	2021	0.0111878	0.0389706	-0.000300112
666	Deaths	Tunisia	Female	All ages	Pancreatitis	Alcohol use	Number	1990	0.0014146	0.00505865	-0.00041382
667	Deaths	Tunisia	Female	All ages	Pancreatitis	Alcohol use	Number	2021	0.00603417	0.0182472	-0.000681206
668	Deaths	United Arab Emirates	Female	All ages	Pancreatitis	Alcohol use	Number	1990	0.0109065	0.0330941	-0.00299577
669	Deaths	United Arab Emirates	Female	All ages	Pancreatitis	Alcohol use	Number	2021	0.0214376	0.0710111	-0.0113511
670	Deaths	Turkey	Female	All ages	Pancreatitis	Alcohol use	Number	1990	1.79123	3.82057	0.550964
671	Deaths	Turkey	Female	All ages	Pancreatitis	Alcohol use	Number	2021	2.61367	5.13865	0.851172
672	Deaths	Syrian Arab Republic	Female	All ages	Pancreatitis	Alcohol use	Number	1990	0.0506562	0.106524	0.012346
673	Deaths	Syrian Arab Republic	Female	All ages	Pancreatitis	Alcohol use	Number	2021	0.0340414	0.0993283	0.00192444
674	Deaths	Afghanistan	Female	All ages	Pancreatitis	Alcohol use	Number	1990	0	0	0
675	Deaths	Afghanistan	Female	All ages	Pancreatitis	Alcohol use	Number	2021	0.00469388	0.0227195	-0.00291477
676	Deaths	Yemen	Female	All ages	Pancreatitis	Alcohol use	Number	1990	0.0414049	0.0994131	0.0101107
677	Deaths	Yemen	Female	All ages	Pancreatitis	Alcohol use	Number	2021	0.0207986	0.0602307	0.00142519
678	Deaths	Bhutan	Female	All ages	Pancreatitis	Alcohol use	Number	1990	0.0888375	0.173357	0.0307237
679	Deaths	Bhutan	Female	All ages	Pancreatitis	Alcohol use	Number	2021	0.0228605	0.0824182	-0.00723693
680	Deaths	Bangladesh	Female	All ages	Pancreatitis	Alcohol use	Number	1990	0.0452682	0.229153	-0.0313926
681	Deaths	Bangladesh	Female	All ages	Pancreatitis	Alcohol use	Number	2021	0.741311	2.35052	-0.00572122
682	Deaths	Nepal	Female	All ages	Pancreatitis	Alcohol use	Number	1990	0.0856755	0.587308	-0.195458
683	Deaths	Nepal	Female	All ages	Pancreatitis	Alcohol use	Number	2021	4.35635	10.2362	0.670073
684	Deaths	India	Female	All ages	Pancreatitis	Alcohol use	Number	1990	15.3273	36.372	3.97997
685	Deaths	India	Female	All ages	Pancreatitis	Alcohol use	Number	2021	59.1162	114.889	24.1989
686	Deaths	Pakistan	Female	All ages	Pancreatitis	Alcohol use	Number	1990	0.517514	1.85302	-0.233863
687	Deaths	Pakistan	Female	All ages	Pancreatitis	Alcohol use	Number	2021	3.35526	8.9953	0.226202
688	Deaths	Angola	Female	All ages	Pancreatitis	Alcohol use	Number	1990	0.105419	0.289577	0.0190694
689	Deaths	Angola	Female	All ages	Pancreatitis	Alcohol use	Number	2021	0.984685	2.0174	0.364788
690	Deaths	Congo	Female	All ages	Pancreatitis	Alcohol use	Number	1990	0.0422908	0.133659	0.00383819
691	Deaths	Congo	Female	All ages	Pancreatitis	Alcohol use	Number	2021	0.30525	0.757184	0.0873021
692	Deaths	Central African Republic	Female	All ages	Pancreatitis	Alcohol use	Number	1990	0.048928	0.132613	0.00735
693	Deaths	Central African Republic	Female	All ages	Pancreatitis	Alcohol use	Number	2021	0.0747855	0.199702	0.00200897
694	Deaths	Democratic Republic of the Congo	Female	All ages	Pancreatitis	Alcohol use	Number	1990	0.481442	1.33287	0.0512734
695	Deaths	Democratic Republic of the Congo	Female	All ages	Pancreatitis	Alcohol use	Number	2021	1.01944	2.65094	0.10646
696	Deaths	Equatorial Guinea	Female	All ages	Pancreatitis	Alcohol use	Number	1990	0.00836787	0.0289698	0.000217155
697	Deaths	Equatorial Guinea	Female	All ages	Pancreatitis	Alcohol use	Number	2021	0.0625008	0.138972	0.0192044
698	Deaths	Gabon	Female	All ages	Pancreatitis	Alcohol use	Number	1990	0.0591058	0.121715	0.0144404
699	Deaths	Gabon	Female	All ages	Pancreatitis	Alcohol use	Number	2021	0.119397	0.232528	0.0429863
700	Deaths	Burundi	Female	All ages	Pancreatitis	Alcohol use	Number	1990	0.270322	0.613108	0.0994332
701	Deaths	Burundi	Female	All ages	Pancreatitis	Alcohol use	Number	2021	0.25087	0.598603	0.0637332
702	Deaths	Eritrea	Female	All ages	Pancreatitis	Alcohol use	Number	1990	0.00505756	0.0352443	-0.0160958
703	Deaths	Eritrea	Female	All ages	Pancreatitis	Alcohol use	Number	2021	0.00897941	0.0678288	-0.0302656
704	Deaths	Comoros	Female	All ages	Pancreatitis	Alcohol use	Number	1990	0.000493128	0.00169956	-0.000129186
705	Deaths	Comoros	Female	All ages	Pancreatitis	Alcohol use	Number	2021	0.00354217	0.00926757	0.000350069
706	Deaths	Djibouti	Female	All ages	Pancreatitis	Alcohol use	Number	1990	0.000949557	0.0038574	-0.00065495
707	Deaths	Djibouti	Female	All ages	Pancreatitis	Alcohol use	Number	2021	0.000598859	0.004349	-0.00209155
708	Deaths	Kenya	Female	All ages	Pancreatitis	Alcohol use	Number	1990	0.56322	1.29463	0.139845
709	Deaths	Kenya	Female	All ages	Pancreatitis	Alcohol use	Number	2021	1.40716	3.06146	0.473112
710	Deaths	Madagascar	Female	All ages	Pancreatitis	Alcohol use	Number	1990	0.0976647	0.285793	-0.00691587
711	Deaths	Madagascar	Female	All ages	Pancreatitis	Alcohol use	Number	2021	0.182789	0.612552	-0.0158823
712	Deaths	Ethiopia	Female	All ages	Pancreatitis	Alcohol use	Number	1990	0.359216	1.32722	-0.0803187
713	Deaths	Ethiopia	Female	All ages	Pancreatitis	Alcohol use	Number	2021	1.68383	4.64975	0.164155
714	Deaths	Mozambique	Female	All ages	Pancreatitis	Alcohol use	Number	1990	0.0148481	0.110193	-0.0542673
715	Deaths	Mozambique	Female	All ages	Pancreatitis	Alcohol use	Number	2021	0.20513	0.758821	-0.108011
716	Deaths	Malawi	Female	All ages	Pancreatitis	Alcohol use	Number	1990	0.0562704	0.131802	0.0112171
717	Deaths	Malawi	Female	All ages	Pancreatitis	Alcohol use	Number	2021	0.219054	0.510526	0.0624537
718	Deaths	Rwanda	Female	All ages	Pancreatitis	Alcohol use	Number	1990	0.445219	0.908427	0.161528
719	Deaths	Rwanda	Female	All ages	Pancreatitis	Alcohol use	Number	2021	0.812892	1.91784	0.234999
720	Deaths	Mauritius	Female	All ages	Pancreatitis	Alcohol use	Number	1990	0.0332549	0.0995906	-0.0238913
721	Deaths	Mauritius	Female	All ages	Pancreatitis	Alcohol use	Number	2021	0.0303433	0.099188	-0.0171901
722	Deaths	Somalia	Female	All ages	Pancreatitis	Alcohol use	Number	1990	0	0	0
723	Deaths	Somalia	Female	All ages	Pancreatitis	Alcohol use	Number	2021	0	0	0
724	Deaths	Seychelles	Female	All ages	Pancreatitis	Alcohol use	Number	1990	0.00170438	0.00399421	0.000509412
725	Deaths	Seychelles	Female	All ages	Pancreatitis	Alcohol use	Number	2021	0.00240408	0.00623916	0.000710501
726	Deaths	Uganda	Female	All ages	Pancreatitis	Alcohol use	Number	1990	0.232483	0.613716	0.0568607
727	Deaths	Uganda	Female	All ages	Pancreatitis	Alcohol use	Number	2021	1.42211	3.11141	0.607743
728	Deaths	United Republic of Tanzania	Female	All ages	Pancreatitis	Alcohol use	Number	1990	1.12767	2.30858	0.457695
729	Deaths	United Republic of Tanzania	Female	All ages	Pancreatitis	Alcohol use	Number	2021	3.77402	7.42962	1.58109
730	Deaths	Zambia	Female	All ages	Pancreatitis	Alcohol use	Number	1990	0.138676	0.343778	0.028914
731	Deaths	Zambia	Female	All ages	Pancreatitis	Alcohol use	Number	2021	0.463332	1.09003	0.143436
732	Deaths	Lesotho	Female	All ages	Pancreatitis	Alcohol use	Number	1990	0.0717483	0.20823	0.0136355
733	Deaths	Lesotho	Female	All ages	Pancreatitis	Alcohol use	Number	2021	0.142493	0.295805	0.0354563
734	Deaths	Botswana	Female	All ages	Pancreatitis	Alcohol use	Number	1990	0.0568633	0.125131	0.0169078
735	Deaths	Botswana	Female	All ages	Pancreatitis	Alcohol use	Number	2021	0.110841	0.204122	0.0486472
736	Deaths	Namibia	Female	All ages	Pancreatitis	Alcohol use	Number	1990	0.114734	0.311936	0.0186619
737	Deaths	Namibia	Female	All ages	Pancreatitis	Alcohol use	Number	2021	0.483558	0.95465	0.179947
738	Deaths	South Africa	Female	All ages	Pancreatitis	Alcohol use	Number	1990	4.59358	7.34294	2.34325
739	Deaths	South Africa	Female	All ages	Pancreatitis	Alcohol use	Number	2021	9.44697	15.1467	4.43124
740	Deaths	Zimbabwe	Female	All ages	Pancreatitis	Alcohol use	Number	1990	0.172812	0.368744	0.0519583
741	Deaths	Zimbabwe	Female	All ages	Pancreatitis	Alcohol use	Number	2021	0.312879	0.736734	0.071062
742	Deaths	Eswatini	Female	All ages	Pancreatitis	Alcohol use	Number	1990	0.0486447	0.0969361	0.0195896
743	Deaths	Eswatini	Female	All ages	Pancreatitis	Alcohol use	Number	2021	0.0893663	0.180422	0.0368931
744	Deaths	Benin	Female	All ages	Pancreatitis	Alcohol use	Number	1990	0.271888	0.802478	-0.033517
745	Deaths	Benin	Female	All ages	Pancreatitis	Alcohol use	Number	2021	1.47328	3.25949	0.218183
746	Deaths	Cameroon	Female	All ages	Pancreatitis	Alcohol use	Number	1990	2.24891	5.76211	0.191908
747	Deaths	Cameroon	Female	All ages	Pancreatitis	Alcohol use	Number	2021	11.2715	25.1748	3.79166
748	Deaths	Burkina Faso	Female	All ages	Pancreatitis	Alcohol use	Number	1990	1.80856	3.77593	0.669713
749	Deaths	Burkina Faso	Female	All ages	Pancreatitis	Alcohol use	Number	2021	5.85755	10.7722	2.39905
750	Deaths	Cabo Verde	Female	All ages	Pancreatitis	Alcohol use	Number	1990	0.0306664	0.0775785	0.00459252
751	Deaths	Cabo Verde	Female	All ages	Pancreatitis	Alcohol use	Number	2021	0.0622054	0.145195	0.0148595
752	Deaths	Chad	Female	All ages	Pancreatitis	Alcohol use	Number	1990	0.246481	1.05076	-0.14289
753	Deaths	Chad	Female	All ages	Pancreatitis	Alcohol use	Number	2021	2.52892	7.71144	-0.0649086
754	Deaths	Gambia	Female	All ages	Pancreatitis	Alcohol use	Number	1990	0.0382919	0.125943	-0.0110799
755	Deaths	Gambia	Female	All ages	Pancreatitis	Alcohol use	Number	2021	0.398229	0.97107	0.0900113
756	Deaths	Coted'Ivoire	Female	All ages	Pancreatitis	Alcohol use	Number	1990	1.13522	3.00607	0.0977029
757	Deaths	Coted'Ivoire	Female	All ages	Pancreatitis	Alcohol use	Number	2021	6.48491	13.7689	1.70793
758	Deaths	Ghana	Female	All ages	Pancreatitis	Alcohol use	Number	1990	2.30835	6.42691	0.209162
759	Deaths	Ghana	Female	All ages	Pancreatitis	Alcohol use	Number	2021	8.66368	20.8124	1.59303
760	Deaths	Guinea	Female	All ages	Pancreatitis	Alcohol use	Number	1990	0.0663972	0.236904	-0.0338961
761	Deaths	Guinea	Female	All ages	Pancreatitis	Alcohol use	Number	2021	0.192534	0.53703	-0.002753
762	Deaths	Guinea-Bissau	Female	All ages	Pancreatitis	Alcohol use	Number	1990	0.184937	0.472052	0.0402622
763	Deaths	Guinea-Bissau	Female	All ages	Pancreatitis	Alcohol use	Number	2021	0.487255	1.08914	0.129596
764	Deaths	Mali	Female	All ages	Pancreatitis	Alcohol use	Number	1990	0.795291	1.76979	0.203876
765	Deaths	Mali	Female	All ages	Pancreatitis	Alcohol use	Number	2021	2.15614	4.41899	0.749865
766	Deaths	Liberia	Female	All ages	Pancreatitis	Alcohol use	Number	1990	0.818044	1.51975	0.337409
767	Deaths	Liberia	Female	All ages	Pancreatitis	Alcohol use	Number	2021	1.55575	3.3254	0.558272
768	Deaths	Mauritania	Female	All ages	Pancreatitis	Alcohol use	Number	1990	1.59e-07	0	0
769	Deaths	Mauritania	Female	All ages	Pancreatitis	Alcohol use	Number	2021	0	0	0
770	Deaths	Niger	Female	All ages	Pancreatitis	Alcohol use	Number	1990	0.0133948	0.114711	-0.0652205
771	Deaths	Niger	Female	All ages	Pancreatitis	Alcohol use	Number	2021	0.172694	0.816637	-0.244086
772	Deaths	Nigeria	Female	All ages	Pancreatitis	Alcohol use	Number	1990	22.8486	48.4865	8.40133
773	Deaths	Nigeria	Female	All ages	Pancreatitis	Alcohol use	Number	2021	72.1827	124.901	30.8753
774	Deaths	Sao Tome and Principe	Female	All ages	Pancreatitis	Alcohol use	Number	1990	0.0209702	0.0456315	0.00525913
775	Deaths	Sao Tome and Principe	Female	All ages	Pancreatitis	Alcohol use	Number	2021	0.052182	0.102422	0.0180015
776	Deaths	Senegal	Female	All ages	Pancreatitis	Alcohol use	Number	1990	0.159644	0.664026	-0.138408
777	Deaths	Senegal	Female	All ages	Pancreatitis	Alcohol use	Number	2021	0.228128	1.02348	-0.224321
778	Deaths	Sierra Leone	Female	All ages	Pancreatitis	Alcohol use	Number	1990	0.756701	1.65929	0.293604
779	Deaths	Sierra Leone	Female	All ages	Pancreatitis	Alcohol use	Number	2021	1.5062	2.96504	0.55925
780	Deaths	Niue	Female	All ages	Pancreatitis	Alcohol use	Number	1990	0.000102048	0.000347808	-3.24e-06
781	Deaths	Niue	Female	All ages	Pancreatitis	Alcohol use	Number	2021	0.00012632	0.000299708	7.87e-06
782	Deaths	Togo	Female	All ages	Pancreatitis	Alcohol use	Number	1990	0.608568	1.40911	0.147935
783	Deaths	Togo	Female	All ages	Pancreatitis	Alcohol use	Number	2021	1.9861	4.47858	0.47955
784	Deaths	Cook Islands	Female	All ages	Pancreatitis	Alcohol use	Number	1990	0.000134199	0.000676158	-0.00010138
785	Deaths	Cook Islands	Female	All ages	Pancreatitis	Alcohol use	Number	2021	0.00260079	0.00515858	0.000997522
786	Deaths	Bermuda	Female	All ages	Pancreatitis	Alcohol use	Number	1990	0.0483979	0.0796815	0.0219446
787	Deaths	Bermuda	Female	All ages	Pancreatitis	Alcohol use	Number	2021	0.0337874	0.0636385	0.0101271
788	Deaths	American Samoa	Female	All ages	Pancreatitis	Alcohol use	Number	1990	9.08e-05	0.000565011	-0.000162998
789	Deaths	American Samoa	Female	All ages	Pancreatitis	Alcohol use	Number	2021	0.000126988	0.000688688	-0.000173696
790	Deaths	Greenland	Female	All ages	Pancreatitis	Alcohol use	Number	1990	0.0237724	0.0471048	0.00809396
791	Deaths	Greenland	Female	All ages	Pancreatitis	Alcohol use	Number	2021	0.0385782	0.0713541	0.0117438
792	Deaths	Nauru	Female	All ages	Pancreatitis	Alcohol use	Number	1990	0.000223653	0.000612191	-2.61e-05
793	Deaths	Nauru	Female	All ages	Pancreatitis	Alcohol use	Number	2021	0.000385837	0.000993557	7.05e-05
794	Deaths	Guam	Female	All ages	Pancreatitis	Alcohol use	Number	1990	0.000302352	0.00184661	-0.000325896
795	Deaths	Guam	Female	All ages	Pancreatitis	Alcohol use	Number	2021	0.000764259	0.0031847	-0.000128984
796	Deaths	Monaco	Female	All ages	Pancreatitis	Alcohol use	Number	1990	0.0351301	0.118997	-0.000762432
797	Deaths	Monaco	Female	All ages	Pancreatitis	Alcohol use	Number	2021	0.0524944	0.15248	-0.000298064
798	Deaths	Northern Mariana Islands	Female	All ages	Pancreatitis	Alcohol use	Number	1990	0.000142899	0.000625209	-5.28e-05
799	Deaths	Northern Mariana Islands	Female	All ages	Pancreatitis	Alcohol use	Number	2021	0.000494422	0.00194896	-4.56e-05
800	Deaths	Puerto Rico	Female	All ages	Pancreatitis	Alcohol use	Number	1990	0.924808	1.76026	0.279997
801	Deaths	Puerto Rico	Female	All ages	Pancreatitis	Alcohol use	Number	2021	0.739367	1.39685	0.21021
802	Deaths	Palau	Female	All ages	Pancreatitis	Alcohol use	Number	1990	0.000388967	0.00137678	-0.000135312
803	Deaths	Palau	Female	All ages	Pancreatitis	Alcohol use	Number	2021	0.000911489	0.00305888	-6.5e-05
804	Deaths	San Marino	Female	All ages	Pancreatitis	Alcohol use	Number	1990	0.0512716	0.113463	-1.16e-05
805	Deaths	San Marino	Female	All ages	Pancreatitis	Alcohol use	Number	2021	0.0658114	0.155657	-1.64e-05
806	Deaths	Tuvalu	Female	All ages	Pancreatitis	Alcohol use	Number	1990	0.000110558	0.000349771	-4.9e-05
807	Deaths	Tuvalu	Female	All ages	Pancreatitis	Alcohol use	Number	2021	0.000130137	0.000389574	-3.84e-05
808	Deaths	Saint Kitts and Nevis	Female	All ages	Pancreatitis	Alcohol use	Number	1990	0.00526522	0.0106217	-2.21e-06
809	Deaths	Saint Kitts and Nevis	Female	All ages	Pancreatitis	Alcohol use	Number	2021	0.00486225	0.0206972	-0.000274663
810	Deaths	South Sudan	Female	All ages	Pancreatitis	Alcohol use	Number	1990	0.00284476	0.0217415	-0.010281
811	Deaths	South Sudan	Female	All ages	Pancreatitis	Alcohol use	Number	2021	0.00561265	0.0386714	-0.0166192
812	Deaths	United States Virgin Islands	Female	All ages	Pancreatitis	Alcohol use	Number	1990	0.0171723	0.0591505	-0.000692354
813	Deaths	United States Virgin Islands	Female	All ages	Pancreatitis	Alcohol use	Number	2021	0.0225369	0.064443	1.19e-06
814	Deaths	Tokelau	Female	All ages	Pancreatitis	Alcohol use	Number	1990	2.6e-05	8.92e-05	-7.33e-06
815	Deaths	Tokelau	Female	All ages	Pancreatitis	Alcohol use	Number	2021	3.7e-05	0.000116435	-2.25e-06
816	Deaths	Sudan	Female	All ages	Pancreatitis	Alcohol use	Number	1990	0.0965981	0.220737	0.0270348
817	Deaths	Sudan	Female	All ages	Pancreatitis	Alcohol use	Number	2021	3.11e-05	0.000401221	-0.000152837
818	DALYs (Disability-Adjusted Life Years)	China	Female	Age-standardized	Pancreatitis	Alcohol use	Rate	1990	0.401216	0.789539	0.130593
819	DALYs (Disability-Adjusted Life Years)	China	Female	Age-standardized	Pancreatitis	Alcohol use	Rate	2021	0.239987	0.425879	0.0985196
820	DALYs (Disability-Adjusted Life Years)	Democratic People's Republic of Korea	Female	Age-standardized	Pancreatitis	Alcohol use	Rate	1990	0.2625	0.59815	0.0686828
821	DALYs (Disability-Adjusted Life Years)	Democratic People's Republic of Korea	Female	Age-standardized	Pancreatitis	Alcohol use	Rate	2021	0.173887	0.405011	0.0402477
822	DALYs (Disability-Adjusted Life Years)	Cambodia	Female	Age-standardized	Pancreatitis	Alcohol use	Rate	1990	0.261869	0.931085	-0.113838
823	DALYs (Disability-Adjusted Life Years)	Cambodia	Female	Age-standardized	Pancreatitis	Alcohol use	Rate	2021	2.43999	5.26698	1.01746
824	DALYs (Disability-Adjusted Life Years)	Taiwan (Province of China)	Female	Age-standardized	Pancreatitis	Alcohol use	Rate	1990	0.769814	1.2194	0.407325
825	DALYs (Disability-Adjusted Life Years)	Taiwan (Province of China)	Female	Age-standardized	Pancreatitis	Alcohol use	Rate	2021	0.214428	0.404089	0.0690844
826	DALYs (Disability-Adjusted Life Years)	Indonesia	Female	Age-standardized	Pancreatitis	Alcohol use	Rate	1990	0.0789404	0.21756	0.00826242
827	DALYs (Disability-Adjusted Life Years)	Indonesia	Female	Age-standardized	Pancreatitis	Alcohol use	Rate	2021	0.0383203	0.109011	0.00297095
828	DALYs (Disability-Adjusted Life Years)	Myanmar	Female	Age-standardized	Pancreatitis	Alcohol use	Rate	1990	0.00177209	0.0147589	-0.0078493
829	DALYs (Disability-Adjusted Life Years)	Myanmar	Female	Age-standardized	Pancreatitis	Alcohol use	Rate	2021	0.0218712	0.0621542	7.60468e-06
830	DALYs (Disability-Adjusted Life Years)	Lao People's Democratic Republic	Female	Age-standardized	Pancreatitis	Alcohol use	Rate	1990	0.798491	2.11295	0.12679
831	DALYs (Disability-Adjusted Life Years)	Lao People's Democratic Republic	Female	Age-standardized	Pancreatitis	Alcohol use	Rate	2021	1.3579	2.69661	0.522576
832	DALYs (Disability-Adjusted Life Years)	Malaysia	Female	Age-standardized	Pancreatitis	Alcohol use	Rate	1990	0.743947	1.44111	0.255442
833	DALYs (Disability-Adjusted Life Years)	Malaysia	Female	Age-standardized	Pancreatitis	Alcohol use	Rate	2021	0.330817	0.699695	0.0842717
834	DALYs (Disability-Adjusted Life Years)	Philippines	Female	Age-standardized	Pancreatitis	Alcohol use	Rate	1990	0.549273	1.06989	0.218374
835	DALYs (Disability-Adjusted Life Years)	Philippines	Female	Age-standardized	Pancreatitis	Alcohol use	Rate	2021	0.651349	1.1164	0.313564
836	DALYs (Disability-Adjusted Life Years)	Maldives	Female	Age-standardized	Pancreatitis	Alcohol use	Rate	1990	0.00756796	0.0498224	-0.0117355
837	DALYs (Disability-Adjusted Life Years)	Maldives	Female	Age-standardized	Pancreatitis	Alcohol use	Rate	2021	0.00529	0.0218735	-0.00488912
838	DALYs (Disability-Adjusted Life Years)	Sri Lanka	Female	Age-standardized	Pancreatitis	Alcohol use	Rate	1990	0.0422933	0.0795258	0.01729
839	DALYs (Disability-Adjusted Life Years)	Sri Lanka	Female	Age-standardized	Pancreatitis	Alcohol use	Rate	2021	0.0375998	0.0654867	0.0193702
840	DALYs (Disability-Adjusted Life Years)	Thailand	Female	Age-standardized	Pancreatitis	Alcohol use	Rate	1990	0.404527	0.775027	0.166846
841	DALYs (Disability-Adjusted Life Years)	Thailand	Female	Age-standardized	Pancreatitis	Alcohol use	Rate	2021	0.371626	0.64614	0.179078
842	DALYs (Disability-Adjusted Life Years)	Timor-Leste	Female	Age-standardized	Pancreatitis	Alcohol use	Rate	1990	0.0830954	0.233312	0.00732619
843	DALYs (Disability-Adjusted Life Years)	Timor-Leste	Female	Age-standardized	Pancreatitis	Alcohol use	Rate	2021	0.192249	0.429496	0.0442212
844	DALYs (Disability-Adjusted Life Years)	Viet Nam	Female	Age-standardized	Pancreatitis	Alcohol use	Rate	1990	0.000484319	0.00640938	-0.00450782
845	DALYs (Disability-Adjusted Life Years)	Viet Nam	Female	Age-standardized	Pancreatitis	Alcohol use	Rate	2021	0.0562313	0.15705	-0.00580219
846	DALYs (Disability-Adjusted Life Years)	Fiji	Female	Age-standardized	Pancreatitis	Alcohol use	Rate	1990	0.0712212	0.170321	-0.00154191
847	DALYs (Disability-Adjusted Life Years)	Fiji	Female	Age-standardized	Pancreatitis	Alcohol use	Rate	2021	0.0896965	0.197715	0.0155299
848	DALYs (Disability-Adjusted Life Years)	Micronesia (Federated States of)	Female	Age-standardized	Pancreatitis	Alcohol use	Rate	1990	0.364834	1.00688	0.0174146
849	DALYs (Disability-Adjusted Life Years)	Micronesia (Federated States of)	Female	Age-standardized	Pancreatitis	Alcohol use	Rate	2021	0.112144	0.342089	-0.0326997
850	DALYs (Disability-Adjusted Life Years)	Papua New Guinea	Female	Age-standardized	Pancreatitis	Alcohol use	Rate	1990	0.0839361	0.200793	0.0179162
851	DALYs (Disability-Adjusted Life Years)	Papua New Guinea	Female	Age-standardized	Pancreatitis	Alcohol use	Rate	2021	0.0438138	0.113475	0.00375604
852	DALYs (Disability-Adjusted Life Years)	Kiribati	Female	Age-standardized	Pancreatitis	Alcohol use	Rate	1990	0.130983	0.436201	-0.0277669
853	DALYs (Disability-Adjusted Life Years)	Kiribati	Female	Age-standardized	Pancreatitis	Alcohol use	Rate	2021	0.0784783	0.301849	-0.0314478
854	DALYs (Disability-Adjusted Life Years)	Marshall Islands	Female	Age-standardized	Pancreatitis	Alcohol use	Rate	1990	0.0703244	0.209938	0.000290377
855	DALYs (Disability-Adjusted Life Years)	Marshall Islands	Female	Age-standardized	Pancreatitis	Alcohol use	Rate	2021	0.0859969	0.239609	0.00609178
856	DALYs (Disability-Adjusted Life Years)	Solomon Islands	Female	Age-standardized	Pancreatitis	Alcohol use	Rate	1990	0.00680343	0.0377305	-0.0214023
857	DALYs (Disability-Adjusted Life Years)	Solomon Islands	Female	Age-standardized	Pancreatitis	Alcohol use	Rate	2021	0.0180761	0.0665014	-0.0173405
858	DALYs (Disability-Adjusted Life Years)	Samoa	Female	Age-standardized	Pancreatitis	Alcohol use	Rate	1990	0.0718779	0.178051	0.0125661
859	DALYs (Disability-Adjusted Life Years)	Samoa	Female	Age-standardized	Pancreatitis	Alcohol use	Rate	2021	0.0423104	0.115496	0.000116111
860	DALYs (Disability-Adjusted Life Years)	Vanuatu	Female	Age-standardized	Pancreatitis	Alcohol use	Rate	1990	0.11997	0.372489	-0.0055989
861	DALYs (Disability-Adjusted Life Years)	Vanuatu	Female	Age-standardized	Pancreatitis	Alcohol use	Rate	2021	0.177832	0.520697	0.0124294
862	DALYs (Disability-Adjusted Life Years)	Tonga	Female	Age-standardized	Pancreatitis	Alcohol use	Rate	1990	0.155489	0.377555	0.0229604
863	DALYs (Disability-Adjusted Life Years)	Tonga	Female	Age-standardized	Pancreatitis	Alcohol use	Rate	2021	0.097257	0.291027	-0.000142288
864	DALYs (Disability-Adjusted Life Years)	Armenia	Female	Age-standardized	Pancreatitis	Alcohol use	Rate	1990	0.130889	0.39045	-0.0527922
865	DALYs (Disability-Adjusted Life Years)	Armenia	Female	Age-standardized	Pancreatitis	Alcohol use	Rate	2021	0.300298	0.69991	0.0171972
866	DALYs (Disability-Adjusted Life Years)	Azerbaijan	Female	Age-standardized	Pancreatitis	Alcohol use	Rate	1990	0.933974	1.81632	0.308409
867	DALYs (Disability-Adjusted Life Years)	Azerbaijan	Female	Age-standardized	Pancreatitis	Alcohol use	Rate	2021	0.688069	1.36412	0.265658
868	DALYs (Disability-Adjusted Life Years)	Kazakhstan	Female	Age-standardized	Pancreatitis	Alcohol use	Rate	1990	11.0688	19.0803	4.25776
869	DALYs (Disability-Adjusted Life Years)	Kazakhstan	Female	Age-standardized	Pancreatitis	Alcohol use	Rate	2021	6.676	11.8688	2.55361
870	DALYs (Disability-Adjusted Life Years)	Bosnia and Herzegovina	Female	Age-standardized	Pancreatitis	Alcohol use	Rate	1990	0.99099	2.30729	0.0612937
871	DALYs (Disability-Adjusted Life Years)	Bosnia and Herzegovina	Female	Age-standardized	Pancreatitis	Alcohol use	Rate	2021	1.44292	2.72713	0.520781
872	DALYs (Disability-Adjusted Life Years)	Georgia	Female	Age-standardized	Pancreatitis	Alcohol use	Rate	1990	0.0924484	0.370972	-0.0688971
873	DALYs (Disability-Adjusted Life Years)	Georgia	Female	Age-standardized	Pancreatitis	Alcohol use	Rate	2021	0.454544	1.20435	-0.0553482
874	DALYs (Disability-Adjusted Life Years)	Uzbekistan	Female	Age-standardized	Pancreatitis	Alcohol use	Rate	1990	0.166659	0.419408	-0.0130074
875	DALYs (Disability-Adjusted Life Years)	Uzbekistan	Female	Age-standardized	Pancreatitis	Alcohol use	Rate	2021	0.363996	0.709038	0.102873
876	DALYs (Disability-Adjusted Life Years)	Kyrgyzstan	Female	Age-standardized	Pancreatitis	Alcohol use	Rate	1990	0.45823	0.969792	0.0978832
877	DALYs (Disability-Adjusted Life Years)	Kyrgyzstan	Female	Age-standardized	Pancreatitis	Alcohol use	Rate	2021	0.914981	1.85495	0.218915
878	DALYs (Disability-Adjusted Life Years)	Mongolia	Female	Age-standardized	Pancreatitis	Alcohol use	Rate	1990	1.90822	4.98252	-0.0577931
879	DALYs (Disability-Adjusted Life Years)	Mongolia	Female	Age-standardized	Pancreatitis	Alcohol use	Rate	2021	4.57146	8.60829	1.85828
880	DALYs (Disability-Adjusted Life Years)	Turkmenistan	Female	Age-standardized	Pancreatitis	Alcohol use	Rate	1990	0.276677	0.861207	-0.117038
881	DALYs (Disability-Adjusted Life Years)	Turkmenistan	Female	Age-standardized	Pancreatitis	Alcohol use	Rate	2021	1.01683	2.14863	0.211247
882	DALYs (Disability-Adjusted Life Years)	Tajikistan	Female	Age-standardized	Pancreatitis	Alcohol use	Rate	1990	0.191726	0.382403	0.0692578
883	DALYs (Disability-Adjusted Life Years)	Tajikistan	Female	Age-standardized	Pancreatitis	Alcohol use	Rate	2021	0.117856	0.225876	0.0497134
884	DALYs (Disability-Adjusted Life Years)	Albania	Female	Age-standardized	Pancreatitis	Alcohol use	Rate	1990	0.105443	0.441037	-0.142799
885	DALYs (Disability-Adjusted Life Years)	Albania	Female	Age-standardized	Pancreatitis	Alcohol use	Rate	2021	0.209699	0.55488	-0.0159624
886	DALYs (Disability-Adjusted Life Years)	Bulgaria	Female	Age-standardized	Pancreatitis	Alcohol use	Rate	1990	3.68914	6.17471	1.49512
887	DALYs (Disability-Adjusted Life Years)	Bulgaria	Female	Age-standardized	Pancreatitis	Alcohol use	Rate	2021	4.81015	7.50356	2.45301
888	DALYs (Disability-Adjusted Life Years)	Croatia	Female	Age-standardized	Pancreatitis	Alcohol use	Rate	1990	4.73116	8.55268	1.5616
889	DALYs (Disability-Adjusted Life Years)	Croatia	Female	Age-standardized	Pancreatitis	Alcohol use	Rate	2021	2.15787	3.90609	0.80632
890	DALYs (Disability-Adjusted Life Years)	Czechia	Female	Age-standardized	Pancreatitis	Alcohol use	Rate	1990	8.83503	13.2538	4.95073
891	DALYs (Disability-Adjusted Life Years)	Czechia	Female	Age-standardized	Pancreatitis	Alcohol use	Rate	2021	5.11691	7.68772	2.69662
892	DALYs (Disability-Adjusted Life Years)	Hungary	Female	Age-standardized	Pancreatitis	Alcohol use	Rate	1990	9.25197	14.3747	4.93537
893	DALYs (Disability-Adjusted Life Years)	Hungary	Female	Age-standardized	Pancreatitis	Alcohol use	Rate	2021	3.28786	5.48282	1.53839
894	DALYs (Disability-Adjusted Life Years)	Serbia	Female	Age-standardized	Pancreatitis	Alcohol use	Rate	1990	3.17061	6.74884	0.793352
895	DALYs (Disability-Adjusted Life Years)	Serbia	Female	Age-standardized	Pancreatitis	Alcohol use	Rate	2021	2.30923	4.08133	0.972074
896	DALYs (Disability-Adjusted Life Years)	North Macedonia	Female	Age-standardized	Pancreatitis	Alcohol use	Rate	1990	1.99463	4.02041	0.451041
897	DALYs (Disability-Adjusted Life Years)	North Macedonia	Female	Age-standardized	Pancreatitis	Alcohol use	Rate	2021	0.874342	1.82369	0.104123
898	DALYs (Disability-Adjusted Life Years)	Montenegro	Female	Age-standardized	Pancreatitis	Alcohol use	Rate	1990	2.43474	5.09679	0.75411
899	DALYs (Disability-Adjusted Life Years)	Montenegro	Female	Age-standardized	Pancreatitis	Alcohol use	Rate	2021	1.77003	3.28564	0.623554
900	DALYs (Disability-Adjusted Life Years)	Poland	Female	Age-standardized	Pancreatitis	Alcohol use	Rate	1990	5.16786	9.49513	1.66382
901	DALYs (Disability-Adjusted Life Years)	Poland	Female	Age-standardized	Pancreatitis	Alcohol use	Rate	2021	4.59227	7.39231	2.12712
902	DALYs (Disability-Adjusted Life Years)	Romania	Female	Age-standardized	Pancreatitis	Alcohol use	Rate	1990	5.7001	9.86921	2.24699
903	DALYs (Disability-Adjusted Life Years)	Romania	Female	Age-standardized	Pancreatitis	Alcohol use	Rate	2021	5.44439	8.98338	2.20431
904	DALYs (Disability-Adjusted Life Years)	Slovakia	Female	Age-standardized	Pancreatitis	Alcohol use	Rate	1990	8.26121	14.063	3.72508
905	DALYs (Disability-Adjusted Life Years)	Slovakia	Female	Age-standardized	Pancreatitis	Alcohol use	Rate	2021	4.58187	8.12846	1.66039
906	DALYs (Disability-Adjusted Life Years)	Estonia	Female	Age-standardized	Pancreatitis	Alcohol use	Rate	1990	6.14485	11.4687	2.15547
907	DALYs (Disability-Adjusted Life Years)	Estonia	Female	Age-standardized	Pancreatitis	Alcohol use	Rate	2021	10.0226	16.21	5.24417
908	DALYs (Disability-Adjusted Life Years)	Latvia	Female	Age-standardized	Pancreatitis	Alcohol use	Rate	1990	6.08344	10.9874	2.07216
909	DALYs (Disability-Adjusted Life Years)	Latvia	Female	Age-standardized	Pancreatitis	Alcohol use	Rate	2021	13.5636	20.2718	8.07032
910	DALYs (Disability-Adjusted Life Years)	Slovenia	Female	Age-standardized	Pancreatitis	Alcohol use	Rate	1990	4.18678	8.11522	1.19251
911	DALYs (Disability-Adjusted Life Years)	Slovenia	Female	Age-standardized	Pancreatitis	Alcohol use	Rate	2021	0.683879	2.05104	-0.0994068
912	DALYs (Disability-Adjusted Life Years)	Belarus	Female	Age-standardized	Pancreatitis	Alcohol use	Rate	1990	12.8141	21.8095	6.27223
913	DALYs (Disability-Adjusted Life Years)	Belarus	Female	Age-standardized	Pancreatitis	Alcohol use	Rate	2021	11.2883	18.4374	5.90583
914	DALYs (Disability-Adjusted Life Years)	Ukraine	Female	Age-standardized	Pancreatitis	Alcohol use	Rate	1990	9.25276	15.8936	4.21288
915	DALYs (Disability-Adjusted Life Years)	Ukraine	Female	Age-standardized	Pancreatitis	Alcohol use	Rate	2021	8.95677	16.2707	3.36173
916	DALYs (Disability-Adjusted Life Years)	Lithuania	Female	Age-standardized	Pancreatitis	Alcohol use	Rate	1990	6.38984	11.5951	2.22578
917	DALYs (Disability-Adjusted Life Years)	Lithuania	Female	Age-standardized	Pancreatitis	Alcohol use	Rate	2021	11.7495	18.4239	6.05385
918	DALYs (Disability-Adjusted Life Years)	Republic of Moldova	Female	Age-standardized	Pancreatitis	Alcohol use	Rate	1990	30.0715	45.449	16.9562
919	DALYs (Disability-Adjusted Life Years)	Republic of Moldova	Female	Age-standardized	Pancreatitis	Alcohol use	Rate	2021	17.612	26.8755	9.91473
920	DALYs (Disability-Adjusted Life Years)	Russian Federation	Female	Age-standardized	Pancreatitis	Alcohol use	Rate	1990	8.18237	13.6879	4.10335
921	DALYs (Disability-Adjusted Life Years)	Russian Federation	Female	Age-standardized	Pancreatitis	Alcohol use	Rate	2021	14.1342	22.1994	7.1857
922	DALYs (Disability-Adjusted Life Years)	Singapore	Female	Age-standardized	Pancreatitis	Alcohol use	Rate	1990	0.500745	0.920204	0.184865
923	DALYs (Disability-Adjusted Life Years)	Singapore	Female	Age-standardized	Pancreatitis	Alcohol use	Rate	2021	0.230927	0.430066	0.0792982
924	DALYs (Disability-Adjusted Life Years)	Brunei Darussalam	Female	Age-standardized	Pancreatitis	Alcohol use	Rate	1990	0.517919	0.882038	0.260749
925	DALYs (Disability-Adjusted Life Years)	Brunei Darussalam	Female	Age-standardized	Pancreatitis	Alcohol use	Rate	2021	0.133922	0.299199	0.00769277
926	DALYs (Disability-Adjusted Life Years)	Japan	Female	Age-standardized	Pancreatitis	Alcohol use	Rate	1990	2.16067	3.31845	1.19234
927	DALYs (Disability-Adjusted Life Years)	Japan	Female	Age-standardized	Pancreatitis	Alcohol use	Rate	2021	1.02968	1.60697	0.545021
928	DALYs (Disability-Adjusted Life Years)	Republic of Korea	Female	Age-standardized	Pancreatitis	Alcohol use	Rate	1990	3.04893	4.673	1.57304
929	DALYs (Disability-Adjusted Life Years)	Republic of Korea	Female	Age-standardized	Pancreatitis	Alcohol use	Rate	2021	1.24154	1.98422	0.719482
930	DALYs (Disability-Adjusted Life Years)	Australia	Female	Age-standardized	Pancreatitis	Alcohol use	Rate	1990	3.1529	4.71536	1.87112
931	DALYs (Disability-Adjusted Life Years)	Australia	Female	Age-standardized	Pancreatitis	Alcohol use	Rate	2021	2.1661	3.38834	1.15198
932	DALYs (Disability-Adjusted Life Years)	Austria	Female	Age-standardized	Pancreatitis	Alcohol use	Rate	1990	5.80348	8.11286	3.81134
933	DALYs (Disability-Adjusted Life Years)	Austria	Female	Age-standardized	Pancreatitis	Alcohol use	Rate	2021	2.79496	4.20029	1.62381
934	DALYs (Disability-Adjusted Life Years)	Andorra	Female	Age-standardized	Pancreatitis	Alcohol use	Rate	1990	3.73431	6.51672	1.79491
935	DALYs (Disability-Adjusted Life Years)	Andorra	Female	Age-standardized	Pancreatitis	Alcohol use	Rate	2021	2.01017	3.27047	0.983631
936	DALYs (Disability-Adjusted Life Years)	Belgium	Female	Age-standardized	Pancreatitis	Alcohol use	Rate	1990	6.33624	9.17165	4.03586
937	DALYs (Disability-Adjusted Life Years)	Belgium	Female	Age-standardized	Pancreatitis	Alcohol use	Rate	2021	3.85119	6.07014	2.01783
938	DALYs (Disability-Adjusted Life Years)	Finland	Female	Age-standardized	Pancreatitis	Alcohol use	Rate	1990	4.11983	6.58603	2.0342
939	DALYs (Disability-Adjusted Life Years)	Finland	Female	Age-standardized	Pancreatitis	Alcohol use	Rate	2021	2.7884	4.40337	1.33619
940	DALYs (Disability-Adjusted Life Years)	Cyprus	Female	Age-standardized	Pancreatitis	Alcohol use	Rate	1990	4.60115	8.7884	1.91879
941	DALYs (Disability-Adjusted Life Years)	Cyprus	Female	Age-standardized	Pancreatitis	Alcohol use	Rate	2021	1.54314	2.76566	0.618044
942	DALYs (Disability-Adjusted Life Years)	New Zealand	Female	Age-standardized	Pancreatitis	Alcohol use	Rate	1990	4.41883	6.16725	3.00197
943	DALYs (Disability-Adjusted Life Years)	New Zealand	Female	Age-standardized	Pancreatitis	Alcohol use	Rate	2021	2.48462	3.697	1.43632
944	DALYs (Disability-Adjusted Life Years)	France	Female	Age-standardized	Pancreatitis	Alcohol use	Rate	1990	4.28186	6.22215	2.75151
945	DALYs (Disability-Adjusted Life Years)	France	Female	Age-standardized	Pancreatitis	Alcohol use	Rate	2021	2.07238	3.157	1.19064
946	DALYs (Disability-Adjusted Life Years)	Denmark	Female	Age-standardized	Pancreatitis	Alcohol use	Rate	1990	6.00206	8.59167	3.68193
947	DALYs (Disability-Adjusted Life Years)	Denmark	Female	Age-standardized	Pancreatitis	Alcohol use	Rate	2021	3.41855	5.39455	1.61461
948	DALYs (Disability-Adjusted Life Years)	Germany	Female	Age-standardized	Pancreatitis	Alcohol use	Rate	1990	7.0111	9.62384	4.74611
949	DALYs (Disability-Adjusted Life Years)	Germany	Female	Age-standardized	Pancreatitis	Alcohol use	Rate	2021	3.97986	5.60979	2.47029
950	DALYs (Disability-Adjusted Life Years)	Greece	Female	Age-standardized	Pancreatitis	Alcohol use	Rate	1990	3.39545	5.23298	1.76793
951	DALYs (Disability-Adjusted Life Years)	Greece	Female	Age-standardized	Pancreatitis	Alcohol use	Rate	2021	1.99362	3.41234	0.69023
952	DALYs (Disability-Adjusted Life Years)	Italy	Female	Age-standardized	Pancreatitis	Alcohol use	Rate	1990	4.10536	5.59176	2.70171
953	DALYs (Disability-Adjusted Life Years)	Italy	Female	Age-standardized	Pancreatitis	Alcohol use	Rate	2021	1.71007	2.53561	1.02135
954	DALYs (Disability-Adjusted Life Years)	Israel	Female	Age-standardized	Pancreatitis	Alcohol use	Rate	1990	0.352259	1.09309	-0.217147
955	DALYs (Disability-Adjusted Life Years)	Israel	Female	Age-standardized	Pancreatitis	Alcohol use	Rate	2021	0.469534	1.01327	-0.0103574
956	DALYs (Disability-Adjusted Life Years)	Luxembourg	Female	Age-standardized	Pancreatitis	Alcohol use	Rate	1990	4.41337	6.17684	2.75431
957	DALYs (Disability-Adjusted Life Years)	Luxembourg	Female	Age-standardized	Pancreatitis	Alcohol use	Rate	2021	2.03773	3.15113	1.0726
958	DALYs (Disability-Adjusted Life Years)	Iceland	Female	Age-standardized	Pancreatitis	Alcohol use	Rate	1990	1.8228	3.6594	0.360305
959	DALYs (Disability-Adjusted Life Years)	Iceland	Female	Age-standardized	Pancreatitis	Alcohol use	Rate	2021	2.83607	4.47658	1.35023
960	DALYs (Disability-Adjusted Life Years)	Ireland	Female	Age-standardized	Pancreatitis	Alcohol use	Rate	1990	3.33953	4.84156	2.11391
961	DALYs (Disability-Adjusted Life Years)	Ireland	Female	Age-standardized	Pancreatitis	Alcohol use	Rate	2021	1.88914	2.74165	1.11931
962	DALYs (Disability-Adjusted Life Years)	Norway	Female	Age-standardized	Pancreatitis	Alcohol use	Rate	1990	1.91302	3.38961	0.803759
963	DALYs (Disability-Adjusted Life Years)	Norway	Female	Age-standardized	Pancreatitis	Alcohol use	Rate	2021	1.99562	3.36947	0.906123
964	DALYs (Disability-Adjusted Life Years)	Portugal	Female	Age-standardized	Pancreatitis	Alcohol use	Rate	1990	5.47946	7.9234	3.51362
965	DALYs (Disability-Adjusted Life Years)	Portugal	Female	Age-standardized	Pancreatitis	Alcohol use	Rate	2021	3.3501	4.94519	1.9255
966	DALYs (Disability-Adjusted Life Years)	Spain	Female	Age-standardized	Pancreatitis	Alcohol use	Rate	1990	6.84308	9.6803	4.40936
967	DALYs (Disability-Adjusted Life Years)	Spain	Female	Age-standardized	Pancreatitis	Alcohol use	Rate	2021	3.05205	4.51698	1.88163
968	DALYs (Disability-Adjusted Life Years)	Malta	Female	Age-standardized	Pancreatitis	Alcohol use	Rate	1990	1.52804	2.77351	0.517216
969	DALYs (Disability-Adjusted Life Years)	Malta	Female	Age-standardized	Pancreatitis	Alcohol use	Rate	2021	1.417	2.44899	0.557866
970	DALYs (Disability-Adjusted Life Years)	Netherlands	Female	Age-standardized	Pancreatitis	Alcohol use	Rate	1990	3.15025	4.58981	1.91982
971	DALYs (Disability-Adjusted Life Years)	Netherlands	Female	Age-standardized	Pancreatitis	Alcohol use	Rate	2021	2.22432	3.25851	1.27302
972	DALYs (Disability-Adjusted Life Years)	United Kingdom	Female	Age-standardized	Pancreatitis	Alcohol use	Rate	1990	3.56186	5.47223	1.84723
973	DALYs (Disability-Adjusted Life Years)	United Kingdom	Female	Age-standardized	Pancreatitis	Alcohol use	Rate	2021	3.66725	5.4612	2.08803
974	DALYs (Disability-Adjusted Life Years)	Argentina	Female	Age-standardized	Pancreatitis	Alcohol use	Rate	1990	12.4163	17.8743	7.98796
975	DALYs (Disability-Adjusted Life Years)	Argentina	Female	Age-standardized	Pancreatitis	Alcohol use	Rate	2021	4.85649	7.66521	2.40318
976	DALYs (Disability-Adjusted Life Years)	Sweden	Female	Age-standardized	Pancreatitis	Alcohol use	Rate	1990	2.51867	3.86642	1.34981
977	DALYs (Disability-Adjusted Life Years)	Sweden	Female	Age-standardized	Pancreatitis	Alcohol use	Rate	2021	2.89225	4.48712	1.45894
978	DALYs (Disability-Adjusted Life Years)	Chile	Female	Age-standardized	Pancreatitis	Alcohol use	Rate	1990	7.79584	11.5542	4.49492
979	DALYs (Disability-Adjusted Life Years)	Chile	Female	Age-standardized	Pancreatitis	Alcohol use	Rate	2021	4.42647	6.66755	2.57836
980	DALYs (Disability-Adjusted Life Years)	Switzerland	Female	Age-standardized	Pancreatitis	Alcohol use	Rate	1990	2.7826	3.96991	1.80021
981	DALYs (Disability-Adjusted Life Years)	Switzerland	Female	Age-standardized	Pancreatitis	Alcohol use	Rate	2021	1.28902	1.9885	0.673972
982	DALYs (Disability-Adjusted Life Years)	Canada	Female	Age-standardized	Pancreatitis	Alcohol use	Rate	1990	2.99273	4.58154	1.70284
983	DALYs (Disability-Adjusted Life Years)	Canada	Female	Age-standardized	Pancreatitis	Alcohol use	Rate	2021	3.03651	4.61964	1.58829
984	DALYs (Disability-Adjusted Life Years)	United States of America	Female	Age-standardized	Pancreatitis	Alcohol use	Rate	1990	3.10883	4.81941	1.85222
985	DALYs (Disability-Adjusted Life Years)	United States of America	Female	Age-standardized	Pancreatitis	Alcohol use	Rate	2021	3.43684	5.13389	1.9651
986	DALYs (Disability-Adjusted Life Years)	Uruguay	Female	Age-standardized	Pancreatitis	Alcohol use	Rate	1990	5.61856	8.33635	3.15183
987	DALYs (Disability-Adjusted Life Years)	Uruguay	Female	Age-standardized	Pancreatitis	Alcohol use	Rate	2021	3.61481	5.69008	1.8788
988	DALYs (Disability-Adjusted Life Years)	Bahamas	Female	Age-standardized	Pancreatitis	Alcohol use	Rate	1990	3.01675	5.09973	1.30556
989	DALYs (Disability-Adjusted Life Years)	Bahamas	Female	Age-standardized	Pancreatitis	Alcohol use	Rate	2021	1.5681	3.88351	0.220942
990	DALYs (Disability-Adjusted Life Years)	Barbados	Female	Age-standardized	Pancreatitis	Alcohol use	Rate	1990	1.40871	2.16023	0.724309
991	DALYs (Disability-Adjusted Life Years)	Barbados	Female	Age-standardized	Pancreatitis	Alcohol use	Rate	2021	1.84639	2.97603	1.04612
992	DALYs (Disability-Adjusted Life Years)	Antigua and Barbuda	Female	Age-standardized	Pancreatitis	Alcohol use	Rate	1990	0.137382	0.390054	-0.0450422
993	DALYs (Disability-Adjusted Life Years)	Antigua and Barbuda	Female	Age-standardized	Pancreatitis	Alcohol use	Rate	2021	0.514096	0.951564	0.177515
994	DALYs (Disability-Adjusted Life Years)	Cuba	Female	Age-standardized	Pancreatitis	Alcohol use	Rate	1990	0.702669	1.35799	0.174964
995	DALYs (Disability-Adjusted Life Years)	Cuba	Female	Age-standardized	Pancreatitis	Alcohol use	Rate	2021	0.985445	1.77556	0.31447
996	DALYs (Disability-Adjusted Life Years)	Belize	Female	Age-standardized	Pancreatitis	Alcohol use	Rate	1990	0.526139	0.939326	0.235739
997	DALYs (Disability-Adjusted Life Years)	Belize	Female	Age-standardized	Pancreatitis	Alcohol use	Rate	2021	0.691045	1.21626	0.276502
998	DALYs (Disability-Adjusted Life Years)	Guyana	Female	Age-standardized	Pancreatitis	Alcohol use	Rate	1990	1.21475	2.04048	0.52142
999	DALYs (Disability-Adjusted Life Years)	Guyana	Female	Age-standardized	Pancreatitis	Alcohol use	Rate	2021	1.69424	3.40922	0.385883
1000	DALYs (Disability-Adjusted Life Years)	Dominican Republic	Female	Age-standardized	Pancreatitis	Alcohol use	Rate	1990	1.08683	1.9642	0.434776
1001	DALYs (Disability-Adjusted Life Years)	Dominican Republic	Female	Age-standardized	Pancreatitis	Alcohol use	Rate	2021	1.08636	1.93711	0.505119
1002	DALYs (Disability-Adjusted Life Years)	Grenada	Female	Age-standardized	Pancreatitis	Alcohol use	Rate	1990	1.92078	3.08087	1.0135
1003	DALYs (Disability-Adjusted Life Years)	Grenada	Female	Age-standardized	Pancreatitis	Alcohol use	Rate	2021	1.75038	2.6527	0.892913
1004	DALYs (Disability-Adjusted Life Years)	Haiti	Female	Age-standardized	Pancreatitis	Alcohol use	Rate	1990	1.73474	3.77919	0.535647
1005	DALYs (Disability-Adjusted Life Years)	Haiti	Female	Age-standardized	Pancreatitis	Alcohol use	Rate	2021	1.46592	3.06638	0.427448
1006	DALYs (Disability-Adjusted Life Years)	Dominica	Female	Age-standardized	Pancreatitis	Alcohol use	Rate	1990	1.87295	3.73064	0.515499
1007	DALYs (Disability-Adjusted Life Years)	Dominica	Female	Age-standardized	Pancreatitis	Alcohol use	Rate	2021	1.49624	2.90968	0.472011
1008	DALYs (Disability-Adjusted Life Years)	Jamaica	Female	Age-standardized	Pancreatitis	Alcohol use	Rate	1990	0.275352	0.583341	0.0235341
1009	DALYs (Disability-Adjusted Life Years)	Jamaica	Female	Age-standardized	Pancreatitis	Alcohol use	Rate	2021	0.35517	0.728823	0.0653449
1010	DALYs (Disability-Adjusted Life Years)	Trinidad and Tobago	Female	Age-standardized	Pancreatitis	Alcohol use	Rate	1990	1.04728	1.97234	0.27088
1011	DALYs (Disability-Adjusted Life Years)	Trinidad and Tobago	Female	Age-standardized	Pancreatitis	Alcohol use	Rate	2021	1.1566	2.17796	0.346458
1012	DALYs (Disability-Adjusted Life Years)	Saint Vincent and the Grenadines	Female	Age-standardized	Pancreatitis	Alcohol use	Rate	1990	0.757861	1.62566	-0.0141043
1013	DALYs (Disability-Adjusted Life Years)	Saint Vincent and the Grenadines	Female	Age-standardized	Pancreatitis	Alcohol use	Rate	2021	2.12869	3.86035	0.661426
1014	DALYs (Disability-Adjusted Life Years)	Saint Lucia	Female	Age-standardized	Pancreatitis	Alcohol use	Rate	1990	1.0004	1.54216	0.560076
1015	DALYs (Disability-Adjusted Life Years)	Saint Lucia	Female	Age-standardized	Pancreatitis	Alcohol use	Rate	2021	0.768513	1.26715	0.409717
1016	DALYs (Disability-Adjusted Life Years)	Suriname	Female	Age-standardized	Pancreatitis	Alcohol use	Rate	1990	1.4034	2.58683	0.488172
1017	DALYs (Disability-Adjusted Life Years)	Suriname	Female	Age-standardized	Pancreatitis	Alcohol use	Rate	2021	0.872879	1.76531	0.222452
1018	DALYs (Disability-Adjusted Life Years)	Bolivia (Plurinational State of)	Female	Age-standardized	Pancreatitis	Alcohol use	Rate	1990	2.72804	7.22696	-0.222733
1019	DALYs (Disability-Adjusted Life Years)	Bolivia (Plurinational State of)	Female	Age-standardized	Pancreatitis	Alcohol use	Rate	2021	2.50609	6.15254	0.149008
1020	DALYs (Disability-Adjusted Life Years)	Peru	Female	Age-standardized	Pancreatitis	Alcohol use	Rate	1990	3.35107	8.07609	0.159596
1021	DALYs (Disability-Adjusted Life Years)	Peru	Female	Age-standardized	Pancreatitis	Alcohol use	Rate	2021	2.8159	5.4885	0.689321
1022	DALYs (Disability-Adjusted Life Years)	Colombia	Female	Age-standardized	Pancreatitis	Alcohol use	Rate	1990	1.4489	2.51599	0.643482
1023	DALYs (Disability-Adjusted Life Years)	Colombia	Female	Age-standardized	Pancreatitis	Alcohol use	Rate	2021	0.710606	1.32154	0.222764
1024	DALYs (Disability-Adjusted Life Years)	Ecuador	Female	Age-standardized	Pancreatitis	Alcohol use	Rate	1990	0.95438	2.23774	0.0617381
1025	DALYs (Disability-Adjusted Life Years)	Ecuador	Female	Age-standardized	Pancreatitis	Alcohol use	Rate	2021	0.822165	1.54312	0.288015
1026	DALYs (Disability-Adjusted Life Years)	Costa Rica	Female	Age-standardized	Pancreatitis	Alcohol use	Rate	1990	1.67417	3.40808	0.261301
1027	DALYs (Disability-Adjusted Life Years)	Costa Rica	Female	Age-standardized	Pancreatitis	Alcohol use	Rate	2021	1.18663	2.51869	0.076776
1028	DALYs (Disability-Adjusted Life Years)	El Salvador	Female	Age-standardized	Pancreatitis	Alcohol use	Rate	1990	0.263657	0.6781	-0.0595151
1029	DALYs (Disability-Adjusted Life Years)	El Salvador	Female	Age-standardized	Pancreatitis	Alcohol use	Rate	2021	0.345089	0.763514	0.0364553
1030	DALYs (Disability-Adjusted Life Years)	Guatemala	Female	Age-standardized	Pancreatitis	Alcohol use	Rate	1990	1.02636	2.26978	0.0144001
1031	DALYs (Disability-Adjusted Life Years)	Guatemala	Female	Age-standardized	Pancreatitis	Alcohol use	Rate	2021	0.65889	1.49947	0.0569899
1032	DALYs (Disability-Adjusted Life Years)	Honduras	Female	Age-standardized	Pancreatitis	Alcohol use	Rate	1990	0.650445	1.544	0.105172
1033	DALYs (Disability-Adjusted Life Years)	Honduras	Female	Age-standardized	Pancreatitis	Alcohol use	Rate	2021	0.869459	1.86886	0.257103
1034	DALYs (Disability-Adjusted Life Years)	Mexico	Female	Age-standardized	Pancreatitis	Alcohol use	Rate	1990	0.978371	1.94767	0.130011
1035	DALYs (Disability-Adjusted Life Years)	Mexico	Female	Age-standardized	Pancreatitis	Alcohol use	Rate	2021	2.00308	3.59621	0.872554
1036	DALYs (Disability-Adjusted Life Years)	Nicaragua	Female	Age-standardized	Pancreatitis	Alcohol use	Rate	1990	0.390363	1.03115	-0.110432
1037	DALYs (Disability-Adjusted Life Years)	Nicaragua	Female	Age-standardized	Pancreatitis	Alcohol use	Rate	2021	0.633338	1.33266	0.136323
1038	DALYs (Disability-Adjusted Life Years)	Panama	Female	Age-standardized	Pancreatitis	Alcohol use	Rate	1990	0.549257	1.09849	0.0796409
1039	DALYs (Disability-Adjusted Life Years)	Panama	Female	Age-standardized	Pancreatitis	Alcohol use	Rate	2021	0.777432	1.46735	0.274089
1040	DALYs (Disability-Adjusted Life Years)	Venezuela (Bolivarian Republic of)	Female	Age-standardized	Pancreatitis	Alcohol use	Rate	1990	1.23826	2.12879	0.502285
1041	DALYs (Disability-Adjusted Life Years)	Venezuela (Bolivarian Republic of)	Female	Age-standardized	Pancreatitis	Alcohol use	Rate	2021	0.698819	1.39734	0.103186
1042	DALYs (Disability-Adjusted Life Years)	Algeria	Female	Age-standardized	Pancreatitis	Alcohol use	Rate	1990	0.0116709	0.0301425	0.00231057
1043	DALYs (Disability-Adjusted Life Years)	Algeria	Female	Age-standardized	Pancreatitis	Alcohol use	Rate	2021	0.0271815	0.0577226	0.0108597
1044	DALYs (Disability-Adjusted Life Years)	Brazil	Female	Age-standardized	Pancreatitis	Alcohol use	Rate	1990	2.18098	3.53094	1.14392
1045	DALYs (Disability-Adjusted Life Years)	Brazil	Female	Age-standardized	Pancreatitis	Alcohol use	Rate	2021	3.07973	4.84112	1.62306
1046	DALYs (Disability-Adjusted Life Years)	Paraguay	Female	Age-standardized	Pancreatitis	Alcohol use	Rate	1990	6.36846	10.7279	3.06197
1047	DALYs (Disability-Adjusted Life Years)	Paraguay	Female	Age-standardized	Pancreatitis	Alcohol use	Rate	2021	4.4076	7.98841	1.76505
1048	DALYs (Disability-Adjusted Life Years)	Bahrain	Female	Age-standardized	Pancreatitis	Alcohol use	Rate	1990	0.229347	0.411181	0.109557
1049	DALYs (Disability-Adjusted Life Years)	Bahrain	Female	Age-standardized	Pancreatitis	Alcohol use	Rate	2021	0.0562613	0.112197	0.0199189
1050	DALYs (Disability-Adjusted Life Years)	Iraq	Female	Age-standardized	Pancreatitis	Alcohol use	Rate	1990	0.136901	0.23616	0.0674023
1051	DALYs (Disability-Adjusted Life Years)	Iraq	Female	Age-standardized	Pancreatitis	Alcohol use	Rate	2021	0.0616462	0.104573	0.0311958
1052	DALYs (Disability-Adjusted Life Years)	Jordan	Female	Age-standardized	Pancreatitis	Alcohol use	Rate	1990	0.0277073	0.0561476	0.00934339
1053	DALYs (Disability-Adjusted Life Years)	Jordan	Female	Age-standardized	Pancreatitis	Alcohol use	Rate	2021	0.0138836	0.0272204	0.00473218
1054	DALYs (Disability-Adjusted Life Years)	Kuwait	Female	Age-standardized	Pancreatitis	Alcohol use	Rate	1990	0	0	0
1055	DALYs (Disability-Adjusted Life Years)	Kuwait	Female	Age-standardized	Pancreatitis	Alcohol use	Rate	2021	0.00130217	0.00579662	-0.00012209
1056	DALYs (Disability-Adjusted Life Years)	Egypt	Female	Age-standardized	Pancreatitis	Alcohol use	Rate	1990	0.0100385	0.0220539	0.00240082
1057	DALYs (Disability-Adjusted Life Years)	Egypt	Female	Age-standardized	Pancreatitis	Alcohol use	Rate	2021	0.0110264	0.0244046	0.003086
1058	DALYs (Disability-Adjusted Life Years)	Iran (Islamic Republic of)	Female	Age-standardized	Pancreatitis	Alcohol use	Rate	1990	1.21561e-06	2.05517e-05	-1.60048e-05
1059	DALYs (Disability-Adjusted Life Years)	Iran (Islamic Republic of)	Female	Age-standardized	Pancreatitis	Alcohol use	Rate	2021	0.022188	0.0443341	0.00757753
1060	DALYs (Disability-Adjusted Life Years)	Lebanon	Female	Age-standardized	Pancreatitis	Alcohol use	Rate	1990	0.166156	0.455456	-0.00198806
1061	DALYs (Disability-Adjusted Life Years)	Lebanon	Female	Age-standardized	Pancreatitis	Alcohol use	Rate	2021	0.0636215	0.164562	-0.00381806
1062	DALYs (Disability-Adjusted Life Years)	Libya	Female	Age-standardized	Pancreatitis	Alcohol use	Rate	1990	4.6233e-05	0.000283612	-0.000146151
1063	DALYs (Disability-Adjusted Life Years)	Libya	Female	Age-standardized	Pancreatitis	Alcohol use	Rate	2021	0.0078288	0.0191292	0.00177363
1064	DALYs (Disability-Adjusted Life Years)	Qatar	Female	Age-standardized	Pancreatitis	Alcohol use	Rate	1990	0.0247661	0.0625883	0.00182297
1065	DALYs (Disability-Adjusted Life Years)	Qatar	Female	Age-standardized	Pancreatitis	Alcohol use	Rate	2021	0.0105399	0.0251041	0.00158783
1066	DALYs (Disability-Adjusted Life Years)	Palestine	Female	Age-standardized	Pancreatitis	Alcohol use	Rate	1990	0.166491	0.36359	0.0429382
1067	DALYs (Disability-Adjusted Life Years)	Palestine	Female	Age-standardized	Pancreatitis	Alcohol use	Rate	2021	0.0689785	0.12261	0.0254615
1068	DALYs (Disability-Adjusted Life Years)	Saudi Arabia	Female	Age-standardized	Pancreatitis	Alcohol use	Rate	1990	0.0106406	0.0346766	0.000117129
1069	DALYs (Disability-Adjusted Life Years)	Saudi Arabia	Female	Age-standardized	Pancreatitis	Alcohol use	Rate	2021	0.0037685	0.0130035	-0.000113716
1070	DALYs (Disability-Adjusted Life Years)	Oman	Female	Age-standardized	Pancreatitis	Alcohol use	Rate	1990	0.00376304	0.0108073	-0.000665429
1071	DALYs (Disability-Adjusted Life Years)	Oman	Female	Age-standardized	Pancreatitis	Alcohol use	Rate	2021	0.00296024	0.00801117	-0.000188488
1072	DALYs (Disability-Adjusted Life Years)	Morocco	Female	Age-standardized	Pancreatitis	Alcohol use	Rate	1990	0.00133494	0.00379495	-3.97872e-05
1073	DALYs (Disability-Adjusted Life Years)	Morocco	Female	Age-standardized	Pancreatitis	Alcohol use	Rate	2021	0.00042738	0.00156009	-0.000227456
1074	DALYs (Disability-Adjusted Life Years)	Turkey	Female	Age-standardized	Pancreatitis	Alcohol use	Rate	1990	0.312504	0.636928	0.10503
1075	DALYs (Disability-Adjusted Life Years)	Turkey	Female	Age-standardized	Pancreatitis	Alcohol use	Rate	2021	0.151301	0.277958	0.0558762
1076	DALYs (Disability-Adjusted Life Years)	United Arab Emirates	Female	Age-standardized	Pancreatitis	Alcohol use	Rate	1990	0.190057	0.602752	-0.0492668
1077	DALYs (Disability-Adjusted Life Years)	United Arab Emirates	Female	Age-standardized	Pancreatitis	Alcohol use	Rate	2021	0.11634	0.398781	-0.0784423
1078	DALYs (Disability-Adjusted Life Years)	Tunisia	Female	Age-standardized	Pancreatitis	Alcohol use	Rate	1990	0.00189921	0.00603025	-0.00056499
1079	DALYs (Disability-Adjusted Life Years)	Tunisia	Female	Age-standardized	Pancreatitis	Alcohol use	Rate	2021	0.00272632	0.00717689	-1.37101e-05
1080	DALYs (Disability-Adjusted Life Years)	Yemen	Female	Age-standardized	Pancreatitis	Alcohol use	Rate	1990	0.0527802	0.111665	0.0182286
1081	DALYs (Disability-Adjusted Life Years)	Yemen	Female	Age-standardized	Pancreatitis	Alcohol use	Rate	2021	0.00880097	0.0239191	0.000840447
1082	DALYs (Disability-Adjusted Life Years)	Syrian Arab Republic	Female	Age-standardized	Pancreatitis	Alcohol use	Rate	1990	0.0623724	0.126609	0.0170673
1083	DALYs (Disability-Adjusted Life Years)	Syrian Arab Republic	Female	Age-standardized	Pancreatitis	Alcohol use	Rate	2021	0.0183241	0.0496726	0.00169781
1084	DALYs (Disability-Adjusted Life Years)	Afghanistan	Female	Age-standardized	Pancreatitis	Alcohol use	Rate	1990	0	0	0
1085	DALYs (Disability-Adjusted Life Years)	Afghanistan	Female	Age-standardized	Pancreatitis	Alcohol use	Rate	2021	0.00249798	0.0119533	-0.00141859
1086	DALYs (Disability-Adjusted Life Years)	Bangladesh	Female	Age-standardized	Pancreatitis	Alcohol use	Rate	1990	0.00612587	0.0308409	-0.00403533
1087	DALYs (Disability-Adjusted Life Years)	Bangladesh	Female	Age-standardized	Pancreatitis	Alcohol use	Rate	2021	0.0350624	0.109717	-0.000664632
1088	DALYs (Disability-Adjusted Life Years)	Bhutan	Female	Age-standardized	Pancreatitis	Alcohol use	Rate	1990	2.06446	3.97448	0.73881
1089	DALYs (Disability-Adjusted Life Years)	Bhutan	Female	Age-standardized	Pancreatitis	Alcohol use	Rate	2021	0.247508	0.88854	-0.0889369
1090	DALYs (Disability-Adjusted Life Years)	India	Female	Age-standardized	Pancreatitis	Alcohol use	Rate	1990	0.204694	0.484481	0.0557232
1091	DALYs (Disability-Adjusted Life Years)	India	Female	Age-standardized	Pancreatitis	Alcohol use	Rate	2021	0.313293	0.597826	0.141503
1092	DALYs (Disability-Adjusted Life Years)	Pakistan	Female	Age-standardized	Pancreatitis	Alcohol use	Rate	1990	0.0609507	0.218261	-0.0287856
1093	DALYs (Disability-Adjusted Life Years)	Pakistan	Female	Age-standardized	Pancreatitis	Alcohol use	Rate	2021	0.159766	0.423769	0.0114498
1094	DALYs (Disability-Adjusted Life Years)	Nepal	Female	Age-standardized	Pancreatitis	Alcohol use	Rate	1990	0.0546468	0.379204	-0.126598
1095	DALYs (Disability-Adjusted Life Years)	Nepal	Female	Age-standardized	Pancreatitis	Alcohol use	Rate	2021	1.12001	2.56806	0.189179
1096	DALYs (Disability-Adjusted Life Years)	Angola	Female	Age-standardized	Pancreatitis	Alcohol use	Rate	1990	0.184428	0.450835	0.0442211
1097	DALYs (Disability-Adjusted Life Years)	Angola	Female	Age-standardized	Pancreatitis	Alcohol use	Rate	2021	0.508478	0.985918	0.217633
1098	DALYs (Disability-Adjusted Life Years)	Congo	Female	Age-standardized	Pancreatitis	Alcohol use	Rate	1990	0.267938	0.776873	0.0241957
1099	DALYs (Disability-Adjusted Life Years)	Congo	Female	Age-standardized	Pancreatitis	Alcohol use	Rate	2021	0.72513	1.73728	0.233722
1100	DALYs (Disability-Adjusted Life Years)	Central African Republic	Female	Age-standardized	Pancreatitis	Alcohol use	Rate	1990	0.286124	0.726299	0.0494581
1101	DALYs (Disability-Adjusted Life Years)	Central African Republic	Female	Age-standardized	Pancreatitis	Alcohol use	Rate	2021	0.197184	0.521123	0.00589273
1102	DALYs (Disability-Adjusted Life Years)	Democratic Republic of the Congo	Female	Age-standardized	Pancreatitis	Alcohol use	Rate	1990	0.209446	0.559132	0.0230492
1103	DALYs (Disability-Adjusted Life Years)	Democratic Republic of the Congo	Female	Age-standardized	Pancreatitis	Alcohol use	Rate	2021	0.17925	0.432988	0.0206671
1104	DALYs (Disability-Adjusted Life Years)	Equatorial Guinea	Female	Age-standardized	Pancreatitis	Alcohol use	Rate	1990	0.266289	0.836881	0.00125912
1105	DALYs (Disability-Adjusted Life Years)	Equatorial Guinea	Female	Age-standardized	Pancreatitis	Alcohol use	Rate	2021	0.68489	1.36973	0.251926
1106	DALYs (Disability-Adjusted Life Years)	Gabon	Female	Age-standardized	Pancreatitis	Alcohol use	Rate	1990	0.729733	1.36447	0.261079
1107	DALYs (Disability-Adjusted Life Years)	Gabon	Female	Age-standardized	Pancreatitis	Alcohol use	Rate	2021	0.747349	1.34294	0.300833
1108	DALYs (Disability-Adjusted Life Years)	Comoros	Female	Age-standardized	Pancreatitis	Alcohol use	Rate	1990	0.0157499	0.0531023	-0.00434174
1109	DALYs (Disability-Adjusted Life Years)	Comoros	Female	Age-standardized	Pancreatitis	Alcohol use	Rate	2021	0.04562	0.119776	0.00467462
1110	DALYs (Disability-Adjusted Life Years)	Burundi	Female	Age-standardized	Pancreatitis	Alcohol use	Rate	1990	0.724161	1.50805	0.315675
1111	DALYs (Disability-Adjusted Life Years)	Burundi	Female	Age-standardized	Pancreatitis	Alcohol use	Rate	2021	0.334874	0.75397	0.0981668
1112	DALYs (Disability-Adjusted Life Years)	Djibouti	Female	Age-standardized	Pancreatitis	Alcohol use	Rate	1990	0.0433794	0.165299	-0.0333164
1113	DALYs (Disability-Adjusted Life Years)	Djibouti	Female	Age-standardized	Pancreatitis	Alcohol use	Rate	2021	0.00637163	0.0408307	-0.0214009
1114	DALYs (Disability-Adjusted Life Years)	Eritrea	Female	Age-standardized	Pancreatitis	Alcohol use	Rate	1990	0.0241181	0.165654	-0.0763425
1115	DALYs (Disability-Adjusted Life Years)	Eritrea	Female	Age-standardized	Pancreatitis	Alcohol use	Rate	2021	0.0179004	0.128624	-0.0611455
1116	DALYs (Disability-Adjusted Life Years)	Kenya	Female	Age-standardized	Pancreatitis	Alcohol use	Rate	1990	0.449166	0.942692	0.143231
1117	DALYs (Disability-Adjusted Life Years)	Kenya	Female	Age-standardized	Pancreatitis	Alcohol use	Rate	2021	0.371524	0.7578	0.130256
1118	DALYs (Disability-Adjusted Life Years)	Ethiopia	Female	Age-standardized	Pancreatitis	Alcohol use	Rate	1990	0.127285	0.455106	-0.0370252
1119	DALYs (Disability-Adjusted Life Years)	Ethiopia	Female	Age-standardized	Pancreatitis	Alcohol use	Rate	2021	0.280389	0.726132	0.0292323
1120	DALYs (Disability-Adjusted Life Years)	Madagascar	Female	Age-standardized	Pancreatitis	Alcohol use	Rate	1990	0.12705	0.365048	-0.0108402
1121	DALYs (Disability-Adjusted Life Years)	Madagascar	Female	Age-standardized	Pancreatitis	Alcohol use	Rate	2021	0.0940072	0.296108	-0.00799085
1122	DALYs (Disability-Adjusted Life Years)	Mauritius	Female	Age-standardized	Pancreatitis	Alcohol use	Rate	1990	0.23561	0.697061	-0.183208
1123	DALYs (Disability-Adjusted Life Years)	Mauritius	Female	Age-standardized	Pancreatitis	Alcohol use	Rate	2021	0.09666	0.301007	-0.0618919
1124	DALYs (Disability-Adjusted Life Years)	Malawi	Female	Age-standardized	Pancreatitis	Alcohol use	Rate	1990	0.0865718	0.191281	0.0172508
1125	DALYs (Disability-Adjusted Life Years)	Malawi	Female	Age-standardized	Pancreatitis	Alcohol use	Rate	2021	0.163375	0.360167	0.0495977
1126	DALYs (Disability-Adjusted Life Years)	Mozambique	Female	Age-standardized	Pancreatitis	Alcohol use	Rate	1990	0.0164706	0.115526	-0.0625583
1127	DALYs (Disability-Adjusted Life Years)	Mozambique	Female	Age-standardized	Pancreatitis	Alcohol use	Rate	2021	0.102952	0.36236	-0.0593924
1128	DALYs (Disability-Adjusted Life Years)	Seychelles	Female	Age-standardized	Pancreatitis	Alcohol use	Rate	1990	0.158729	0.354741	0.0497299
1129	DALYs (Disability-Adjusted Life Years)	Seychelles	Female	Age-standardized	Pancreatitis	Alcohol use	Rate	2021	0.133248	0.331903	0.0411002
1130	DALYs (Disability-Adjusted Life Years)	Rwanda	Female	Age-standardized	Pancreatitis	Alcohol use	Rate	1990	0.958109	1.87021	0.366598
1131	DALYs (Disability-Adjusted Life Years)	Rwanda	Female	Age-standardized	Pancreatitis	Alcohol use	Rate	2021	0.738756	1.62046	0.239572
1132	DALYs (Disability-Adjusted Life Years)	United Republic of Tanzania	Female	Age-standardized	Pancreatitis	Alcohol use	Rate	1990	0.676326	1.28348	0.308101
1133	DALYs (Disability-Adjusted Life Years)	United Republic of Tanzania	Female	Age-standardized	Pancreatitis	Alcohol use	Rate	2021	0.878395	1.61399	0.409383
1134	DALYs (Disability-Adjusted Life Years)	Somalia	Female	Age-standardized	Pancreatitis	Alcohol use	Rate	1990	0	0	0
1135	DALYs (Disability-Adjusted Life Years)	Somalia	Female	Age-standardized	Pancreatitis	Alcohol use	Rate	2021	0	0	0
1136	DALYs (Disability-Adjusted Life Years)	Botswana	Female	Age-standardized	Pancreatitis	Alcohol use	Rate	1990	0.597587	1.24291	0.208459
1137	DALYs (Disability-Adjusted Life Years)	Botswana	Female	Age-standardized	Pancreatitis	Alcohol use	Rate	2021	0.461955	0.830765	0.21162
1138	DALYs (Disability-Adjusted Life Years)	Lesotho	Female	Age-standardized	Pancreatitis	Alcohol use	Rate	1990	0.454669	1.22612	0.101374
1139	DALYs (Disability-Adjusted Life Years)	Lesotho	Female	Age-standardized	Pancreatitis	Alcohol use	Rate	2021	0.715723	1.48203	0.180758
1140	DALYs (Disability-Adjusted Life Years)	Uganda	Female	Age-standardized	Pancreatitis	Alcohol use	Rate	1990	0.272864	0.639974	0.0829316
1141	DALYs (Disability-Adjusted Life Years)	Uganda	Female	Age-standardized	Pancreatitis	Alcohol use	Rate	2021	0.60682	1.13292	0.286548
1142	DALYs (Disability-Adjusted Life Years)	Zambia	Female	Age-standardized	Pancreatitis	Alcohol use	Rate	1990	0.318257	0.735613	0.0665087
1143	DALYs (Disability-Adjusted Life Years)	Zambia	Female	Age-standardized	Pancreatitis	Alcohol use	Rate	2021	0.387744	0.859652	0.12618
1144	DALYs (Disability-Adjusted Life Years)	Zimbabwe	Female	Age-standardized	Pancreatitis	Alcohol use	Rate	1990	0.251384	0.518049	0.0763929
1145	DALYs (Disability-Adjusted Life Years)	Zimbabwe	Female	Age-standardized	Pancreatitis	Alcohol use	Rate	2021	0.237172	0.521262	0.0573112
1146	DALYs (Disability-Adjusted Life Years)	Namibia	Female	Age-standardized	Pancreatitis	Alcohol use	Rate	1990	1.00959	2.60744	0.184999
1147	DALYs (Disability-Adjusted Life Years)	Namibia	Female	Age-standardized	Pancreatitis	Alcohol use	Rate	2021	1.84154	3.45583	0.752233
1148	DALYs (Disability-Adjusted Life Years)	South Africa	Female	Age-standardized	Pancreatitis	Alcohol use	Rate	1990	1.38281	2.09601	0.762338
1149	DALYs (Disability-Adjusted Life Years)	South Africa	Female	Age-standardized	Pancreatitis	Alcohol use	Rate	2021	1.22018	1.90272	0.643293
1150	DALYs (Disability-Adjusted Life Years)	Eswatini	Female	Age-standardized	Pancreatitis	Alcohol use	Rate	1990	0.845897	1.61969	0.367971
1151	DALYs (Disability-Adjusted Life Years)	Eswatini	Female	Age-standardized	Pancreatitis	Alcohol use	Rate	2021	0.778662	1.47893	0.343007
1152	DALYs (Disability-Adjusted Life Years)	Benin	Female	Age-standardized	Pancreatitis	Alcohol use	Rate	1990	0.801963	2.3369	-0.0936245
1153	DALYs (Disability-Adjusted Life Years)	Benin	Female	Age-standardized	Pancreatitis	Alcohol use	Rate	2021	1.52206	3.32714	0.235247
1154	DALYs (Disability-Adjusted Life Years)	Chad	Female	Age-standardized	Pancreatitis	Alcohol use	Rate	1990	0.506446	2.07027	-0.307257
1155	DALYs (Disability-Adjusted Life Years)	Chad	Female	Age-standardized	Pancreatitis	Alcohol use	Rate	2021	2.5327	7.53258	-0.0642326
1156	DALYs (Disability-Adjusted Life Years)	Cabo Verde	Female	Age-standardized	Pancreatitis	Alcohol use	Rate	1990	0.815851	1.95032	0.136585
1157	DALYs (Disability-Adjusted Life Years)	Cabo Verde	Female	Age-standardized	Pancreatitis	Alcohol use	Rate	2021	0.815457	1.8841	0.1909
1158	DALYs (Disability-Adjusted Life Years)	Coted'Ivoire	Female	Age-standardized	Pancreatitis	Alcohol use	Rate	1990	1.66456	4.38569	0.145092
1159	DALYs (Disability-Adjusted Life Years)	Coted'Ivoire	Female	Age-standardized	Pancreatitis	Alcohol use	Rate	2021	3.30697	6.94901	0.963772
1160	DALYs (Disability-Adjusted Life Years)	Gambia	Female	Age-standardized	Pancreatitis	Alcohol use	Rate	1990	0.663313	2.20621	-0.189833
1161	DALYs (Disability-Adjusted Life Years)	Gambia	Female	Age-standardized	Pancreatitis	Alcohol use	Rate	2021	2.2191	5.41422	0.507526
1162	DALYs (Disability-Adjusted Life Years)	Burkina Faso	Female	Age-standardized	Pancreatitis	Alcohol use	Rate	1990	2.3302	4.70616	0.88007
1163	DALYs (Disability-Adjusted Life Years)	Burkina Faso	Female	Age-standardized	Pancreatitis	Alcohol use	Rate	2021	3.42416	6.37408	1.4225
1164	DALYs (Disability-Adjusted Life Years)	Cameroon	Female	Age-standardized	Pancreatitis	Alcohol use	Rate	1990	2.78084	7.04045	0.245578
1165	DALYs (Disability-Adjusted Life Years)	Cameroon	Female	Age-standardized	Pancreatitis	Alcohol use	Rate	2021	4.7755	10.5767	1.64537
1166	DALYs (Disability-Adjusted Life Years)	Guinea	Female	Age-standardized	Pancreatitis	Alcohol use	Rate	1990	0.108362	0.377734	-0.0564146
1167	DALYs (Disability-Adjusted Life Years)	Guinea	Female	Age-standardized	Pancreatitis	Alcohol use	Rate	2021	0.18873	0.523349	-0.000627612
1168	DALYs (Disability-Adjusted Life Years)	Guinea-Bissau	Female	Age-standardized	Pancreatitis	Alcohol use	Rate	1990	2.55669	6.53591	0.563154
1169	DALYs (Disability-Adjusted Life Years)	Guinea-Bissau	Female	Age-standardized	Pancreatitis	Alcohol use	Rate	2021	3.33161	7.37968	0.90489
1170	DALYs (Disability-Adjusted Life Years)	Liberia	Female	Age-standardized	Pancreatitis	Alcohol use	Rate	1990	4.54666	8.52244	1.80612
1171	DALYs (Disability-Adjusted Life Years)	Liberia	Female	Age-standardized	Pancreatitis	Alcohol use	Rate	2021	3.86562	8.12626	1.44765
1172	DALYs (Disability-Adjusted Life Years)	Mali	Female	Age-standardized	Pancreatitis	Alcohol use	Rate	1990	1.07578	2.41605	0.281295
1173	DALYs (Disability-Adjusted Life Years)	Mali	Female	Age-standardized	Pancreatitis	Alcohol use	Rate	2021	1.32859	2.6296	0.463668
1174	DALYs (Disability-Adjusted Life Years)	Ghana	Female	Age-standardized	Pancreatitis	Alcohol use	Rate	1990	1.9817	5.51219	0.18986
1175	DALYs (Disability-Adjusted Life Years)	Ghana	Female	Age-standardized	Pancreatitis	Alcohol use	Rate	2021	2.49791	5.8943	0.482057
1176	DALYs (Disability-Adjusted Life Years)	Mauritania	Female	Age-standardized	Pancreatitis	Alcohol use	Rate	1990	1.24525e-06	0	0
1177	DALYs (Disability-Adjusted Life Years)	Mauritania	Female	Age-standardized	Pancreatitis	Alcohol use	Rate	2021	0	0	0
1178	DALYs (Disability-Adjusted Life Years)	Nigeria	Female	Age-standardized	Pancreatitis	Alcohol use	Rate	1990	3.02612	6.27164	1.19171
1179	DALYs (Disability-Adjusted Life Years)	Nigeria	Female	Age-standardized	Pancreatitis	Alcohol use	Rate	2021	3.93579	6.69079	1.74923
1180	DALYs (Disability-Adjusted Life Years)	Sao Tome and Principe	Female	Age-standardized	Pancreatitis	Alcohol use	Rate	1990	1.83138	3.88663	0.4778
1181	DALYs (Disability-Adjusted Life Years)	Sao Tome and Principe	Female	Age-standardized	Pancreatitis	Alcohol use	Rate	2021	2.50227	4.88785	0.897136
1182	DALYs (Disability-Adjusted Life Years)	Senegal	Female	Age-standardized	Pancreatitis	Alcohol use	Rate	1990	0.285912	1.19669	-0.248634
1183	DALYs (Disability-Adjusted Life Years)	Senegal	Female	Age-standardized	Pancreatitis	Alcohol use	Rate	2021	0.160491	0.722932	-0.156833
1184	DALYs (Disability-Adjusted Life Years)	Sierra Leone	Female	Age-standardized	Pancreatitis	Alcohol use	Rate	1990	2.26517	5.20056	0.894927
1185	DALYs (Disability-Adjusted Life Years)	Sierra Leone	Female	Age-standardized	Pancreatitis	Alcohol use	Rate	2021	2.27365	4.53309	0.88911
1186	DALYs (Disability-Adjusted Life Years)	Niger	Female	Age-standardized	Pancreatitis	Alcohol use	Rate	1990	0.0284712	0.240325	-0.137316
1187	DALYs (Disability-Adjusted Life Years)	Niger	Female	Age-standardized	Pancreatitis	Alcohol use	Rate	2021	0.109955	0.517181	-0.156869
1188	DALYs (Disability-Adjusted Life Years)	Bermuda	Female	Age-standardized	Pancreatitis	Alcohol use	Rate	1990	4.76524	7.5294	2.34414
1189	DALYs (Disability-Adjusted Life Years)	Bermuda	Female	Age-standardized	Pancreatitis	Alcohol use	Rate	2021	1.99654	3.40958	0.838911
1190	DALYs (Disability-Adjusted Life Years)	Togo	Female	Age-standardized	Pancreatitis	Alcohol use	Rate	1990	2.56248	5.88682	0.601538
1191	DALYs (Disability-Adjusted Life Years)	Togo	Female	Age-standardized	Pancreatitis	Alcohol use	Rate	2021	2.48305	5.57671	0.62069
1192	DALYs (Disability-Adjusted Life Years)	Cook Islands	Female	Age-standardized	Pancreatitis	Alcohol use	Rate	1990	0.0823417	0.420762	-0.0663134
1193	DALYs (Disability-Adjusted Life Years)	Cook Islands	Female	Age-standardized	Pancreatitis	Alcohol use	Rate	2021	0.996999	1.80022	0.454967
1194	DALYs (Disability-Adjusted Life Years)	Greenland	Female	Age-standardized	Pancreatitis	Alcohol use	Rate	1990	4.57183	9.16083	1.51505
1195	DALYs (Disability-Adjusted Life Years)	Greenland	Female	Age-standardized	Pancreatitis	Alcohol use	Rate	2021	4.48457	8.23599	1.40929
1196	DALYs (Disability-Adjusted Life Years)	American Samoa	Female	Age-standardized	Pancreatitis	Alcohol use	Rate	1990	0.023419	0.142589	-0.0405425
1197	DALYs (Disability-Adjusted Life Years)	American Samoa	Female	Age-standardized	Pancreatitis	Alcohol use	Rate	2021	0.025145	0.140548	-0.0503742
1198	DALYs (Disability-Adjusted Life Years)	Monaco	Female	Age-standardized	Pancreatitis	Alcohol use	Rate	1990	2.18226	6.68029	-0.108175
1199	DALYs (Disability-Adjusted Life Years)	Monaco	Female	Age-standardized	Pancreatitis	Alcohol use	Rate	2021	2.29067	6.3964	-0.0777133
1200	DALYs (Disability-Adjusted Life Years)	Palau	Female	Age-standardized	Pancreatitis	Alcohol use	Rate	1990	0.255339	0.918531	-0.0970971
1201	DALYs (Disability-Adjusted Life Years)	Palau	Female	Age-standardized	Pancreatitis	Alcohol use	Rate	2021	0.391097	1.27266	-0.0477892
1202	DALYs (Disability-Adjusted Life Years)	Nauru	Female	Age-standardized	Pancreatitis	Alcohol use	Rate	1990	0.311247	0.850211	-0.0356887
1203	DALYs (Disability-Adjusted Life Years)	Nauru	Female	Age-standardized	Pancreatitis	Alcohol use	Rate	2021	0.397358	0.984333	0.0773194
1204	DALYs (Disability-Adjusted Life Years)	Guam	Female	Age-standardized	Pancreatitis	Alcohol use	Rate	1990	0.0293341	0.170166	-0.033515
1205	DALYs (Disability-Adjusted Life Years)	Guam	Female	Age-standardized	Pancreatitis	Alcohol use	Rate	2021	0.051677	0.208304	-0.00837188
1206	DALYs (Disability-Adjusted Life Years)	Niue	Female	Age-standardized	Pancreatitis	Alcohol use	Rate	1990	0.377035	1.23684	-0.012876
1207	DALYs (Disability-Adjusted Life Years)	Niue	Female	Age-standardized	Pancreatitis	Alcohol use	Rate	2021	0.628015	1.55458	0.0342701
1208	DALYs (Disability-Adjusted Life Years)	Northern Mariana Islands	Female	Age-standardized	Pancreatitis	Alcohol use	Rate	1990	0.0521779	0.228365	-0.0131288
1209	DALYs (Disability-Adjusted Life Years)	Northern Mariana Islands	Female	Age-standardized	Pancreatitis	Alcohol use	Rate	2021	0.0884925	0.324592	-0.00979811
1210	DALYs (Disability-Adjusted Life Years)	Puerto Rico	Female	Age-standardized	Pancreatitis	Alcohol use	Rate	1990	2.0014	3.58795	0.685229
1211	DALYs (Disability-Adjusted Life Years)	Puerto Rico	Female	Age-standardized	Pancreatitis	Alcohol use	Rate	2021	1.14662	2.00405	0.431688
1212	DALYs (Disability-Adjusted Life Years)	Saint Kitts and Nevis	Female	Age-standardized	Pancreatitis	Alcohol use	Rate	1990	1.10241	2.11032	-0.000176159
1213	DALYs (Disability-Adjusted Life Years)	Saint Kitts and Nevis	Female	Age-standardized	Pancreatitis	Alcohol use	Rate	2021	0.505276	2.12543	-0.0376723
1214	DALYs (Disability-Adjusted Life Years)	San Marino	Female	Age-standardized	Pancreatitis	Alcohol use	Rate	1990	4.68274	9.86041	-0.00359985
1215	DALYs (Disability-Adjusted Life Years)	San Marino	Female	Age-standardized	Pancreatitis	Alcohol use	Rate	2021	2.68479	5.84738	-0.00862698
1216	DALYs (Disability-Adjusted Life Years)	United States Virgin Islands	Female	Age-standardized	Pancreatitis	Alcohol use	Rate	1990	1.25514	4.14835	-0.0836477
1217	DALYs (Disability-Adjusted Life Years)	United States Virgin Islands	Female	Age-standardized	Pancreatitis	Alcohol use	Rate	2021	1.13515	3.23875	-0.00261726
1218	DALYs (Disability-Adjusted Life Years)	Tokelau	Female	Age-standardized	Pancreatitis	Alcohol use	Rate	1990	0.149263	0.494463	-0.0497358
1219	DALYs (Disability-Adjusted Life Years)	Tokelau	Female	Age-standardized	Pancreatitis	Alcohol use	Rate	2021	0.235606	0.676788	-0.0250739
1220	DALYs (Disability-Adjusted Life Years)	South Sudan	Female	Age-standardized	Pancreatitis	Alcohol use	Rate	1990	0.00879971	0.0685273	-0.0309676
1221	DALYs (Disability-Adjusted Life Years)	South Sudan	Female	Age-standardized	Pancreatitis	Alcohol use	Rate	2021	0.00893463	0.057881	-0.027121
1222	DALYs (Disability-Adjusted Life Years)	Tuvalu	Female	Age-standardized	Pancreatitis	Alcohol use	Rate	1990	0.105279	0.344264	-0.059313
1223	DALYs (Disability-Adjusted Life Years)	Tuvalu	Female	Age-standardized	Pancreatitis	Alcohol use	Rate	2021	0.0912257	0.281584	-0.0287096
1224	DALYs (Disability-Adjusted Life Years)	Sudan	Female	Age-standardized	Pancreatitis	Alcohol use	Rate	1990	0.070838	0.148001	0.02472
1225	DALYs (Disability-Adjusted Life Years)	Sudan	Female	Age-standardized	Pancreatitis	Alcohol use	Rate	2021	1.04114e-05	0.000152802	-5.47414e-05
1226	DALYs (Disability-Adjusted Life Years)	China	Female	All ages	Pancreatitis	Alcohol use	Number	1990	1879.93	3722.96	611.86
1227	DALYs (Disability-Adjusted Life Years)	China	Female	All ages	Pancreatitis	Alcohol use	Number	2021	2473.97	4400.06	1021.55
1228	DALYs (Disability-Adjusted Life Years)	Democratic People's Republic of Korea	Female	All ages	Pancreatitis	Alcohol use	Number	1990	27.14	62.43	7.08
1229	DALYs (Disability-Adjusted Life Years)	Democratic People's Republic of Korea	Female	All ages	Pancreatitis	Alcohol use	Number	2021	31.21	72.5	7.31
1230	DALYs (Disability-Adjusted Life Years)	Cambodia	Female	All ages	Pancreatitis	Alcohol use	Number	1990	8.91	30.05	-4.4
1231	DALYs (Disability-Adjusted Life Years)	Cambodia	Female	All ages	Pancreatitis	Alcohol use	Number	2021	196.83	427.78	81.29
1232	DALYs (Disability-Adjusted Life Years)	Taiwan (Province of China)	Female	All ages	Pancreatitis	Alcohol use	Number	1990	66.45	105.46	34.65
1233	DALYs (Disability-Adjusted Life Years)	Taiwan (Province of China)	Female	All ages	Pancreatitis	Alcohol use	Number	2021	40.94	75.98	13.35
1234	DALYs (Disability-Adjusted Life Years)	Indonesia	Female	All ages	Pancreatitis	Alcohol use	Number	1990	46.14	124.03	4.53
1235	DALYs (Disability-Adjusted Life Years)	Indonesia	Female	All ages	Pancreatitis	Alcohol use	Number	2021	48.62	136.22	3.49
1236	DALYs (Disability-Adjusted Life Years)	Myanmar	Female	All ages	Pancreatitis	Alcohol use	Number	1990	0.33	2.95	-1.44
1237	DALYs (Disability-Adjusted Life Years)	Myanmar	Female	All ages	Pancreatitis	Alcohol use	Number	2021	6.64	18.96	0.01
1238	DALYs (Disability-Adjusted Life Years)	Lao People's Democratic Republic	Female	All ages	Pancreatitis	Alcohol use	Number	1990	11.43	29.4	1.96
1239	DALYs (Disability-Adjusted Life Years)	Lao People's Democratic Republic	Female	All ages	Pancreatitis	Alcohol use	Number	2021	43.75	86.43	16.98
1240	DALYs (Disability-Adjusted Life Years)	Malaysia	Female	All ages	Pancreatitis	Alcohol use	Number	1990	40.78	75.58	13.95
1241	DALYs (Disability-Adjusted Life Years)	Malaysia	Female	All ages	Pancreatitis	Alcohol use	Number	2021	49.44	104.48	12.65
1242	DALYs (Disability-Adjusted Life Years)	Philippines	Female	All ages	Pancreatitis	Alcohol use	Number	1990	105.59	194.92	45.07
1243	DALYs (Disability-Adjusted Life Years)	Philippines	Female	All ages	Pancreatitis	Alcohol use	Number	2021	317.96	536.89	155.9
1244	DALYs (Disability-Adjusted Life Years)	Maldives	Female	All ages	Pancreatitis	Alcohol use	Number	1990	0	0.03	-0.01
1245	DALYs (Disability-Adjusted Life Years)	Maldives	Female	All ages	Pancreatitis	Alcohol use	Number	2021	0.01	0.04	-0.01
1246	DALYs (Disability-Adjusted Life Years)	Sri Lanka	Female	All ages	Pancreatitis	Alcohol use	Number	1990	2.53	4.74	1
1247	DALYs (Disability-Adjusted Life Years)	Sri Lanka	Female	All ages	Pancreatitis	Alcohol use	Number	2021	5.41	9.37	2.78
1248	DALYs (Disability-Adjusted Life Years)	Thailand	Female	All ages	Pancreatitis	Alcohol use	Number	1990	92.09	177.89	37.97
1249	DALYs (Disability-Adjusted Life Years)	Thailand	Female	All ages	Pancreatitis	Alcohol use	Number	2021	186.81	330.72	90.28
1250	DALYs (Disability-Adjusted Life Years)	Timor-Leste	Female	All ages	Pancreatitis	Alcohol use	Number	1990	0.14	0.39	0.01
1251	DALYs (Disability-Adjusted Life Years)	Timor-Leste	Female	All ages	Pancreatitis	Alcohol use	Number	2021	0.9	2.07	0.2
1252	DALYs (Disability-Adjusted Life Years)	Viet Nam	Female	All ages	Pancreatitis	Alcohol use	Number	1990	0.15	2.16	-1.38
1253	DALYs (Disability-Adjusted Life Years)	Viet Nam	Female	All ages	Pancreatitis	Alcohol use	Number	2021	31.24	86.92	-3.16
1254	DALYs (Disability-Adjusted Life Years)	Fiji	Female	All ages	Pancreatitis	Alcohol use	Number	1990	0.24	0.58	-0.01
1255	DALYs (Disability-Adjusted Life Years)	Fiji	Female	All ages	Pancreatitis	Alcohol use	Number	2021	0.41	0.9	0.07
1256	DALYs (Disability-Adjusted Life Years)	Micronesia (Federated States of)	Female	All ages	Pancreatitis	Alcohol use	Number	1990	0.13	0.39	0.01
1257	DALYs (Disability-Adjusted Life Years)	Micronesia (Federated States of)	Female	All ages	Pancreatitis	Alcohol use	Number	2021	0.06	0.18	-0.02
1258	DALYs (Disability-Adjusted Life Years)	Papua New Guinea	Female	All ages	Pancreatitis	Alcohol use	Number	1990	1.34	3.5	0.28
1259	DALYs (Disability-Adjusted Life Years)	Papua New Guinea	Female	All ages	Pancreatitis	Alcohol use	Number	2021	1.86	4.72	0.2
1260	DALYs (Disability-Adjusted Life Years)	Kiribati	Female	All ages	Pancreatitis	Alcohol use	Number	1990	0.04	0.13	-0.01
1261	DALYs (Disability-Adjusted Life Years)	Kiribati	Female	All ages	Pancreatitis	Alcohol use	Number	2021	0.04	0.17	-0.02
1262	DALYs (Disability-Adjusted Life Years)	Marshall Islands	Female	All ages	Pancreatitis	Alcohol use	Number	1990	0.01	0.03	0
1263	DALYs (Disability-Adjusted Life Years)	Marshall Islands	Female	All ages	Pancreatitis	Alcohol use	Number	2021	0.02	0.06	0
1264	DALYs (Disability-Adjusted Life Years)	Solomon Islands	Female	All ages	Pancreatitis	Alcohol use	Number	1990	0.01	0.06	-0.04
1265	DALYs (Disability-Adjusted Life Years)	Solomon Islands	Female	All ages	Pancreatitis	Alcohol use	Number	2021	0.05	0.2	-0.07
1266	DALYs (Disability-Adjusted Life Years)	Samoa	Female	All ages	Pancreatitis	Alcohol use	Number	1990	0.05	0.11	0.01
1267	DALYs (Disability-Adjusted Life Years)	Samoa	Female	All ages	Pancreatitis	Alcohol use	Number	2021	0.04	0.11	0
1268	DALYs (Disability-Adjusted Life Years)	Vanuatu	Female	All ages	Pancreatitis	Alcohol use	Number	1990	0.07	0.23	-0.01
1269	DALYs (Disability-Adjusted Life Years)	Vanuatu	Female	All ages	Pancreatitis	Alcohol use	Number	2021	0.24	0.73	0.02
1270	DALYs (Disability-Adjusted Life Years)	Tonga	Female	All ages	Pancreatitis	Alcohol use	Number	1990	0.06	0.14	0.01
1271	DALYs (Disability-Adjusted Life Years)	Tonga	Female	All ages	Pancreatitis	Alcohol use	Number	2021	0.05	0.13	0
1272	DALYs (Disability-Adjusted Life Years)	Armenia	Female	All ages	Pancreatitis	Alcohol use	Number	1990	2.22	6.74	-0.91
1273	DALYs (Disability-Adjusted Life Years)	Armenia	Female	All ages	Pancreatitis	Alcohol use	Number	2021	6.35	14.85	0.33
1274	DALYs (Disability-Adjusted Life Years)	Azerbaijan	Female	All ages	Pancreatitis	Alcohol use	Number	1990	30.67	59.91	10.05
1275	DALYs (Disability-Adjusted Life Years)	Azerbaijan	Female	All ages	Pancreatitis	Alcohol use	Number	2021	43.02	85.12	16.26
1276	DALYs (Disability-Adjusted Life Years)	Kazakhstan	Female	All ages	Pancreatitis	Alcohol use	Number	1990	881.61	1519.9	342.39
1277	DALYs (Disability-Adjusted Life Years)	Kazakhstan	Female	All ages	Pancreatitis	Alcohol use	Number	2021	716.57	1280.09	271.19
1278	DALYs (Disability-Adjusted Life Years)	Bosnia and Herzegovina	Female	All ages	Pancreatitis	Alcohol use	Number	1990	24.04	56.52	1.42
1279	DALYs (Disability-Adjusted Life Years)	Bosnia and Herzegovina	Female	All ages	Pancreatitis	Alcohol use	Number	2021	39.75	77.88	13.57
1280	DALYs (Disability-Adjusted Life Years)	Georgia	Female	All ages	Pancreatitis	Alcohol use	Number	1990	3.07	12.38	-2.11
1281	DALYs (Disability-Adjusted Life Years)	Georgia	Female	All ages	Pancreatitis	Alcohol use	Number	2021	12.1	31.48	-1.67
1282	DALYs (Disability-Adjusted Life Years)	Uzbekistan	Female	All ages	Pancreatitis	Alcohol use	Number	1990	12.65	32.1	-1.39
1283	DALYs (Disability-Adjusted Life Years)	Uzbekistan	Female	All ages	Pancreatitis	Alcohol use	Number	2021	64.2	125.85	17.08
1284	DALYs (Disability-Adjusted Life Years)	Kyrgyzstan	Female	All ages	Pancreatitis	Alcohol use	Number	1990	8.07	17.31	1.77
1285	DALYs (Disability-Adjusted Life Years)	Kyrgyzstan	Female	All ages	Pancreatitis	Alcohol use	Number	2021	29.67	60.32	6.77
1286	DALYs (Disability-Adjusted Life Years)	Mongolia	Female	All ages	Pancreatitis	Alcohol use	Number	1990	13.05	32.83	-0.53
1287	DALYs (Disability-Adjusted Life Years)	Mongolia	Female	All ages	Pancreatitis	Alcohol use	Number	2021	74.18	140.36	30.3
1288	DALYs (Disability-Adjusted Life Years)	Turkmenistan	Female	All ages	Pancreatitis	Alcohol use	Number	1990	3.71	11.47	-1.8
1289	DALYs (Disability-Adjusted Life Years)	Turkmenistan	Female	All ages	Pancreatitis	Alcohol use	Number	2021	25.79	54.62	5.08
1290	DALYs (Disability-Adjusted Life Years)	Tajikistan	Female	All ages	Pancreatitis	Alcohol use	Number	1990	3.52	7.08	1.33
1291	DALYs (Disability-Adjusted Life Years)	Tajikistan	Female	All ages	Pancreatitis	Alcohol use	Number	2021	5.19	10.13	2.18
1292	DALYs (Disability-Adjusted Life Years)	Albania	Female	All ages	Pancreatitis	Alcohol use	Number	1990	1.36	5.83	-2.1
1293	DALYs (Disability-Adjusted Life Years)	Albania	Female	All ages	Pancreatitis	Alcohol use	Number	2021	4.09	10.52	-0.28
1294	DALYs (Disability-Adjusted Life Years)	Bulgaria	Female	All ages	Pancreatitis	Alcohol use	Number	1990	214.36	361.34	88.01
1295	DALYs (Disability-Adjusted Life Years)	Bulgaria	Female	All ages	Pancreatitis	Alcohol use	Number	2021	288.04	452.51	141.82
1296	DALYs (Disability-Adjusted Life Years)	Croatia	Female	All ages	Pancreatitis	Alcohol use	Number	1990	159.98	288.78	53.1
1297	DALYs (Disability-Adjusted Life Years)	Croatia	Female	All ages	Pancreatitis	Alcohol use	Number	2021	92.46	172.48	32.36
1298	DALYs (Disability-Adjusted Life Years)	Czechia	Female	All ages	Pancreatitis	Alcohol use	Number	1990	620.23	917.17	339.96
1299	DALYs (Disability-Adjusted Life Years)	Czechia	Female	All ages	Pancreatitis	Alcohol use	Number	2021	476.51	728.34	243.42
1300	DALYs (Disability-Adjusted Life Years)	Hungary	Female	All ages	Pancreatitis	Alcohol use	Number	1990	669.37	1028.89	362.06
1301	DALYs (Disability-Adjusted Life Years)	Hungary	Female	All ages	Pancreatitis	Alcohol use	Number	2021	283.22	476.3	127.39
1302	DALYs (Disability-Adjusted Life Years)	Serbia	Female	All ages	Pancreatitis	Alcohol use	Number	1990	186.37	399.28	47.4
1303	DALYs (Disability-Adjusted Life Years)	Serbia	Female	All ages	Pancreatitis	Alcohol use	Number	2021	174.57	315.82	67.92
1304	DALYs (Disability-Adjusted Life Years)	North Macedonia	Female	All ages	Pancreatitis	Alcohol use	Number	1990	20.53	41.26	4.74
1305	DALYs (Disability-Adjusted Life Years)	North Macedonia	Female	All ages	Pancreatitis	Alcohol use	Number	2021	13.97	29.06	2.1
1306	DALYs (Disability-Adjusted Life Years)	Montenegro	Female	All ages	Pancreatitis	Alcohol use	Number	1990	8.33	17.37	2.55
1307	DALYs (Disability-Adjusted Life Years)	Montenegro	Female	All ages	Pancreatitis	Alcohol use	Number	2021	8.2	15.44	2.82
1308	DALYs (Disability-Adjusted Life Years)	Poland	Female	All ages	Pancreatitis	Alcohol use	Number	1990	1195.17	2218.7	384.48
1309	DALYs (Disability-Adjusted Life Years)	Poland	Female	All ages	Pancreatitis	Alcohol use	Number	2021	1456.54	2419.57	663.34
1310	DALYs (Disability-Adjusted Life Years)	Romania	Female	All ages	Pancreatitis	Alcohol use	Number	1990	796.56	1375.13	323.18
1311	DALYs (Disability-Adjusted Life Years)	Romania	Female	All ages	Pancreatitis	Alcohol use	Number	2021	896.3	1470.44	368.57
1312	DALYs (Disability-Adjusted Life Years)	Slovakia	Female	All ages	Pancreatitis	Alcohol use	Number	1990	256.49	435.62	113.05
1313	DALYs (Disability-Adjusted Life Years)	Slovakia	Female	All ages	Pancreatitis	Alcohol use	Number	2021	200.92	359.72	67.55
1314	DALYs (Disability-Adjusted Life Years)	Estonia	Female	All ages	Pancreatitis	Alcohol use	Number	1990	62.39	114.01	20.77
1315	DALYs (Disability-Adjusted Life Years)	Estonia	Female	All ages	Pancreatitis	Alcohol use	Number	2021	93.98	154.06	48.3
1316	DALYs (Disability-Adjusted Life Years)	Latvia	Female	All ages	Pancreatitis	Alcohol use	Number	1990	105.82	190.76	36.61
1317	DALYs (Disability-Adjusted Life Years)	Latvia	Female	All ages	Pancreatitis	Alcohol use	Number	2021	196.04	297.17	115.86
1318	DALYs (Disability-Adjusted Life Years)	Slovenia	Female	All ages	Pancreatitis	Alcohol use	Number	1990	55.15	107.46	15.28
1319	DALYs (Disability-Adjusted Life Years)	Slovenia	Female	All ages	Pancreatitis	Alcohol use	Number	2021	13.43	42.16	-1.89
1320	DALYs (Disability-Adjusted Life Years)	Belarus	Female	All ages	Pancreatitis	Alcohol use	Number	1990	869.93	1489.49	428.8
1321	DALYs (Disability-Adjusted Life Years)	Belarus	Female	All ages	Pancreatitis	Alcohol use	Number	2021	827.15	1332.35	426.75
1322	DALYs (Disability-Adjusted Life Years)	Ukraine	Female	All ages	Pancreatitis	Alcohol use	Number	1990	3227.1	5424.82	1471.24
1323	DALYs (Disability-Adjusted Life Years)	Ukraine	Female	All ages	Pancreatitis	Alcohol use	Number	2021	2903.84	5347.06	1148.11
1324	DALYs (Disability-Adjusted Life Years)	Lithuania	Female	All ages	Pancreatitis	Alcohol use	Number	1990	148.8	270.36	50.79
1325	DALYs (Disability-Adjusted Life Years)	Lithuania	Female	All ages	Pancreatitis	Alcohol use	Number	2021	265.01	424.91	139.23
1326	DALYs (Disability-Adjusted Life Years)	Republic of Moldova	Female	All ages	Pancreatitis	Alcohol use	Number	1990	749.82	1144.46	419.07
1327	DALYs (Disability-Adjusted Life Years)	Republic of Moldova	Female	All ages	Pancreatitis	Alcohol use	Number	2021	491.33	760.2	270.52
1328	DALYs (Disability-Adjusted Life Years)	Russian Federation	Female	All ages	Pancreatitis	Alcohol use	Number	1990	7859	13067.6	3982.98
1329	DALYs (Disability-Adjusted Life Years)	Russian Federation	Female	All ages	Pancreatitis	Alcohol use	Number	2021	14561.5	23006.6	7555.4
1330	DALYs (Disability-Adjusted Life Years)	Singapore	Female	All ages	Pancreatitis	Alcohol use	Number	1990	7.74	14.61	2.94
1331	DALYs (Disability-Adjusted Life Years)	Singapore	Female	All ages	Pancreatitis	Alcohol use	Number	2021	8.95	16.69	3.14
1332	DALYs (Disability-Adjusted Life Years)	Brunei Darussalam	Female	All ages	Pancreatitis	Alcohol use	Number	1990	0.42	0.7	0.21
1333	DALYs (Disability-Adjusted Life Years)	Brunei Darussalam	Female	All ages	Pancreatitis	Alcohol use	Number	2021	0.3	0.68	0.02
1334	DALYs (Disability-Adjusted Life Years)	Japan	Female	All ages	Pancreatitis	Alcohol use	Number	1990	1807.67	2778.41	973.16
1335	DALYs (Disability-Adjusted Life Years)	Japan	Female	All ages	Pancreatitis	Alcohol use	Number	2021	1289.39	2060.87	622.9
1336	DALYs (Disability-Adjusted Life Years)	Republic of Korea	Female	All ages	Pancreatitis	Alcohol use	Number	1990	604.49	918.02	312.88
1337	DALYs (Disability-Adjusted Life Years)	Republic of Korea	Female	All ages	Pancreatitis	Alcohol use	Number	2021	494.96	774.69	279.42
1338	DALYs (Disability-Adjusted Life Years)	Australia	Female	All ages	Pancreatitis	Alcohol use	Number	1990	319.75	477.48	189.18
1339	DALYs (Disability-Adjusted Life Years)	Australia	Female	All ages	Pancreatitis	Alcohol use	Number	2021	449.15	709.87	245.96
1340	DALYs (Disability-Adjusted Life Years)	Austria	Female	All ages	Pancreatitis	Alcohol use	Number	1990	360.77	503.52	234.41
1341	DALYs (Disability-Adjusted Life Years)	Austria	Female	All ages	Pancreatitis	Alcohol use	Number	2021	236.24	359.37	129.72
1342	DALYs (Disability-Adjusted Life Years)	Andorra	Female	All ages	Pancreatitis	Alcohol use	Number	1990	1.05	1.8	0.5
1343	DALYs (Disability-Adjusted Life Years)	Andorra	Female	All ages	Pancreatitis	Alcohol use	Number	2021	1.46	2.39	0.7
1344	DALYs (Disability-Adjusted Life Years)	Belgium	Female	All ages	Pancreatitis	Alcohol use	Number	1990	488.47	712.55	307.2
1345	DALYs (Disability-Adjusted Life Years)	Belgium	Female	All ages	Pancreatitis	Alcohol use	Number	2021	390.44	606.76	207.76
1346	DALYs (Disability-Adjusted Life Years)	Finland	Female	All ages	Pancreatitis	Alcohol use	Number	1990	145.93	232.13	72.22
1347	DALYs (Disability-Adjusted Life Years)	Finland	Female	All ages	Pancreatitis	Alcohol use	Number	2021	137.04	217.31	62.47
1348	DALYs (Disability-Adjusted Life Years)	Cyprus	Female	All ages	Pancreatitis	Alcohol use	Number	1990	18.37	33.38	7.76
1349	DALYs (Disability-Adjusted Life Years)	Cyprus	Female	All ages	Pancreatitis	Alcohol use	Number	2021	15.46	27.37	6.07
1350	DALYs (Disability-Adjusted Life Years)	New Zealand	Female	All ages	Pancreatitis	Alcohol use	Number	1990	90.2	126.95	60.64
1351	DALYs (Disability-Adjusted Life Years)	New Zealand	Female	All ages	Pancreatitis	Alcohol use	Number	2021	101.24	150.06	56.81
1352	DALYs (Disability-Adjusted Life Years)	France	Female	All ages	Pancreatitis	Alcohol use	Number	1990	1812.79	2643.47	1101.35
1353	DALYs (Disability-Adjusted Life Years)	France	Female	All ages	Pancreatitis	Alcohol use	Number	2021	1361.78	2082.9	745.92
1354	DALYs (Disability-Adjusted Life Years)	Denmark	Female	All ages	Pancreatitis	Alcohol use	Number	1990	225.97	319.8	135.6
1355	DALYs (Disability-Adjusted Life Years)	Denmark	Female	All ages	Pancreatitis	Alcohol use	Number	2021	189.32	298.34	88.99
1356	DALYs (Disability-Adjusted Life Years)	Germany	Female	All ages	Pancreatitis	Alcohol use	Number	1990	4575.48	6215.27	2974.41
1357	DALYs (Disability-Adjusted Life Years)	Germany	Female	All ages	Pancreatitis	Alcohol use	Number	2021	3371.87	4754.3	2047.34
1358	DALYs (Disability-Adjusted Life Years)	Greece	Female	All ages	Pancreatitis	Alcohol use	Number	1990	252.13	388.23	132.28
1359	DALYs (Disability-Adjusted Life Years)	Greece	Female	All ages	Pancreatitis	Alcohol use	Number	2021	211.49	386.27	72.85
1360	DALYs (Disability-Adjusted Life Years)	Italy	Female	All ages	Pancreatitis	Alcohol use	Number	1990	1916.86	2645.64	1232.32
1361	DALYs (Disability-Adjusted Life Years)	Italy	Female	All ages	Pancreatitis	Alcohol use	Number	2021	1325.14	2008.54	737.98
1362	DALYs (Disability-Adjusted Life Years)	Israel	Female	All ages	Pancreatitis	Alcohol use	Number	1990	8.72	26.87	-5.31
1363	DALYs (Disability-Adjusted Life Years)	Israel	Female	All ages	Pancreatitis	Alcohol use	Number	2021	27.57	59.15	1.47
1364	DALYs (Disability-Adjusted Life Years)	Luxembourg	Female	All ages	Pancreatitis	Alcohol use	Number	1990	12.39	17.6	7.53
1365	DALYs (Disability-Adjusted Life Years)	Luxembourg	Female	All ages	Pancreatitis	Alcohol use	Number	2021	10.62	16.51	5.49
1366	DALYs (Disability-Adjusted Life Years)	Iceland	Female	All ages	Pancreatitis	Alcohol use	Number	1990	2.51	4.97	0.56
1367	DALYs (Disability-Adjusted Life Years)	Iceland	Female	All ages	Pancreatitis	Alcohol use	Number	2021	7.27	11.53	3.33
1368	DALYs (Disability-Adjusted Life Years)	Ireland	Female	All ages	Pancreatitis	Alcohol use	Number	1990	66.16	96.48	40.48
1369	DALYs (Disability-Adjusted Life Years)	Ireland	Female	All ages	Pancreatitis	Alcohol use	Number	2021	66.81	97.26	37.85
1370	DALYs (Disability-Adjusted Life Years)	Norway	Female	All ages	Pancreatitis	Alcohol use	Number	1990	58.7	106.65	24.54
1371	DALYs (Disability-Adjusted Life Years)	Norway	Female	All ages	Pancreatitis	Alcohol use	Number	2021	91.08	153.89	39.69
1372	DALYs (Disability-Adjusted Life Years)	Portugal	Female	All ages	Pancreatitis	Alcohol use	Number	1990	384.31	551.99	243.36
1373	DALYs (Disability-Adjusted Life Years)	Portugal	Female	All ages	Pancreatitis	Alcohol use	Number	2021	391.29	590.66	218.34
1374	DALYs (Disability-Adjusted Life Years)	Spain	Female	All ages	Pancreatitis	Alcohol use	Number	1990	1885.01	2677.77	1213.95
1375	DALYs (Disability-Adjusted Life Years)	Spain	Female	All ages	Pancreatitis	Alcohol use	Number	2021	1413.89	2147.89	832.2
1376	DALYs (Disability-Adjusted Life Years)	Malta	Female	All ages	Pancreatitis	Alcohol use	Number	1990	3.48	6.29	1.2
1377	DALYs (Disability-Adjusted Life Years)	Malta	Female	All ages	Pancreatitis	Alcohol use	Number	2021	5.78	9.9	2.24
1378	DALYs (Disability-Adjusted Life Years)	Netherlands	Female	All ages	Pancreatitis	Alcohol use	Number	1990	327.98	476.17	201.12
1379	DALYs (Disability-Adjusted Life Years)	Netherlands	Female	All ages	Pancreatitis	Alcohol use	Number	2021	371.81	555.86	202.99
1380	DALYs (Disability-Adjusted Life Years)	United Kingdom	Female	All ages	Pancreatitis	Alcohol use	Number	1990	1462.79	2283.89	748.98
1381	DALYs (Disability-Adjusted Life Years)	United Kingdom	Female	All ages	Pancreatitis	Alcohol use	Number	2021	1988.27	3050.33	1071.37
1382	DALYs (Disability-Adjusted Life Years)	Argentina	Female	All ages	Pancreatitis	Alcohol use	Number	1990	2131.02	3071.47	1368.23
1383	DALYs (Disability-Adjusted Life Years)	Argentina	Female	All ages	Pancreatitis	Alcohol use	Number	2021	1345.36	2109.99	652.1
1384	DALYs (Disability-Adjusted Life Years)	Sweden	Female	All ages	Pancreatitis	Alcohol use	Number	1990	162.84	250.63	84.66
1385	DALYs (Disability-Adjusted Life Years)	Sweden	Female	All ages	Pancreatitis	Alcohol use	Number	2021	272.59	429.69	128.83
1386	DALYs (Disability-Adjusted Life Years)	Chile	Female	All ages	Pancreatitis	Alcohol use	Number	1990	471.4	694.22	274.54
1387	DALYs (Disability-Adjusted Life Years)	Chile	Female	All ages	Pancreatitis	Alcohol use	Number	2021	556.6	848.48	325.82
1388	DALYs (Disability-Adjusted Life Years)	Switzerland	Female	All ages	Pancreatitis	Alcohol use	Number	1990	140.79	202.04	89.54
1389	DALYs (Disability-Adjusted Life Years)	Switzerland	Female	All ages	Pancreatitis	Alcohol use	Number	2021	114.32	179.3	58.18
1390	DALYs (Disability-Adjusted Life Years)	Canada	Female	All ages	Pancreatitis	Alcohol use	Number	1990	492.82	749.31	280.96
1391	DALYs (Disability-Adjusted Life Years)	Canada	Female	All ages	Pancreatitis	Alcohol use	Number	2021	881.58	1359.16	454.83
1392	DALYs (Disability-Adjusted Life Years)	United States of America	Female	All ages	Pancreatitis	Alcohol use	Number	1990	4783.38	7386.02	2844.43
1393	DALYs (Disability-Adjusted Life Years)	United States of America	Female	All ages	Pancreatitis	Alcohol use	Number	2021	8231.4	12426.9	4495.93
1394	DALYs (Disability-Adjusted Life Years)	Uruguay	Female	All ages	Pancreatitis	Alcohol use	Number	1990	105.07	156.12	57.51
1395	DALYs (Disability-Adjusted Life Years)	Uruguay	Female	All ages	Pancreatitis	Alcohol use	Number	2021	87.52	138.79	44.04
1396	DALYs (Disability-Adjusted Life Years)	Bahamas	Female	All ages	Pancreatitis	Alcohol use	Number	1990	3.61	6.01	1.67
1397	DALYs (Disability-Adjusted Life Years)	Bahamas	Female	All ages	Pancreatitis	Alcohol use	Number	2021	3.61	8.88	0.52
1398	DALYs (Disability-Adjusted Life Years)	Barbados	Female	All ages	Pancreatitis	Alcohol use	Number	1990	1.94	3.02	1.02
1399	DALYs (Disability-Adjusted Life Years)	Barbados	Female	All ages	Pancreatitis	Alcohol use	Number	2021	3.86	6.23	2.09
1400	DALYs (Disability-Adjusted Life Years)	Antigua and Barbuda	Female	All ages	Pancreatitis	Alcohol use	Number	1990	0.04	0.12	-0.02
1401	DALYs (Disability-Adjusted Life Years)	Antigua and Barbuda	Female	All ages	Pancreatitis	Alcohol use	Number	2021	0.29	0.54	0.1
1402	DALYs (Disability-Adjusted Life Years)	Cuba	Female	All ages	Pancreatitis	Alcohol use	Number	1990	39.89	77.37	8.56
1403	DALYs (Disability-Adjusted Life Years)	Cuba	Female	All ages	Pancreatitis	Alcohol use	Number	2021	79.06	148.35	23.21
1404	DALYs (Disability-Adjusted Life Years)	Belize	Female	All ages	Pancreatitis	Alcohol use	Number	1990	0.35	0.61	0.16
1405	DALYs (Disability-Adjusted Life Years)	Belize	Female	All ages	Pancreatitis	Alcohol use	Number	2021	1.45	2.55	0.59
1406	DALYs (Disability-Adjusted Life Years)	Guyana	Female	All ages	Pancreatitis	Alcohol use	Number	1990	3.62	6.08	1.46
1407	DALYs (Disability-Adjusted Life Years)	Guyana	Female	All ages	Pancreatitis	Alcohol use	Number	2021	6.74	13.51	1.57
1408	DALYs (Disability-Adjusted Life Years)	Dominican Republic	Female	All ages	Pancreatitis	Alcohol use	Number	1990	34.35	61.57	14.58
1409	DALYs (Disability-Adjusted Life Years)	Dominican Republic	Female	All ages	Pancreatitis	Alcohol use	Number	2021	61.83	110.77	28.93
1410	DALYs (Disability-Adjusted Life Years)	Grenada	Female	All ages	Pancreatitis	Alcohol use	Number	1990	0.72	1.13	0.39
1411	DALYs (Disability-Adjusted Life Years)	Grenada	Female	All ages	Pancreatitis	Alcohol use	Number	2021	1.01	1.53	0.5
1412	DALYs (Disability-Adjusted Life Years)	Haiti	Female	All ages	Pancreatitis	Alcohol use	Number	1990	41.42	91.61	12.49
1413	DALYs (Disability-Adjusted Life Years)	Haiti	Female	All ages	Pancreatitis	Alcohol use	Number	2021	82.57	173.36	24.64
1414	DALYs (Disability-Adjusted Life Years)	Dominica	Female	All ages	Pancreatitis	Alcohol use	Number	1990	0.62	1.24	0.18
1415	DALYs (Disability-Adjusted Life Years)	Dominica	Female	All ages	Pancreatitis	Alcohol use	Number	2021	0.57	1.12	0.18
1416	DALYs (Disability-Adjusted Life Years)	Jamaica	Female	All ages	Pancreatitis	Alcohol use	Number	1990	2.81	5.88	0.2
1417	DALYs (Disability-Adjusted Life Years)	Jamaica	Female	All ages	Pancreatitis	Alcohol use	Number	2021	5.64	11.62	1.07
1418	DALYs (Disability-Adjusted Life Years)	Trinidad and Tobago	Female	All ages	Pancreatitis	Alcohol use	Number	1990	5.38	10.12	1.45
1419	DALYs (Disability-Adjusted Life Years)	Trinidad and Tobago	Female	All ages	Pancreatitis	Alcohol use	Number	2021	9.84	18.5	2.78
1420	DALYs (Disability-Adjusted Life Years)	Saint Vincent and the Grenadines	Female	All ages	Pancreatitis	Alcohol use	Number	1990	0.34	0.76	-0.01
1421	DALYs (Disability-Adjusted Life Years)	Saint Vincent and the Grenadines	Female	All ages	Pancreatitis	Alcohol use	Number	2021	1.38	2.51	0.43
1422	DALYs (Disability-Adjusted Life Years)	Saint Lucia	Female	All ages	Pancreatitis	Alcohol use	Number	1990	0.55	0.83	0.32
1423	DALYs (Disability-Adjusted Life Years)	Saint Lucia	Female	All ages	Pancreatitis	Alcohol use	Number	2021	0.87	1.44	0.45
1424	DALYs (Disability-Adjusted Life Years)	Suriname	Female	All ages	Pancreatitis	Alcohol use	Number	1990	2.4	4.46	0.84
1425	DALYs (Disability-Adjusted Life Years)	Suriname	Female	All ages	Pancreatitis	Alcohol use	Number	2021	2.81	5.71	0.75
1426	DALYs (Disability-Adjusted Life Years)	Bolivia (Plurinational State of)	Female	All ages	Pancreatitis	Alcohol use	Number	1990	64.24	175.84	-8.89
1427	DALYs (Disability-Adjusted Life Years)	Bolivia (Plurinational State of)	Female	All ages	Pancreatitis	Alcohol use	Number	2021	139.74	340.42	6.67
1428	DALYs (Disability-Adjusted Life Years)	Peru	Female	All ages	Pancreatitis	Alcohol use	Number	1990	288.68	716.74	6.9
1429	DALYs (Disability-Adjusted Life Years)	Peru	Female	All ages	Pancreatitis	Alcohol use	Number	2021	523.51	1026.05	128.64
1430	DALYs (Disability-Adjusted Life Years)	Colombia	Female	All ages	Pancreatitis	Alcohol use	Number	1990	207.34	350.54	97.57
1431	DALYs (Disability-Adjusted Life Years)	Colombia	Female	All ages	Pancreatitis	Alcohol use	Number	2021	198.07	369.79	60.04
1432	DALYs (Disability-Adjusted Life Years)	Ecuador	Female	All ages	Pancreatitis	Alcohol use	Number	1990	39.83	95.5	0.48
1433	DALYs (Disability-Adjusted Life Years)	Ecuador	Female	All ages	Pancreatitis	Alcohol use	Number	2021	75.24	141.59	26.74
1434	DALYs (Disability-Adjusted Life Years)	Costa Rica	Female	All ages	Pancreatitis	Alcohol use	Number	1990	19.67	39.89	2.79
1435	DALYs (Disability-Adjusted Life Years)	Costa Rica	Female	All ages	Pancreatitis	Alcohol use	Number	2021	33.57	71.89	2.13
1436	DALYs (Disability-Adjusted Life Years)	El Salvador	Female	All ages	Pancreatitis	Alcohol use	Number	1990	5.48	13.77	-1.26
1437	DALYs (Disability-Adjusted Life Years)	El Salvador	Female	All ages	Pancreatitis	Alcohol use	Number	2021	12.27	27.27	1.34
1438	DALYs (Disability-Adjusted Life Years)	Guatemala	Female	All ages	Pancreatitis	Alcohol use	Number	1990	28.88	63.63	0.94
1439	DALYs (Disability-Adjusted Life Years)	Guatemala	Female	All ages	Pancreatitis	Alcohol use	Number	2021	49.63	110.33	4.99
1440	DALYs (Disability-Adjusted Life Years)	Honduras	Female	All ages	Pancreatitis	Alcohol use	Number	1990	10.96	25	1.6
1441	DALYs (Disability-Adjusted Life Years)	Honduras	Female	All ages	Pancreatitis	Alcohol use	Number	2021	40.12	83.85	12.85
1442	DALYs (Disability-Adjusted Life Years)	Mexico	Female	All ages	Pancreatitis	Alcohol use	Number	1990	330.6	652.98	48.65
1443	DALYs (Disability-Adjusted Life Years)	Mexico	Female	All ages	Pancreatitis	Alcohol use	Number	2021	1417.44	2554.62	620.6
1444	DALYs (Disability-Adjusted Life Years)	Nicaragua	Female	All ages	Pancreatitis	Alcohol use	Number	1990	5.65	15.47	-2.1
1445	DALYs (Disability-Adjusted Life Years)	Nicaragua	Female	All ages	Pancreatitis	Alcohol use	Number	2021	20.83	42.61	4.74
1446	DALYs (Disability-Adjusted Life Years)	Panama	Female	All ages	Pancreatitis	Alcohol use	Number	1990	5.6	11.26	0.78
1447	DALYs (Disability-Adjusted Life Years)	Panama	Female	All ages	Pancreatitis	Alcohol use	Number	2021	17.16	32.3	5.99
1448	DALYs (Disability-Adjusted Life Years)	Venezuela (Bolivarian Republic of)	Female	All ages	Pancreatitis	Alcohol use	Number	1990	92.75	159.6	39.38
1449	DALYs (Disability-Adjusted Life Years)	Venezuela (Bolivarian Republic of)	Female	All ages	Pancreatitis	Alcohol use	Number	2021	105.16	213.5	14.11
1450	DALYs (Disability-Adjusted Life Years)	Algeria	Female	All ages	Pancreatitis	Alcohol use	Number	1990	0.82	2.19	0.17
1451	DALYs (Disability-Adjusted Life Years)	Algeria	Female	All ages	Pancreatitis	Alcohol use	Number	2021	5.12	11.04	2.08
1452	DALYs (Disability-Adjusted Life Years)	Brazil	Female	All ages	Pancreatitis	Alcohol use	Number	1990	1358.74	2170.32	723.28
1453	DALYs (Disability-Adjusted Life Years)	Brazil	Female	All ages	Pancreatitis	Alcohol use	Number	2021	4041.89	6336.34	2115.92
1454	DALYs (Disability-Adjusted Life Years)	Paraguay	Female	All ages	Pancreatitis	Alcohol use	Number	1990	91.22	155.29	45.47
1455	DALYs (Disability-Adjusted Life Years)	Paraguay	Female	All ages	Pancreatitis	Alcohol use	Number	2021	146.23	264.18	59.97
1456	DALYs (Disability-Adjusted Life Years)	Bahrain	Female	All ages	Pancreatitis	Alcohol use	Number	1990	0.21	0.37	0.11
1457	DALYs (Disability-Adjusted Life Years)	Bahrain	Female	All ages	Pancreatitis	Alcohol use	Number	2021	0.23	0.45	0.09
1458	DALYs (Disability-Adjusted Life Years)	Iraq	Female	All ages	Pancreatitis	Alcohol use	Number	1990	6.84	11.65	3.41
1459	DALYs (Disability-Adjusted Life Years)	Iraq	Female	All ages	Pancreatitis	Alcohol use	Number	2021	9.29	15.78	4.88
1460	DALYs (Disability-Adjusted Life Years)	Jordan	Female	All ages	Pancreatitis	Alcohol use	Number	1990	0.22	0.45	0.07
1461	DALYs (Disability-Adjusted Life Years)	Jordan	Female	All ages	Pancreatitis	Alcohol use	Number	2021	0.58	1.1	0.21
1462	DALYs (Disability-Adjusted Life Years)	Kuwait	Female	All ages	Pancreatitis	Alcohol use	Number	1990	0	0	0
1463	DALYs (Disability-Adjusted Life Years)	Kuwait	Female	All ages	Pancreatitis	Alcohol use	Number	2021	0.02	0.11	0
1464	DALYs (Disability-Adjusted Life Years)	Egypt	Female	All ages	Pancreatitis	Alcohol use	Number	1990	1.6	3.4	0.42
1465	DALYs (Disability-Adjusted Life Years)	Egypt	Female	All ages	Pancreatitis	Alcohol use	Number	2021	3.72	8.03	1.13
1466	DALYs (Disability-Adjusted Life Years)	Iran (Islamic Republic of)	Female	All ages	Pancreatitis	Alcohol use	Number	1990	0	0	0
1467	DALYs (Disability-Adjusted Life Years)	Iran (Islamic Republic of)	Female	All ages	Pancreatitis	Alcohol use	Number	2021	9.32	18.11	3.18
1468	DALYs (Disability-Adjusted Life Years)	Lebanon	Female	All ages	Pancreatitis	Alcohol use	Number	1990	2.05	5.54	-0.02
1469	DALYs (Disability-Adjusted Life Years)	Lebanon	Female	All ages	Pancreatitis	Alcohol use	Number	2021	2.04	5.26	-0.13
1470	DALYs (Disability-Adjusted Life Years)	Libya	Female	All ages	Pancreatitis	Alcohol use	Number	1990	0	0	0
1471	DALYs (Disability-Adjusted Life Years)	Libya	Female	All ages	Pancreatitis	Alcohol use	Number	2021	0.24	0.57	0.06
1472	DALYs (Disability-Adjusted Life Years)	Qatar	Female	All ages	Pancreatitis	Alcohol use	Number	1990	0.01	0.03	0
1473	DALYs (Disability-Adjusted Life Years)	Qatar	Female	All ages	Pancreatitis	Alcohol use	Number	2021	0.05	0.11	0.01
1474	DALYs (Disability-Adjusted Life Years)	Palestine	Female	All ages	Pancreatitis	Alcohol use	Number	1990	0.85	1.9	0.22
1475	DALYs (Disability-Adjusted Life Years)	Palestine	Female	All ages	Pancreatitis	Alcohol use	Number	2021	1.04	1.81	0.4
1476	DALYs (Disability-Adjusted Life Years)	Saudi Arabia	Female	All ages	Pancreatitis	Alcohol use	Number	1990	0.38	1.19	0.01
1477	DALYs (Disability-Adjusted Life Years)	Saudi Arabia	Female	All ages	Pancreatitis	Alcohol use	Number	2021	0.49	1.74	-0.01
1478	DALYs (Disability-Adjusted Life Years)	Oman	Female	All ages	Pancreatitis	Alcohol use	Number	1990	0.01	0.04	0
1479	DALYs (Disability-Adjusted Life Years)	Oman	Female	All ages	Pancreatitis	Alcohol use	Number	2021	0.04	0.1	0
1480	DALYs (Disability-Adjusted Life Years)	Morocco	Female	All ages	Pancreatitis	Alcohol use	Number	1990	0.11	0.33	0
1481	DALYs (Disability-Adjusted Life Years)	Morocco	Female	All ages	Pancreatitis	Alcohol use	Number	2021	0.08	0.28	-0.04
1482	DALYs (Disability-Adjusted Life Years)	Turkey	Female	All ages	Pancreatitis	Alcohol use	Number	1990	67.43	135.7	23.57
1483	DALYs (Disability-Adjusted Life Years)	Turkey	Female	All ages	Pancreatitis	Alcohol use	Number	2021	74.2	138.62	27.56
1484	DALYs (Disability-Adjusted Life Years)	United Arab Emirates	Female	All ages	Pancreatitis	Alcohol use	Number	1990	0.4	1.22	-0.11
1485	DALYs (Disability-Adjusted Life Years)	United Arab Emirates	Female	All ages	Pancreatitis	Alcohol use	Number	2021	0.84	2.64	-0.43
1486	DALYs (Disability-Adjusted Life Years)	Tunisia	Female	All ages	Pancreatitis	Alcohol use	Number	1990	0.05	0.16	-0.01
1487	DALYs (Disability-Adjusted Life Years)	Tunisia	Female	All ages	Pancreatitis	Alcohol use	Number	2021	0.19	0.49	0
1488	DALYs (Disability-Adjusted Life Years)	Yemen	Female	All ages	Pancreatitis	Alcohol use	Number	1990	1.53	3.34	0.58
1489	DALYs (Disability-Adjusted Life Years)	Yemen	Female	All ages	Pancreatitis	Alcohol use	Number	2021	0.78	2.01	0.12
1490	DALYs (Disability-Adjusted Life Years)	Syrian Arab Republic	Female	All ages	Pancreatitis	Alcohol use	Number	1990	1.95	3.8	0.57
1491	DALYs (Disability-Adjusted Life Years)	Syrian Arab Republic	Female	All ages	Pancreatitis	Alcohol use	Number	2021	1.26	3.27	0.12
1492	DALYs (Disability-Adjusted Life Years)	Afghanistan	Female	All ages	Pancreatitis	Alcohol use	Number	1990	0	0	0
1493	DALYs (Disability-Adjusted Life Years)	Afghanistan	Female	All ages	Pancreatitis	Alcohol use	Number	2021	0.19	0.82	-0.15
1494	DALYs (Disability-Adjusted Life Years)	Bangladesh	Female	All ages	Pancreatitis	Alcohol use	Number	1990	1.77	10.37	-2.09
1495	DALYs (Disability-Adjusted Life Years)	Bangladesh	Female	All ages	Pancreatitis	Alcohol use	Number	2021	27.82	87.58	-0.56
1496	DALYs (Disability-Adjusted Life Years)	Bhutan	Female	All ages	Pancreatitis	Alcohol use	Number	1990	3.57	7.12	1.18
1497	DALYs (Disability-Adjusted Life Years)	Bhutan	Female	All ages	Pancreatitis	Alcohol use	Number	2021	0.86	3.09	-0.38
1498	DALYs (Disability-Adjusted Life Years)	India	Female	All ages	Pancreatitis	Alcohol use	Number	1990	604.89	1448.26	169.17
1499	DALYs (Disability-Adjusted Life Years)	India	Female	All ages	Pancreatitis	Alcohol use	Number	2021	2138.49	4088.62	954.64
1500	DALYs (Disability-Adjusted Life Years)	Pakistan	Female	All ages	Pancreatitis	Alcohol use	Number	1990	19.77	72.41	-12.31
1501	DALYs (Disability-Adjusted Life Years)	Pakistan	Female	All ages	Pancreatitis	Alcohol use	Number	2021	137.17	370.25	-0.44
1502	DALYs (Disability-Adjusted Life Years)	Nepal	Female	All ages	Pancreatitis	Alcohol use	Number	1990	3.81	26.32	-9.76
1503	DALYs (Disability-Adjusted Life Years)	Nepal	Female	All ages	Pancreatitis	Alcohol use	Number	2021	167.23	384.02	28.9
1504	DALYs (Disability-Adjusted Life Years)	Angola	Female	All ages	Pancreatitis	Alcohol use	Number	1990	5.49	13.34	1.09
1505	DALYs (Disability-Adjusted Life Years)	Angola	Female	All ages	Pancreatitis	Alcohol use	Number	2021	51.75	101.21	22.11
1506	DALYs (Disability-Adjusted Life Years)	Congo	Female	All ages	Pancreatitis	Alcohol use	Number	1990	2.08	6.09	0.09
1507	DALYs (Disability-Adjusted Life Years)	Congo	Female	All ages	Pancreatitis	Alcohol use	Number	2021	14.6	34.45	4.4
1508	DALYs (Disability-Adjusted Life Years)	Central African Republic	Female	All ages	Pancreatitis	Alcohol use	Number	1990	2.42	6.33	0.31
1509	DALYs (Disability-Adjusted Life Years)	Central African Republic	Female	All ages	Pancreatitis	Alcohol use	Number	2021	3.45	8.92	0
1510	DALYs (Disability-Adjusted Life Years)	Democratic Republic of the Congo	Female	All ages	Pancreatitis	Alcohol use	Number	1990	24.37	65.13	1.48
1511	DALYs (Disability-Adjusted Life Years)	Democratic Republic of the Congo	Female	All ages	Pancreatitis	Alcohol use	Number	2021	50.71	126.87	4.97
1512	DALYs (Disability-Adjusted Life Years)	Equatorial Guinea	Female	All ages	Pancreatitis	Alcohol use	Number	1990	0.37	1.12	-0.01
1513	DALYs (Disability-Adjusted Life Years)	Equatorial Guinea	Female	All ages	Pancreatitis	Alcohol use	Number	2021	3	6.13	1.13
1514	DALYs (Disability-Adjusted Life Years)	Gabon	Female	All ages	Pancreatitis	Alcohol use	Number	1990	2.5	4.64	0.87
1515	DALYs (Disability-Adjusted Life Years)	Gabon	Female	All ages	Pancreatitis	Alcohol use	Number	2021	5.16	9.08	2.05
1516	DALYs (Disability-Adjusted Life Years)	Comoros	Female	All ages	Pancreatitis	Alcohol use	Number	1990	0.02	0.08	-0.01
1517	DALYs (Disability-Adjusted Life Years)	Comoros	Female	All ages	Pancreatitis	Alcohol use	Number	2021	0.15	0.39	0.01
1518	DALYs (Disability-Adjusted Life Years)	Burundi	Female	All ages	Pancreatitis	Alcohol use	Number	1990	11.64	23.84	4.94
1519	DALYs (Disability-Adjusted Life Years)	Burundi	Female	All ages	Pancreatitis	Alcohol use	Number	2021	12.05	27.81	3.74
1520	DALYs (Disability-Adjusted Life Years)	Djibouti	Female	All ages	Pancreatitis	Alcohol use	Number	1990	0.05	0.18	-0.05
1521	DALYs (Disability-Adjusted Life Years)	Djibouti	Female	All ages	Pancreatitis	Alcohol use	Number	2021	0.03	0.21	-0.11
1522	DALYs (Disability-Adjusted Life Years)	Eritrea	Female	All ages	Pancreatitis	Alcohol use	Number	1990	0.25	1.89	-0.85
1523	DALYs (Disability-Adjusted Life Years)	Eritrea	Female	All ages	Pancreatitis	Alcohol use	Number	2021	0.44	3.15	-1.69
1524	DALYs (Disability-Adjusted Life Years)	Kenya	Female	All ages	Pancreatitis	Alcohol use	Number	1990	23.83	48.54	7.97
1525	DALYs (Disability-Adjusted Life Years)	Kenya	Female	All ages	Pancreatitis	Alcohol use	Number	2021	57.03	113.43	20.24
1526	DALYs (Disability-Adjusted Life Years)	Ethiopia	Female	All ages	Pancreatitis	Alcohol use	Number	1990	17.97	67.44	-6.78
1527	DALYs (Disability-Adjusted Life Years)	Ethiopia	Female	All ages	Pancreatitis	Alcohol use	Number	2021	92.35	243.96	6.91
1528	DALYs (Disability-Adjusted Life Years)	Madagascar	Female	All ages	Pancreatitis	Alcohol use	Number	1990	4.27	12.65	-0.59
1529	DALYs (Disability-Adjusted Life Years)	Madagascar	Female	All ages	Pancreatitis	Alcohol use	Number	2021	8.68	27.35	-1.21
1530	DALYs (Disability-Adjusted Life Years)	Mauritius	Female	All ages	Pancreatitis	Alcohol use	Number	1990	1.07	3.35	-0.98
1531	DALYs (Disability-Adjusted Life Years)	Mauritius	Female	All ages	Pancreatitis	Alcohol use	Number	2021	0.87	2.74	-0.52
1532	DALYs (Disability-Adjusted Life Years)	Malawi	Female	All ages	Pancreatitis	Alcohol use	Number	1990	2.19	4.85	0.38
1533	DALYs (Disability-Adjusted Life Years)	Malawi	Female	All ages	Pancreatitis	Alcohol use	Number	2021	8.68	18.94	2.88
1534	DALYs (Disability-Adjusted Life Years)	Mozambique	Female	All ages	Pancreatitis	Alcohol use	Number	1990	0.74	5.68	-3.17
1535	DALYs (Disability-Adjusted Life Years)	Mozambique	Female	All ages	Pancreatitis	Alcohol use	Number	2021	9.53	34.05	-6.34
1536	DALYs (Disability-Adjusted Life Years)	Seychelles	Female	All ages	Pancreatitis	Alcohol use	Number	1990	0.05	0.12	0.02
1537	DALYs (Disability-Adjusted Life Years)	Seychelles	Female	All ages	Pancreatitis	Alcohol use	Number	2021	0.08	0.19	0.02
1538	DALYs (Disability-Adjusted Life Years)	Rwanda	Female	All ages	Pancreatitis	Alcohol use	Number	1990	20.73	42.16	7.32
1539	DALYs (Disability-Adjusted Life Years)	Rwanda	Female	All ages	Pancreatitis	Alcohol use	Number	2021	36.41	80.28	11.9
1540	DALYs (Disability-Adjusted Life Years)	United Republic of Tanzania	Female	All ages	Pancreatitis	Alcohol use	Number	1990	47.08	88.26	21.52
1541	DALYs (Disability-Adjusted Life Years)	United Republic of Tanzania	Female	All ages	Pancreatitis	Alcohol use	Number	2021	150.77	273.57	71.15
1542	DALYs (Disability-Adjusted Life Years)	Somalia	Female	All ages	Pancreatitis	Alcohol use	Number	1990	0	0	0
1543	DALYs (Disability-Adjusted Life Years)	Somalia	Female	All ages	Pancreatitis	Alcohol use	Number	2021	0	0	0
1544	DALYs (Disability-Adjusted Life Years)	Botswana	Female	All ages	Pancreatitis	Alcohol use	Number	1990	2.54	5.48	0.85
1545	DALYs (Disability-Adjusted Life Years)	Botswana	Female	All ages	Pancreatitis	Alcohol use	Number	2021	5.08	9.24	2.33
1546	DALYs (Disability-Adjusted Life Years)	Lesotho	Female	All ages	Pancreatitis	Alcohol use	Number	1990	2.76	7.36	0.6
1547	DALYs (Disability-Adjusted Life Years)	Lesotho	Female	All ages	Pancreatitis	Alcohol use	Number	2021	5.53	11.36	1.39
1548	DALYs (Disability-Adjusted Life Years)	Uganda	Female	All ages	Pancreatitis	Alcohol use	Number	1990	12.37	28.23	3.42
1549	DALYs (Disability-Adjusted Life Years)	Uganda	Female	All ages	Pancreatitis	Alcohol use	Number	2021	74.87	143.38	35.22
1550	DALYs (Disability-Adjusted Life Years)	Zambia	Female	All ages	Pancreatitis	Alcohol use	Number	1990	6.51	15.15	1.2
1551	DALYs (Disability-Adjusted Life Years)	Zambia	Female	All ages	Pancreatitis	Alcohol use	Number	2021	21.84	48.39	6.66
1552	DALYs (Disability-Adjusted Life Years)	Zimbabwe	Female	All ages	Pancreatitis	Alcohol use	Number	1990	6.17	12.69	1.9
1553	DALYs (Disability-Adjusted Life Years)	Zimbabwe	Female	All ages	Pancreatitis	Alcohol use	Number	2021	11.06	24.9	2.66
1554	DALYs (Disability-Adjusted Life Years)	Namibia	Female	All ages	Pancreatitis	Alcohol use	Number	1990	4.37	11.02	0.86
1555	DALYs (Disability-Adjusted Life Years)	Namibia	Female	All ages	Pancreatitis	Alcohol use	Number	2021	17.34	32.53	7.24
1556	DALYs (Disability-Adjusted Life Years)	South Africa	Female	All ages	Pancreatitis	Alcohol use	Number	1990	196.75	300.67	111.35
1557	DALYs (Disability-Adjusted Life Years)	South Africa	Female	All ages	Pancreatitis	Alcohol use	Number	2021	351.95	547.89	190.05
1558	DALYs (Disability-Adjusted Life Years)	Eswatini	Female	All ages	Pancreatitis	Alcohol use	Number	1990	1.69	3.29	0.75
1559	DALYs (Disability-Adjusted Life Years)	Eswatini	Female	All ages	Pancreatitis	Alcohol use	Number	2021	3.11	5.94	1.39
1560	DALYs (Disability-Adjusted Life Years)	Benin	Female	All ages	Pancreatitis	Alcohol use	Number	1990	9.37	27.32	-1.16
1561	DALYs (Disability-Adjusted Life Years)	Benin	Female	All ages	Pancreatitis	Alcohol use	Number	2021	52.74	117.34	8.89
1562	DALYs (Disability-Adjusted Life Years)	Chad	Female	All ages	Pancreatitis	Alcohol use	Number	1990	8.28	34.15	-5
1563	DALYs (Disability-Adjusted Life Years)	Chad	Female	All ages	Pancreatitis	Alcohol use	Number	2021	88.69	264.36	-2.43
1564	DALYs (Disability-Adjusted Life Years)	Cabo Verde	Female	All ages	Pancreatitis	Alcohol use	Number	1990	0.96	2.3	0.15
1565	DALYs (Disability-Adjusted Life Years)	Cabo Verde	Female	All ages	Pancreatitis	Alcohol use	Number	2021	2.04	4.69	0.47
1566	DALYs (Disability-Adjusted Life Years)	Coted'Ivoire	Female	All ages	Pancreatitis	Alcohol use	Number	1990	38.09	101.94	2.94
1567	DALYs (Disability-Adjusted Life Years)	Coted'Ivoire	Female	All ages	Pancreatitis	Alcohol use	Number	2021	208.89	440.11	64.14
1568	DALYs (Disability-Adjusted Life Years)	Gambia	Female	All ages	Pancreatitis	Alcohol use	Number	1990	1.24	4.19	-0.38
1569	DALYs (Disability-Adjusted Life Years)	Gambia	Female	All ages	Pancreatitis	Alcohol use	Number	2021	12.94	32.02	2.99
1570	DALYs (Disability-Adjusted Life Years)	Burkina Faso	Female	All ages	Pancreatitis	Alcohol use	Number	1990	60.99	120.75	23.55
1571	DALYs (Disability-Adjusted Life Years)	Burkina Faso	Female	All ages	Pancreatitis	Alcohol use	Number	2021	199.26	373.57	84
1572	DALYs (Disability-Adjusted Life Years)	Cameroon	Female	All ages	Pancreatitis	Alcohol use	Number	1990	74.25	192.34	6.35
1573	DALYs (Disability-Adjusted Life Years)	Cameroon	Female	All ages	Pancreatitis	Alcohol use	Number	2021	378.68	848.88	131.32
1574	DALYs (Disability-Adjusted Life Years)	Guinea	Female	All ages	Pancreatitis	Alcohol use	Number	1990	1.9	6.64	-0.99
1575	DALYs (Disability-Adjusted Life Years)	Guinea	Female	All ages	Pancreatitis	Alcohol use	Number	2021	6.06	16.99	-0.11
1576	DALYs (Disability-Adjusted Life Years)	Guinea-Bissau	Female	All ages	Pancreatitis	Alcohol use	Number	1990	6.33	16.6	1.38
1577	DALYs (Disability-Adjusted Life Years)	Guinea-Bissau	Female	All ages	Pancreatitis	Alcohol use	Number	2021	17.43	39.56	4.86
1578	DALYs (Disability-Adjusted Life Years)	Liberia	Female	All ages	Pancreatitis	Alcohol use	Number	1990	26.38	50.32	10.71
1579	DALYs (Disability-Adjusted Life Years)	Liberia	Female	All ages	Pancreatitis	Alcohol use	Number	2021	56.11	118.29	20.23
1580	DALYs (Disability-Adjusted Life Years)	Mali	Female	All ages	Pancreatitis	Alcohol use	Number	1990	23.94	53.6	6.21
1581	DALYs (Disability-Adjusted Life Years)	Mali	Female	All ages	Pancreatitis	Alcohol use	Number	2021	67.23	135.86	23.77
1582	DALYs (Disability-Adjusted Life Years)	Ghana	Female	All ages	Pancreatitis	Alcohol use	Number	1990	75.1	205.76	8.53
1583	DALYs (Disability-Adjusted Life Years)	Ghana	Female	All ages	Pancreatitis	Alcohol use	Number	2021	273.66	638.59	52.33
1584	DALYs (Disability-Adjusted Life Years)	Mauritania	Female	All ages	Pancreatitis	Alcohol use	Number	1990	0	0	0
1585	DALYs (Disability-Adjusted Life Years)	Mauritania	Female	All ages	Pancreatitis	Alcohol use	Number	2021	0	0	0
1586	DALYs (Disability-Adjusted Life Years)	Nigeria	Female	All ages	Pancreatitis	Alcohol use	Number	1990	679.73	1407.93	266
1587	DALYs (Disability-Adjusted Life Years)	Nigeria	Female	All ages	Pancreatitis	Alcohol use	Number	2021	2305.6	3938.46	989.24
1588	DALYs (Disability-Adjusted Life Years)	Sao Tome and Principe	Female	All ages	Pancreatitis	Alcohol use	Number	1990	0.63	1.33	0.16
1589	DALYs (Disability-Adjusted Life Years)	Sao Tome and Principe	Female	All ages	Pancreatitis	Alcohol use	Number	2021	1.72	3.32	0.63
1590	DALYs (Disability-Adjusted Life Years)	Senegal	Female	All ages	Pancreatitis	Alcohol use	Number	1990	5.27	21.9	-4.58
1591	DALYs (Disability-Adjusted Life Years)	Senegal	Female	All ages	Pancreatitis	Alcohol use	Number	2021	7.68	34.78	-7.63
1592	DALYs (Disability-Adjusted Life Years)	Sierra Leone	Female	All ages	Pancreatitis	Alcohol use	Number	1990	23.84	54.99	9.38
1593	DALYs (Disability-Adjusted Life Years)	Sierra Leone	Female	All ages	Pancreatitis	Alcohol use	Number	2021	50.14	99.29	18.9
1594	DALYs (Disability-Adjusted Life Years)	Niger	Female	All ages	Pancreatitis	Alcohol use	Number	1990	0.49	4.15	-2.43
1595	DALYs (Disability-Adjusted Life Years)	Niger	Female	All ages	Pancreatitis	Alcohol use	Number	2021	5.88	29.11	-9.48
1596	DALYs (Disability-Adjusted Life Years)	Bermuda	Female	All ages	Pancreatitis	Alcohol use	Number	1990	1.68	2.65	0.83
1597	DALYs (Disability-Adjusted Life Years)	Bermuda	Female	All ages	Pancreatitis	Alcohol use	Number	2021	1	1.76	0.36
1598	DALYs (Disability-Adjusted Life Years)	Togo	Female	All ages	Pancreatitis	Alcohol use	Number	1990	21.12	48.26	4.72
1599	DALYs (Disability-Adjusted Life Years)	Togo	Female	All ages	Pancreatitis	Alcohol use	Number	2021	68.56	154.25	18.64
1600	DALYs (Disability-Adjusted Life Years)	Cook Islands	Female	All ages	Pancreatitis	Alcohol use	Number	1990	0.01	0.03	-0.01
1601	DALYs (Disability-Adjusted Life Years)	Cook Islands	Female	All ages	Pancreatitis	Alcohol use	Number	2021	0.11	0.2	0.05
1602	DALYs (Disability-Adjusted Life Years)	Greenland	Female	All ages	Pancreatitis	Alcohol use	Number	1990	1.04	2.17	0.33
1603	DALYs (Disability-Adjusted Life Years)	Greenland	Female	All ages	Pancreatitis	Alcohol use	Number	2021	1.47	2.66	0.47
1604	DALYs (Disability-Adjusted Life Years)	American Samoa	Female	All ages	Pancreatitis	Alcohol use	Number	1990	0	0.04	-0.01
1605	DALYs (Disability-Adjusted Life Years)	American Samoa	Female	All ages	Pancreatitis	Alcohol use	Number	2021	0.01	0.03	-0.01
1606	DALYs (Disability-Adjusted Life Years)	Monaco	Female	All ages	Pancreatitis	Alcohol use	Number	1990	0.7	2.26	-0.01
1607	DALYs (Disability-Adjusted Life Years)	Monaco	Female	All ages	Pancreatitis	Alcohol use	Number	2021	0.96	2.77	-0.02
1608	DALYs (Disability-Adjusted Life Years)	Palau	Female	All ages	Pancreatitis	Alcohol use	Number	1990	0.02	0.06	-0.01
1609	DALYs (Disability-Adjusted Life Years)	Palau	Female	All ages	Pancreatitis	Alcohol use	Number	2021	0.04	0.11	0
1610	DALYs (Disability-Adjusted Life Years)	Nauru	Female	All ages	Pancreatitis	Alcohol use	Number	1990	0.01	0.03	0
1611	DALYs (Disability-Adjusted Life Years)	Nauru	Female	All ages	Pancreatitis	Alcohol use	Number	2021	0.02	0.05	0
1612	DALYs (Disability-Adjusted Life Years)	Guam	Female	All ages	Pancreatitis	Alcohol use	Number	1990	0.02	0.1	-0.02
1613	DALYs (Disability-Adjusted Life Years)	Guam	Female	All ages	Pancreatitis	Alcohol use	Number	2021	0.05	0.19	-0.01
1614	DALYs (Disability-Adjusted Life Years)	Niue	Female	All ages	Pancreatitis	Alcohol use	Number	1990	0	0.01	0
1615	DALYs (Disability-Adjusted Life Years)	Niue	Female	All ages	Pancreatitis	Alcohol use	Number	2021	0.01	0.01	0
1616	DALYs (Disability-Adjusted Life Years)	Northern Mariana Islands	Female	All ages	Pancreatitis	Alcohol use	Number	1990	0.01	0.04	0
1617	DALYs (Disability-Adjusted Life Years)	Northern Mariana Islands	Female	All ages	Pancreatitis	Alcohol use	Number	2021	0.02	0.08	0
1618	DALYs (Disability-Adjusted Life Years)	Puerto Rico	Female	All ages	Pancreatitis	Alcohol use	Number	1990	38.31	68.69	13.09
1619	DALYs (Disability-Adjusted Life Years)	Puerto Rico	Female	All ages	Pancreatitis	Alcohol use	Number	2021	25.26	45.31	9.02
1620	DALYs (Disability-Adjusted Life Years)	Saint Kitts and Nevis	Female	All ages	Pancreatitis	Alcohol use	Number	1990	0.21	0.4	0
1621	DALYs (Disability-Adjusted Life Years)	Saint Kitts and Nevis	Female	All ages	Pancreatitis	Alcohol use	Number	2021	0.19	0.8	-0.01
1622	DALYs (Disability-Adjusted Life Years)	San Marino	Female	All ages	Pancreatitis	Alcohol use	Number	1990	0.89	1.9	0
1623	DALYs (Disability-Adjusted Life Years)	San Marino	Female	All ages	Pancreatitis	Alcohol use	Number	2021	1.03	2.23	0
1624	DALYs (Disability-Adjusted Life Years)	United States Virgin Islands	Female	All ages	Pancreatitis	Alcohol use	Number	1990	0.64	2.11	-0.04
1625	DALYs (Disability-Adjusted Life Years)	United States Virgin Islands	Female	All ages	Pancreatitis	Alcohol use	Number	2021	0.75	2.07	0
1626	DALYs (Disability-Adjusted Life Years)	Tokelau	Female	All ages	Pancreatitis	Alcohol use	Number	1990	0	0	0
1627	DALYs (Disability-Adjusted Life Years)	Tokelau	Female	All ages	Pancreatitis	Alcohol use	Number	2021	0	0	0
1628	DALYs (Disability-Adjusted Life Years)	South Sudan	Female	All ages	Pancreatitis	Alcohol use	Number	1990	0.14	1.16	-0.58
1629	DALYs (Disability-Adjusted Life Years)	South Sudan	Female	All ages	Pancreatitis	Alcohol use	Number	2021	0.27	1.88	-0.92
1630	DALYs (Disability-Adjusted Life Years)	Tuvalu	Female	All ages	Pancreatitis	Alcohol use	Number	1990	0	0.02	0
1631	DALYs (Disability-Adjusted Life Years)	Tuvalu	Female	All ages	Pancreatitis	Alcohol use	Number	2021	0.01	0.02	0
1632	DALYs (Disability-Adjusted Life Years)	Sudan	Female	All ages	Pancreatitis	Alcohol use	Number	1990	3.87	8.33	1.46
1633	DALYs (Disability-Adjusted Life Years)	Sudan	Female	All ages	Pancreatitis	Alcohol use	Number	2021	0	0.03	-0.01
