# Supplementary material for: The global, regional and national burden of pancreatitis due to alcohol use: Results from the Global Burden of Disease Study 2021 and projections to 2040
Source: PLoS One. 2025 Jul 29;20(7):e0327831. doi: 10.1371/journal.pone.0327831 (PMC12306793; doi:10.1371/journal.pone.0327831)
Supplement: S3 Table — (XLSX) [file pone.0327831.s003.xlsx]

## Sheet: Table S3
Table S3	Burden of alcoholic pancreatitis by all countries （both)
	measure	location	sex	age	cause	rei	metric	year	val	upper	lower
2	Deaths	China	Both	Age-standardized	Pancreatitis	Alcohol use	Rate	1990	0.0987575	0.150753	0.0539127
3	Deaths	China	Both	Age-standardized	Pancreatitis	Alcohol use	Rate	2021	0.0895079	0.138322	0.0529002
4	Deaths	Democratic People's Republic of Korea	Both	Age-standardized	Pancreatitis	Alcohol use	Rate	1990	0.0937264	0.164746	0.0540562
5	Deaths	Democratic People's Republic of Korea	Both	Age-standardized	Pancreatitis	Alcohol use	Rate	2021	0.0747414	0.163648	0.0300118
6	Deaths	Taiwan (Province of China)	Both	Age-standardized	Pancreatitis	Alcohol use	Rate	1990	0.234635	0.305728	0.171807
7	Deaths	Taiwan (Province of China)	Both	Age-standardized	Pancreatitis	Alcohol use	Rate	2021	0.108802	0.152253	0.068743
8	Deaths	Indonesia	Both	Age-standardized	Pancreatitis	Alcohol use	Rate	1990	0.0215851	0.0504324	0.00323223
9	Deaths	Indonesia	Both	Age-standardized	Pancreatitis	Alcohol use	Rate	2021	0.0158824	0.0387564	0.00183252
10	Deaths	Cambodia	Both	Age-standardized	Pancreatitis	Alcohol use	Rate	1990	0.0620634	0.156827	0.00722822
11	Deaths	Cambodia	Both	Age-standardized	Pancreatitis	Alcohol use	Rate	2021	0.364066	0.668749	0.194266
12	Deaths	Malaysia	Both	Age-standardized	Pancreatitis	Alcohol use	Rate	1990	0.127304	0.207305	0.0616721
13	Deaths	Malaysia	Both	Age-standardized	Pancreatitis	Alcohol use	Rate	2021	0.0646478	0.117713	0.0230585
14	Deaths	Lao People's Democratic Republic	Both	Age-standardized	Pancreatitis	Alcohol use	Rate	1990	0.164586	0.316073	0.0537551
15	Deaths	Lao People's Democratic Republic	Both	Age-standardized	Pancreatitis	Alcohol use	Rate	2021	0.261671	0.448631	0.136903
16	Deaths	Myanmar	Both	Age-standardized	Pancreatitis	Alcohol use	Rate	1990	0.0221253	0.0829681	-0.00843276
17	Deaths	Myanmar	Both	Age-standardized	Pancreatitis	Alcohol use	Rate	2021	0.271256	0.527725	0.130302
18	Deaths	Philippines	Both	Age-standardized	Pancreatitis	Alcohol use	Rate	1990	0.17308	0.308684	0.0887529
19	Deaths	Philippines	Both	Age-standardized	Pancreatitis	Alcohol use	Rate	2021	0.196911	0.281944	0.118091
20	Deaths	Sri Lanka	Both	Age-standardized	Pancreatitis	Alcohol use	Rate	1990	0.0772371	0.12248	0.0400877
21	Deaths	Sri Lanka	Both	Age-standardized	Pancreatitis	Alcohol use	Rate	2021	0.0628188	0.0983277	0.033829
22	Deaths	Timor-Leste	Both	Age-standardized	Pancreatitis	Alcohol use	Rate	1990	0.0919673	0.289071	0.0180542
23	Deaths	Timor-Leste	Both	Age-standardized	Pancreatitis	Alcohol use	Rate	2021	0.168588	0.358299	0.0602454
24	Deaths	Maldives	Both	Age-standardized	Pancreatitis	Alcohol use	Rate	1990	0.00287878	0.0154802	-0.00323332
25	Deaths	Maldives	Both	Age-standardized	Pancreatitis	Alcohol use	Rate	2021	0.00635847	0.019076	-0.000826501
26	Deaths	Thailand	Both	Age-standardized	Pancreatitis	Alcohol use	Rate	1990	0.264616	0.417272	0.155141
27	Deaths	Thailand	Both	Age-standardized	Pancreatitis	Alcohol use	Rate	2021	0.282877	0.416731	0.17876
28	Deaths	Viet Nam	Both	Age-standardized	Pancreatitis	Alcohol use	Rate	1990	0.00497065	0.0293971	-0.0126091
29	Deaths	Viet Nam	Both	Age-standardized	Pancreatitis	Alcohol use	Rate	2021	0.260614	0.445725	0.147364
30	Deaths	Marshall Islands	Both	Age-standardized	Pancreatitis	Alcohol use	Rate	1990	0.0981047	0.210263	0.0327744
31	Deaths	Marshall Islands	Both	Age-standardized	Pancreatitis	Alcohol use	Rate	2021	0.096969	0.182782	0.036514
32	Deaths	Fiji	Both	Age-standardized	Pancreatitis	Alcohol use	Rate	1990	0.0605885	0.116548	0.0274954
33	Deaths	Fiji	Both	Age-standardized	Pancreatitis	Alcohol use	Rate	2021	0.0532284	0.091595	0.026184
34	Deaths	Papua New Guinea	Both	Age-standardized	Pancreatitis	Alcohol use	Rate	1990	0.0388749	0.0935172	0.00831654
35	Deaths	Papua New Guinea	Both	Age-standardized	Pancreatitis	Alcohol use	Rate	2021	0.0242889	0.05644	0.00588061
36	Deaths	Kiribati	Both	Age-standardized	Pancreatitis	Alcohol use	Rate	1990	0.105731	0.255328	0.00228508
37	Deaths	Kiribati	Both	Age-standardized	Pancreatitis	Alcohol use	Rate	2021	0.0430442	0.14165	-0.00390253
38	Deaths	Solomon Islands	Both	Age-standardized	Pancreatitis	Alcohol use	Rate	1990	0.00751358	0.0288774	-0.00345902
39	Deaths	Solomon Islands	Both	Age-standardized	Pancreatitis	Alcohol use	Rate	2021	0.0171252	0.0455753	0.00211159
40	Deaths	Samoa	Both	Age-standardized	Pancreatitis	Alcohol use	Rate	1990	0.118807	0.260523	0.0544414
41	Deaths	Samoa	Both	Age-standardized	Pancreatitis	Alcohol use	Rate	2021	0.0746613	0.148009	0.0269909
42	Deaths	Micronesia (Federated States of)	Both	Age-standardized	Pancreatitis	Alcohol use	Rate	1990	0.193551	0.343873	0.0817505
43	Deaths	Micronesia (Federated States of)	Both	Age-standardized	Pancreatitis	Alcohol use	Rate	2021	0.082399	0.167987	0.0273054
44	Deaths	Tonga	Both	Age-standardized	Pancreatitis	Alcohol use	Rate	1990	0.0639411	0.149739	0.015562
45	Deaths	Tonga	Both	Age-standardized	Pancreatitis	Alcohol use	Rate	2021	0.0446963	0.111615	0.00705742
46	Deaths	Azerbaijan	Both	Age-standardized	Pancreatitis	Alcohol use	Rate	1990	0.174242	0.28275	0.0939584
47	Deaths	Azerbaijan	Both	Age-standardized	Pancreatitis	Alcohol use	Rate	2021	0.157107	0.261101	0.0853289
48	Deaths	Armenia	Both	Age-standardized	Pancreatitis	Alcohol use	Rate	1990	0.0404386	0.0654055	0.0198886
49	Deaths	Armenia	Both	Age-standardized	Pancreatitis	Alcohol use	Rate	2021	0.0990089	0.145405	0.0579397
50	Deaths	Vanuatu	Both	Age-standardized	Pancreatitis	Alcohol use	Rate	1990	0.106819	0.280678	0.0307899
51	Deaths	Vanuatu	Both	Age-standardized	Pancreatitis	Alcohol use	Rate	2021	0.128881	0.291711	0.0472817
52	Deaths	Georgia	Both	Age-standardized	Pancreatitis	Alcohol use	Rate	1990	0.013335	0.0219144	0.00598623
53	Deaths	Georgia	Both	Age-standardized	Pancreatitis	Alcohol use	Rate	2021	0.240839	0.381021	0.139143
54	Deaths	Mongolia	Both	Age-standardized	Pancreatitis	Alcohol use	Rate	1990	0.335823	0.643519	0.137601
55	Deaths	Mongolia	Both	Age-standardized	Pancreatitis	Alcohol use	Rate	2021	0.781154	1.16337	0.447866
56	Deaths	Kazakhstan	Both	Age-standardized	Pancreatitis	Alcohol use	Rate	1990	1.08454	1.6064	0.630165
57	Deaths	Kazakhstan	Both	Age-standardized	Pancreatitis	Alcohol use	Rate	2021	0.82396	1.26602	0.503148
58	Deaths	Kyrgyzstan	Both	Age-standardized	Pancreatitis	Alcohol use	Rate	1990	0.141261	0.196129	0.0920248
59	Deaths	Kyrgyzstan	Both	Age-standardized	Pancreatitis	Alcohol use	Rate	2021	0.299141	0.435437	0.189811
60	Deaths	Tajikistan	Both	Age-standardized	Pancreatitis	Alcohol use	Rate	1990	0.0627982	0.102807	0.031759
61	Deaths	Tajikistan	Both	Age-standardized	Pancreatitis	Alcohol use	Rate	2021	0.0515925	0.0974316	0.0254822
62	Deaths	Turkmenistan	Both	Age-standardized	Pancreatitis	Alcohol use	Rate	1990	0.0903651	0.163482	0.0352114
63	Deaths	Turkmenistan	Both	Age-standardized	Pancreatitis	Alcohol use	Rate	2021	0.246356	0.399739	0.143529
64	Deaths	Uzbekistan	Both	Age-standardized	Pancreatitis	Alcohol use	Rate	1990	0.0994188	0.162505	0.0449753
65	Deaths	Uzbekistan	Both	Age-standardized	Pancreatitis	Alcohol use	Rate	2021	0.160864	0.239731	0.101806
66	Deaths	Bosnia and Herzegovina	Both	Age-standardized	Pancreatitis	Alcohol use	Rate	1990	0.287212	0.477796	0.124513
67	Deaths	Bosnia and Herzegovina	Both	Age-standardized	Pancreatitis	Alcohol use	Rate	2021	0.325281	0.490025	0.183238
68	Deaths	Albania	Both	Age-standardized	Pancreatitis	Alcohol use	Rate	1990	0.04958	0.0973852	0.015876
69	Deaths	Albania	Both	Age-standardized	Pancreatitis	Alcohol use	Rate	2021	0.104143	0.166647	0.0504616
70	Deaths	Croatia	Both	Age-standardized	Pancreatitis	Alcohol use	Rate	1990	0.607896	0.835631	0.390956
71	Deaths	Croatia	Both	Age-standardized	Pancreatitis	Alcohol use	Rate	2021	0.37033	0.520706	0.240512
72	Deaths	Bulgaria	Both	Age-standardized	Pancreatitis	Alcohol use	Rate	1990	0.437051	0.596286	0.292852
73	Deaths	Bulgaria	Both	Age-standardized	Pancreatitis	Alcohol use	Rate	2021	0.604502	0.814177	0.41622
74	Deaths	Czechia	Both	Age-standardized	Pancreatitis	Alcohol use	Rate	1990	0.90828	1.1652	0.6482
75	Deaths	Czechia	Both	Age-standardized	Pancreatitis	Alcohol use	Rate	2021	0.664003	0.888858	0.460782
76	Deaths	Hungary	Both	Age-standardized	Pancreatitis	Alcohol use	Rate	1990	1.17889	1.52768	0.83883
77	Deaths	Hungary	Both	Age-standardized	Pancreatitis	Alcohol use	Rate	2021	0.557496	0.774274	0.382638
78	Deaths	Montenegro	Both	Age-standardized	Pancreatitis	Alcohol use	Rate	1990	0.382503	0.58332	0.222082
79	Deaths	Montenegro	Both	Age-standardized	Pancreatitis	Alcohol use	Rate	2021	0.345311	0.52301	0.204612
80	Deaths	North Macedonia	Both	Age-standardized	Pancreatitis	Alcohol use	Rate	1990	0.3815	0.551635	0.229448
81	Deaths	North Macedonia	Both	Age-standardized	Pancreatitis	Alcohol use	Rate	2021	0.267193	0.426016	0.145338
82	Deaths	Poland	Both	Age-standardized	Pancreatitis	Alcohol use	Rate	1990	0.611458	0.843579	0.405056
83	Deaths	Poland	Both	Age-standardized	Pancreatitis	Alcohol use	Rate	2021	0.887453	1.15198	0.638273
84	Deaths	Romania	Both	Age-standardized	Pancreatitis	Alcohol use	Rate	1990	0.92998	1.23586	0.657872
85	Deaths	Romania	Both	Age-standardized	Pancreatitis	Alcohol use	Rate	2021	1.04689	1.40468	0.739108
86	Deaths	Serbia	Both	Age-standardized	Pancreatitis	Alcohol use	Rate	1990	0.618756	0.927391	0.362262
87	Deaths	Serbia	Both	Age-standardized	Pancreatitis	Alcohol use	Rate	2021	0.505729	0.72343	0.307005
88	Deaths	Slovakia	Both	Age-standardized	Pancreatitis	Alcohol use	Rate	1990	1.0223	1.44003	0.646715
89	Deaths	Slovakia	Both	Age-standardized	Pancreatitis	Alcohol use	Rate	2021	0.733377	1.0771	0.451262
90	Deaths	Slovenia	Both	Age-standardized	Pancreatitis	Alcohol use	Rate	1990	0.54543	0.769734	0.335964
91	Deaths	Slovenia	Both	Age-standardized	Pancreatitis	Alcohol use	Rate	2021	0.169814	0.318515	0.0492653
92	Deaths	Belarus	Both	Age-standardized	Pancreatitis	Alcohol use	Rate	1990	0.916658	1.21769	0.629743
93	Deaths	Belarus	Both	Age-standardized	Pancreatitis	Alcohol use	Rate	2021	1.018	1.39158	0.707903
94	Deaths	Russian Federation	Both	Age-standardized	Pancreatitis	Alcohol use	Rate	1990	0.553645	0.725899	0.402466
95	Deaths	Russian Federation	Both	Age-standardized	Pancreatitis	Alcohol use	Rate	2021	1.49625	1.94669	1.0748
96	Deaths	Estonia	Both	Age-standardized	Pancreatitis	Alcohol use	Rate	1990	0.522084	0.775687	0.334706
97	Deaths	Estonia	Both	Age-standardized	Pancreatitis	Alcohol use	Rate	2021	0.729256	0.974153	0.523858
98	Deaths	Latvia	Both	Age-standardized	Pancreatitis	Alcohol use	Rate	1990	0.606969	0.835287	0.410356
99	Deaths	Latvia	Both	Age-standardized	Pancreatitis	Alcohol use	Rate	2021	1.3142	1.71359	0.974207
100	Deaths	Lithuania	Both	Age-standardized	Pancreatitis	Alcohol use	Rate	1990	0.478312	0.716899	0.30357
101	Deaths	Lithuania	Both	Age-standardized	Pancreatitis	Alcohol use	Rate	2021	1.27006	1.65746	0.904035
102	Deaths	Republic of Moldova	Both	Age-standardized	Pancreatitis	Alcohol use	Rate	1990	2.30555	3.11688	1.58442
103	Deaths	Republic of Moldova	Both	Age-standardized	Pancreatitis	Alcohol use	Rate	2021	1.5278	2.01908	1.06912
104	Deaths	Ukraine	Both	Age-standardized	Pancreatitis	Alcohol use	Rate	1990	0.820184	1.10192	0.555741
105	Deaths	Ukraine	Both	Age-standardized	Pancreatitis	Alcohol use	Rate	2021	0.967466	1.46501	0.541011
106	Deaths	Brunei Darussalam	Both	Age-standardized	Pancreatitis	Alcohol use	Rate	1990	0.0321807	0.0516092	0.0180866
107	Deaths	Brunei Darussalam	Both	Age-standardized	Pancreatitis	Alcohol use	Rate	2021	0.00624309	0.0154998	9.22e-05
108	Deaths	Japan	Both	Age-standardized	Pancreatitis	Alcohol use	Rate	1990	0.158539	0.22091	0.0977184
109	Deaths	Japan	Both	Age-standardized	Pancreatitis	Alcohol use	Rate	2021	0.076663	0.110678	0.045387
110	Deaths	Republic of Korea	Both	Age-standardized	Pancreatitis	Alcohol use	Rate	1990	0.31563	0.453928	0.177328
111	Deaths	Republic of Korea	Both	Age-standardized	Pancreatitis	Alcohol use	Rate	2021	0.121903	0.176829	0.0787447
112	Deaths	Singapore	Both	Age-standardized	Pancreatitis	Alcohol use	Rate	1990	0.0330356	0.0597522	0.011416
113	Deaths	Singapore	Both	Age-standardized	Pancreatitis	Alcohol use	Rate	2021	0.00951399	0.017238	0.00310808
114	Deaths	Australia	Both	Age-standardized	Pancreatitis	Alcohol use	Rate	1990	0.237614	0.326497	0.156936
115	Deaths	Australia	Both	Age-standardized	Pancreatitis	Alcohol use	Rate	2021	0.172282	0.237067	0.114017
116	Deaths	New Zealand	Both	Age-standardized	Pancreatitis	Alcohol use	Rate	1990	0.296181	0.409266	0.197436
117	Deaths	New Zealand	Both	Age-standardized	Pancreatitis	Alcohol use	Rate	2021	0.204917	0.286128	0.125461
118	Deaths	Andorra	Both	Age-standardized	Pancreatitis	Alcohol use	Rate	1990	0.330151	0.519096	0.184894
119	Deaths	Andorra	Both	Age-standardized	Pancreatitis	Alcohol use	Rate	2021	0.190432	0.293844	0.10157
120	Deaths	Belgium	Both	Age-standardized	Pancreatitis	Alcohol use	Rate	1990	0.39079	0.522446	0.27087
121	Deaths	Belgium	Both	Age-standardized	Pancreatitis	Alcohol use	Rate	2021	0.226055	0.306692	0.146091
122	Deaths	Cyprus	Both	Age-standardized	Pancreatitis	Alcohol use	Rate	1990	0.565753	0.951933	0.333364
123	Deaths	Cyprus	Both	Age-standardized	Pancreatitis	Alcohol use	Rate	2021	0.228358	0.337563	0.13535
124	Deaths	Austria	Both	Age-standardized	Pancreatitis	Alcohol use	Rate	1990	0.483109	0.626971	0.343984
125	Deaths	Austria	Both	Age-standardized	Pancreatitis	Alcohol use	Rate	2021	0.213507	0.285147	0.141194
126	Deaths	Finland	Both	Age-standardized	Pancreatitis	Alcohol use	Rate	1990	0.53036	0.722209	0.352726
127	Deaths	Finland	Both	Age-standardized	Pancreatitis	Alcohol use	Rate	2021	0.381539	0.5237	0.24395
128	Deaths	Denmark	Both	Age-standardized	Pancreatitis	Alcohol use	Rate	1990	0.476862	0.62579	0.323714
129	Deaths	Denmark	Both	Age-standardized	Pancreatitis	Alcohol use	Rate	2021	0.358306	0.505483	0.217923
130	Deaths	Israel	Both	Age-standardized	Pancreatitis	Alcohol use	Rate	1990	0.0252387	0.0638722	-0.00291184
131	Deaths	Israel	Both	Age-standardized	Pancreatitis	Alcohol use	Rate	2021	0.0461754	0.0855609	0.0116161
132	Deaths	Germany	Both	Age-standardized	Pancreatitis	Alcohol use	Rate	1990	0.55054	0.690482	0.391583
133	Deaths	Germany	Both	Age-standardized	Pancreatitis	Alcohol use	Rate	2021	0.358829	0.464727	0.248446
134	Deaths	France	Both	Age-standardized	Pancreatitis	Alcohol use	Rate	1990	0.422741	0.551615	0.302707
135	Deaths	France	Both	Age-standardized	Pancreatitis	Alcohol use	Rate	2021	0.247287	0.3359	0.16413
136	Deaths	Iceland	Both	Age-standardized	Pancreatitis	Alcohol use	Rate	1990	0.124267	0.204281	0.0543502
137	Deaths	Iceland	Both	Age-standardized	Pancreatitis	Alcohol use	Rate	2021	0.192458	0.269027	0.114138
138	Deaths	Greece	Both	Age-standardized	Pancreatitis	Alcohol use	Rate	1990	0.336722	0.467618	0.228879
139	Deaths	Greece	Both	Age-standardized	Pancreatitis	Alcohol use	Rate	2021	0.249937	0.348084	0.147824
140	Deaths	Ireland	Both	Age-standardized	Pancreatitis	Alcohol use	Rate	1990	0.206596	0.283928	0.136529
141	Deaths	Ireland	Both	Age-standardized	Pancreatitis	Alcohol use	Rate	2021	0.125771	0.172335	0.0821466
142	Deaths	Italy	Both	Age-standardized	Pancreatitis	Alcohol use	Rate	1990	0.337936	0.438949	0.239406
143	Deaths	Italy	Both	Age-standardized	Pancreatitis	Alcohol use	Rate	2021	0.178199	0.245238	0.115523
144	Deaths	Malta	Both	Age-standardized	Pancreatitis	Alcohol use	Rate	1990	0.158584	0.231053	0.0929813
145	Deaths	Malta	Both	Age-standardized	Pancreatitis	Alcohol use	Rate	2021	0.136949	0.19739	0.0817674
146	Deaths	Luxembourg	Both	Age-standardized	Pancreatitis	Alcohol use	Rate	1990	0.369175	0.483412	0.260518
147	Deaths	Luxembourg	Both	Age-standardized	Pancreatitis	Alcohol use	Rate	2021	0.190241	0.258428	0.124943
148	Deaths	Netherlands	Both	Age-standardized	Pancreatitis	Alcohol use	Rate	1990	0.257518	0.34444	0.173975
149	Deaths	Netherlands	Both	Age-standardized	Pancreatitis	Alcohol use	Rate	2021	0.188739	0.265851	0.120445
150	Deaths	Norway	Both	Age-standardized	Pancreatitis	Alcohol use	Rate	1990	0.110886	0.179863	0.0531818
151	Deaths	Norway	Both	Age-standardized	Pancreatitis	Alcohol use	Rate	2021	0.146665	0.219674	0.0793138
152	Deaths	Sweden	Both	Age-standardized	Pancreatitis	Alcohol use	Rate	1990	0.223332	0.311013	0.142015
153	Deaths	Sweden	Both	Age-standardized	Pancreatitis	Alcohol use	Rate	2021	0.189095	0.274716	0.109472
154	Deaths	Portugal	Both	Age-standardized	Pancreatitis	Alcohol use	Rate	1990	0.548376	0.717587	0.394338
155	Deaths	Portugal	Both	Age-standardized	Pancreatitis	Alcohol use	Rate	2021	0.345844	0.456077	0.240955
156	Deaths	Switzerland	Both	Age-standardized	Pancreatitis	Alcohol use	Rate	1990	0.243299	0.317431	0.167328
157	Deaths	Switzerland	Both	Age-standardized	Pancreatitis	Alcohol use	Rate	2021	0.135013	0.186572	0.0863092
158	Deaths	Spain	Both	Age-standardized	Pancreatitis	Alcohol use	Rate	1990	0.621778	0.820584	0.44347
159	Deaths	Spain	Both	Age-standardized	Pancreatitis	Alcohol use	Rate	2021	0.313334	0.429193	0.2067
160	Deaths	United Kingdom	Both	Age-standardized	Pancreatitis	Alcohol use	Rate	1990	0.25012	0.349622	0.162771
161	Deaths	United Kingdom	Both	Age-standardized	Pancreatitis	Alcohol use	Rate	2021	0.280712	0.382165	0.183838
162	Deaths	Chile	Both	Age-standardized	Pancreatitis	Alcohol use	Rate	1990	0.549941	0.742444	0.369934
163	Deaths	Chile	Both	Age-standardized	Pancreatitis	Alcohol use	Rate	2021	0.342162	0.468766	0.22874
164	Deaths	Argentina	Both	Age-standardized	Pancreatitis	Alcohol use	Rate	1990	0.82266	1.08727	0.566493
165	Deaths	Argentina	Both	Age-standardized	Pancreatitis	Alcohol use	Rate	2021	0.366341	0.530894	0.226812
166	Deaths	United States of America	Both	Age-standardized	Pancreatitis	Alcohol use	Rate	1990	0.176003	0.243051	0.119679
167	Deaths	United States of America	Both	Age-standardized	Pancreatitis	Alcohol use	Rate	2021	0.198461	0.274742	0.12929
168	Deaths	Canada	Both	Age-standardized	Pancreatitis	Alcohol use	Rate	1990	0.174174	0.242313	0.114195
169	Deaths	Canada	Both	Age-standardized	Pancreatitis	Alcohol use	Rate	2021	0.171223	0.237683	0.103365
170	Deaths	Uruguay	Both	Age-standardized	Pancreatitis	Alcohol use	Rate	1990	0.402659	0.539552	0.257618
171	Deaths	Uruguay	Both	Age-standardized	Pancreatitis	Alcohol use	Rate	2021	0.277749	0.390239	0.172783
172	Deaths	Barbados	Both	Age-standardized	Pancreatitis	Alcohol use	Rate	1990	0.231245	0.315409	0.152459
173	Deaths	Barbados	Both	Age-standardized	Pancreatitis	Alcohol use	Rate	2021	0.225975	0.329879	0.144245
174	Deaths	Bahamas	Both	Age-standardized	Pancreatitis	Alcohol use	Rate	1990	0.483752	0.656012	0.324042
175	Deaths	Bahamas	Both	Age-standardized	Pancreatitis	Alcohol use	Rate	2021	0.270379	0.470508	0.115832
176	Deaths	Antigua and Barbuda	Both	Age-standardized	Pancreatitis	Alcohol use	Rate	1990	0.0677198	0.129311	0.0122505
177	Deaths	Antigua and Barbuda	Both	Age-standardized	Pancreatitis	Alcohol use	Rate	2021	0.140352	0.200452	0.0841311
178	Deaths	Belize	Both	Age-standardized	Pancreatitis	Alcohol use	Rate	1990	0.127296	0.207751	0.067952
179	Deaths	Belize	Both	Age-standardized	Pancreatitis	Alcohol use	Rate	2021	0.148124	0.2156	0.0915714
180	Deaths	Dominica	Both	Age-standardized	Pancreatitis	Alcohol use	Rate	1990	0.265757	0.409203	0.151352
181	Deaths	Dominica	Both	Age-standardized	Pancreatitis	Alcohol use	Rate	2021	0.244736	0.361813	0.136818
182	Deaths	Grenada	Both	Age-standardized	Pancreatitis	Alcohol use	Rate	1990	0.232741	0.321137	0.147224
183	Deaths	Grenada	Both	Age-standardized	Pancreatitis	Alcohol use	Rate	2021	0.195052	0.271163	0.128724
184	Deaths	Cuba	Both	Age-standardized	Pancreatitis	Alcohol use	Rate	1990	0.110244	0.159014	0.0615395
185	Deaths	Cuba	Both	Age-standardized	Pancreatitis	Alcohol use	Rate	2021	0.164254	0.239155	0.0983831
186	Deaths	Dominican Republic	Both	Age-standardized	Pancreatitis	Alcohol use	Rate	1990	0.102771	0.157535	0.0567217
187	Deaths	Dominican Republic	Both	Age-standardized	Pancreatitis	Alcohol use	Rate	2021	0.0969143	0.16616	0.0427945
188	Deaths	Guyana	Both	Age-standardized	Pancreatitis	Alcohol use	Rate	1990	0.301253	0.400805	0.202652
189	Deaths	Guyana	Both	Age-standardized	Pancreatitis	Alcohol use	Rate	2021	0.387861	0.592882	0.234366
190	Deaths	Haiti	Both	Age-standardized	Pancreatitis	Alcohol use	Rate	1990	0.328562	0.60587	0.159681
191	Deaths	Haiti	Both	Age-standardized	Pancreatitis	Alcohol use	Rate	2021	0.292848	0.593052	0.127381
192	Deaths	Saint Lucia	Both	Age-standardized	Pancreatitis	Alcohol use	Rate	1990	0.14937	0.198751	0.103756
193	Deaths	Saint Lucia	Both	Age-standardized	Pancreatitis	Alcohol use	Rate	2021	0.107669	0.153289	0.0706466
194	Deaths	Jamaica	Both	Age-standardized	Pancreatitis	Alcohol use	Rate	1990	0.0452602	0.0742023	0.0209193
195	Deaths	Jamaica	Both	Age-standardized	Pancreatitis	Alcohol use	Rate	2021	0.0541112	0.085327	0.0273791
196	Deaths	Saint Vincent and the Grenadines	Both	Age-standardized	Pancreatitis	Alcohol use	Rate	1990	0.190213	0.291815	0.0966432
197	Deaths	Saint Vincent and the Grenadines	Both	Age-standardized	Pancreatitis	Alcohol use	Rate	2021	0.323631	0.45609	0.203267
198	Deaths	Trinidad and Tobago	Both	Age-standardized	Pancreatitis	Alcohol use	Rate	1990	0.166301	0.242333	0.0962232
199	Deaths	Trinidad and Tobago	Both	Age-standardized	Pancreatitis	Alcohol use	Rate	2021	0.163811	0.245939	0.095459
200	Deaths	Suriname	Both	Age-standardized	Pancreatitis	Alcohol use	Rate	1990	0.309111	0.455495	0.179085
201	Deaths	Suriname	Both	Age-standardized	Pancreatitis	Alcohol use	Rate	2021	0.240234	0.370146	0.114538
202	Deaths	Bolivia (Plurinational State of)	Both	Age-standardized	Pancreatitis	Alcohol use	Rate	1990	0.349228	0.638128	0.141027
203	Deaths	Bolivia (Plurinational State of)	Both	Age-standardized	Pancreatitis	Alcohol use	Rate	2021	0.334976	0.580121	0.155397
204	Deaths	Ecuador	Both	Age-standardized	Pancreatitis	Alcohol use	Rate	1990	0.261485	0.397503	0.135988
205	Deaths	Ecuador	Both	Age-standardized	Pancreatitis	Alcohol use	Rate	2021	0.21838	0.331025	0.128502
206	Deaths	Peru	Both	Age-standardized	Pancreatitis	Alcohol use	Rate	1990	0.404972	0.647599	0.194086
207	Deaths	Peru	Both	Age-standardized	Pancreatitis	Alcohol use	Rate	2021	0.358639	0.55536	0.180881
208	Deaths	Colombia	Both	Age-standardized	Pancreatitis	Alcohol use	Rate	1990	0.188233	0.256304	0.126152
209	Deaths	Colombia	Both	Age-standardized	Pancreatitis	Alcohol use	Rate	2021	0.0928318	0.139575	0.0517806
210	Deaths	El Salvador	Both	Age-standardized	Pancreatitis	Alcohol use	Rate	1990	0.245153	0.394524	0.132423
211	Deaths	El Salvador	Both	Age-standardized	Pancreatitis	Alcohol use	Rate	2021	0.211335	0.332177	0.110001
212	Deaths	Costa Rica	Both	Age-standardized	Pancreatitis	Alcohol use	Rate	1990	0.377479	0.522106	0.233889
213	Deaths	Costa Rica	Both	Age-standardized	Pancreatitis	Alcohol use	Rate	2021	0.308077	0.451954	0.17736
214	Deaths	Honduras	Both	Age-standardized	Pancreatitis	Alcohol use	Rate	1990	0.267742	0.427908	0.150152
215	Deaths	Honduras	Both	Age-standardized	Pancreatitis	Alcohol use	Rate	2021	0.264505	0.446197	0.142763
216	Deaths	Nicaragua	Both	Age-standardized	Pancreatitis	Alcohol use	Rate	1990	0.153338	0.248989	0.0851154
217	Deaths	Nicaragua	Both	Age-standardized	Pancreatitis	Alcohol use	Rate	2021	0.161658	0.245977	0.0923871
218	Deaths	Guatemala	Both	Age-standardized	Pancreatitis	Alcohol use	Rate	1990	0.574194	0.818829	0.356226
219	Deaths	Guatemala	Both	Age-standardized	Pancreatitis	Alcohol use	Rate	2021	0.379138	0.550809	0.222818
220	Deaths	Mexico	Both	Age-standardized	Pancreatitis	Alcohol use	Rate	1990	0.334499	0.447308	0.22852
221	Deaths	Mexico	Both	Age-standardized	Pancreatitis	Alcohol use	Rate	2021	0.405973	0.566633	0.257857
222	Deaths	Venezuela (Bolivarian Republic of)	Both	Age-standardized	Pancreatitis	Alcohol use	Rate	1990	0.212617	0.279597	0.147712
223	Deaths	Venezuela (Bolivarian Republic of)	Both	Age-standardized	Pancreatitis	Alcohol use	Rate	2021	0.137448	0.212842	0.0779196
224	Deaths	Panama	Both	Age-standardized	Pancreatitis	Alcohol use	Rate	1990	0.134454	0.185291	0.0874388
225	Deaths	Panama	Both	Age-standardized	Pancreatitis	Alcohol use	Rate	2021	0.135449	0.196254	0.0842149
226	Deaths	Brazil	Both	Age-standardized	Pancreatitis	Alcohol use	Rate	1990	0.345569	0.474228	0.233177
227	Deaths	Brazil	Both	Age-standardized	Pancreatitis	Alcohol use	Rate	2021	0.3666	0.496988	0.24367
228	Deaths	Paraguay	Both	Age-standardized	Pancreatitis	Alcohol use	Rate	1990	0.443307	0.658468	0.290828
229	Deaths	Paraguay	Both	Age-standardized	Pancreatitis	Alcohol use	Rate	2021	0.431963	0.668073	0.243924
230	Deaths	Algeria	Both	Age-standardized	Pancreatitis	Alcohol use	Rate	1990	0.00406447	0.00927104	0.0012056
231	Deaths	Algeria	Both	Age-standardized	Pancreatitis	Alcohol use	Rate	2021	0.00900263	0.0159355	0.0046002
232	Deaths	Egypt	Both	Age-standardized	Pancreatitis	Alcohol use	Rate	1990	0.00128432	0.00252393	0.000465653
233	Deaths	Egypt	Both	Age-standardized	Pancreatitis	Alcohol use	Rate	2021	0.00212036	0.00375171	0.000944944
234	Deaths	Bahrain	Both	Age-standardized	Pancreatitis	Alcohol use	Rate	1990	0.0496721	0.0788926	0.0287751
235	Deaths	Bahrain	Both	Age-standardized	Pancreatitis	Alcohol use	Rate	2021	0.0217252	0.0359547	0.010966
236	Deaths	Iran (Islamic Republic of)	Both	Age-standardized	Pancreatitis	Alcohol use	Rate	1990	1.06e-07	1.83e-06	-1.35e-06
237	Deaths	Iran (Islamic Republic of)	Both	Age-standardized	Pancreatitis	Alcohol use	Rate	2021	0.00549636	0.00878288	0.00283439
238	Deaths	Iraq	Both	Age-standardized	Pancreatitis	Alcohol use	Rate	1990	0.00518795	0.00837493	0.00287659
239	Deaths	Iraq	Both	Age-standardized	Pancreatitis	Alcohol use	Rate	2021	0.00262174	0.00433712	0.00137966
240	Deaths	Kuwait	Both	Age-standardized	Pancreatitis	Alcohol use	Rate	1990	0	0	0
241	Deaths	Kuwait	Both	Age-standardized	Pancreatitis	Alcohol use	Rate	2021	0.00111058	0.00390662	-2.66e-05
242	Deaths	Jordan	Both	Age-standardized	Pancreatitis	Alcohol use	Rate	1990	0.0079701	0.0142573	0.003738
243	Deaths	Jordan	Both	Age-standardized	Pancreatitis	Alcohol use	Rate	2021	0.00581838	0.00994404	0.00271292
244	Deaths	Lebanon	Both	Age-standardized	Pancreatitis	Alcohol use	Rate	1990	0.0455004	0.0822496	0.0186447
245	Deaths	Lebanon	Both	Age-standardized	Pancreatitis	Alcohol use	Rate	2021	0.0238389	0.0409871	0.0105949
246	Deaths	Libya	Both	Age-standardized	Pancreatitis	Alcohol use	Rate	1990	1.84e-05	0.000115424	-3.92e-05
247	Deaths	Libya	Both	Age-standardized	Pancreatitis	Alcohol use	Rate	2021	0.00753284	0.0142701	0.00303317
248	Deaths	Morocco	Both	Age-standardized	Pancreatitis	Alcohol use	Rate	1990	0.00310621	0.0072092	0.00120135
249	Deaths	Morocco	Both	Age-standardized	Pancreatitis	Alcohol use	Rate	2021	0.00271305	0.0051512	0.0012895
250	Deaths	Oman	Both	Age-standardized	Pancreatitis	Alcohol use	Rate	1990	0.00251793	0.00625677	0.000500069
251	Deaths	Oman	Both	Age-standardized	Pancreatitis	Alcohol use	Rate	2021	0.00275511	0.00529841	0.00099827
252	Deaths	Palestine	Both	Age-standardized	Pancreatitis	Alcohol use	Rate	1990	0.0366343	0.07748	0.0156076
253	Deaths	Palestine	Both	Age-standardized	Pancreatitis	Alcohol use	Rate	2021	0.0178619	0.0291478	0.00965597
254	Deaths	Qatar	Both	Age-standardized	Pancreatitis	Alcohol use	Rate	1990	0.0200474	0.0378221	0.00859143
255	Deaths	Qatar	Both	Age-standardized	Pancreatitis	Alcohol use	Rate	2021	0.0148413	0.0288523	0.0063669
256	Deaths	Saudi Arabia	Both	Age-standardized	Pancreatitis	Alcohol use	Rate	1990	0.007321	0.0213686	0.000640168
257	Deaths	Saudi Arabia	Both	Age-standardized	Pancreatitis	Alcohol use	Rate	2021	0.00348865	0.00915873	8.39e-05
258	Deaths	Tunisia	Both	Age-standardized	Pancreatitis	Alcohol use	Rate	1990	0.0113246	0.0262117	0.00435935
259	Deaths	Tunisia	Both	Age-standardized	Pancreatitis	Alcohol use	Rate	2021	0.0158964	0.0283727	0.00829553
260	Deaths	United Arab Emirates	Both	Age-standardized	Pancreatitis	Alcohol use	Rate	1990	0.0784345	0.16257	0.0305239
261	Deaths	United Arab Emirates	Both	Age-standardized	Pancreatitis	Alcohol use	Rate	2021	0.0350881	0.0743113	0.0106804
262	Deaths	Turkey	Both	Age-standardized	Pancreatitis	Alcohol use	Rate	1990	0.03882	0.0648944	0.0178794
263	Deaths	Turkey	Both	Age-standardized	Pancreatitis	Alcohol use	Rate	2021	0.0326575	0.0549672	0.0158476
264	Deaths	Syrian Arab Republic	Both	Age-standardized	Pancreatitis	Alcohol use	Rate	1990	0.0191185	0.0356859	0.00931144
265	Deaths	Syrian Arab Republic	Both	Age-standardized	Pancreatitis	Alcohol use	Rate	2021	0.00761189	0.0153127	0.00234409
266	Deaths	Afghanistan	Both	Age-standardized	Pancreatitis	Alcohol use	Rate	1990	0	0	0
267	Deaths	Afghanistan	Both	Age-standardized	Pancreatitis	Alcohol use	Rate	2021	0.000482019	0.00153484	-4.46e-05
268	Deaths	Yemen	Both	Age-standardized	Pancreatitis	Alcohol use	Rate	1990	0.0102151	0.0227608	0.00355484
269	Deaths	Yemen	Both	Age-standardized	Pancreatitis	Alcohol use	Rate	2021	0.00308715	0.00636153	0.00112799
270	Deaths	Bhutan	Both	Age-standardized	Pancreatitis	Alcohol use	Rate	1990	0.304312	0.640443	0.120023
271	Deaths	Bhutan	Both	Age-standardized	Pancreatitis	Alcohol use	Rate	2021	0.0289376	0.109973	-0.00442006
272	Deaths	Bangladesh	Both	Age-standardized	Pancreatitis	Alcohol use	Rate	1990	0.00316814	0.0143273	-0.00138882
273	Deaths	Bangladesh	Both	Age-standardized	Pancreatitis	Alcohol use	Rate	2021	0.0207877	0.0524013	0.000147302
274	Deaths	Nepal	Both	Age-standardized	Pancreatitis	Alcohol use	Rate	1990	0.00531177	0.0361584	-0.0122536
275	Deaths	Nepal	Both	Age-standardized	Pancreatitis	Alcohol use	Rate	2021	0.162273	0.323985	0.0451054
276	Deaths	India	Both	Age-standardized	Pancreatitis	Alcohol use	Rate	1990	0.125673	0.229693	0.0545598
277	Deaths	India	Both	Age-standardized	Pancreatitis	Alcohol use	Rate	2021	0.169503	0.253681	0.0952942
278	Deaths	Pakistan	Both	Age-standardized	Pancreatitis	Alcohol use	Rate	1990	0.00852988	0.0319618	-0.00232169
279	Deaths	Pakistan	Both	Age-standardized	Pancreatitis	Alcohol use	Rate	2021	0.0168339	0.0379954	0.00299167
280	Deaths	Angola	Both	Age-standardized	Pancreatitis	Alcohol use	Rate	1990	0.0827087	0.167026	0.0280967
281	Deaths	Angola	Both	Age-standardized	Pancreatitis	Alcohol use	Rate	2021	0.186208	0.334993	0.0996444
282	Deaths	Congo	Both	Age-standardized	Pancreatitis	Alcohol use	Rate	1990	0.100666	0.226535	0.0258139
283	Deaths	Congo	Both	Age-standardized	Pancreatitis	Alcohol use	Rate	2021	0.212804	0.399714	0.0976565
284	Deaths	Central African Republic	Both	Age-standardized	Pancreatitis	Alcohol use	Rate	1990	0.130082	0.268466	0.0446913
285	Deaths	Central African Republic	Both	Age-standardized	Pancreatitis	Alcohol use	Rate	2021	0.0692034	0.166875	0.0145309
286	Deaths	Democratic Republic of the Congo	Both	Age-standardized	Pancreatitis	Alcohol use	Rate	1990	0.0991115	0.243733	0.0218598
287	Deaths	Democratic Republic of the Congo	Both	Age-standardized	Pancreatitis	Alcohol use	Rate	2021	0.0900046	0.1932	0.0197067
288	Deaths	Equatorial Guinea	Both	Age-standardized	Pancreatitis	Alcohol use	Rate	1990	0.111647	0.345836	0.0157785
289	Deaths	Equatorial Guinea	Both	Age-standardized	Pancreatitis	Alcohol use	Rate	2021	0.223784	0.502777	0.0945281
290	Deaths	Gabon	Both	Age-standardized	Pancreatitis	Alcohol use	Rate	1990	0.221187	0.41266	0.116015
291	Deaths	Gabon	Both	Age-standardized	Pancreatitis	Alcohol use	Rate	2021	0.231874	0.47648	0.108518
292	Deaths	Burundi	Both	Age-standardized	Pancreatitis	Alcohol use	Rate	1990	0.275598	0.582894	0.126067
293	Deaths	Burundi	Both	Age-standardized	Pancreatitis	Alcohol use	Rate	2021	0.202258	0.448775	0.0732437
294	Deaths	Eritrea	Both	Age-standardized	Pancreatitis	Alcohol use	Rate	1990	0.0511026	0.130643	0.00388461
295	Deaths	Eritrea	Both	Age-standardized	Pancreatitis	Alcohol use	Rate	2021	0.033532	0.0937965	-7.46e-05
296	Deaths	Comoros	Both	Age-standardized	Pancreatitis	Alcohol use	Rate	1990	0.00633234	0.0233142	-0.00108698
297	Deaths	Comoros	Both	Age-standardized	Pancreatitis	Alcohol use	Rate	2021	0.024513	0.0568157	0.00382492
298	Deaths	Djibouti	Both	Age-standardized	Pancreatitis	Alcohol use	Rate	1990	0.0366408	0.117769	-0.00173611
299	Deaths	Djibouti	Both	Age-standardized	Pancreatitis	Alcohol use	Rate	2021	0.00351014	0.0221069	-0.009079
300	Deaths	Kenya	Both	Age-standardized	Pancreatitis	Alcohol use	Rate	1990	0.221734	0.569306	0.068847
301	Deaths	Kenya	Both	Age-standardized	Pancreatitis	Alcohol use	Rate	2021	0.195026	0.354867	0.0918492
302	Deaths	Madagascar	Both	Age-standardized	Pancreatitis	Alcohol use	Rate	1990	0.0887327	0.195283	0.0202465
303	Deaths	Madagascar	Both	Age-standardized	Pancreatitis	Alcohol use	Rate	2021	0.054836	0.14351	0.0118015
304	Deaths	Ethiopia	Both	Age-standardized	Pancreatitis	Alcohol use	Rate	1990	0.0479509	0.120298	0.00743742
305	Deaths	Ethiopia	Both	Age-standardized	Pancreatitis	Alcohol use	Rate	2021	0.11311	0.234795	0.0384682
306	Deaths	Mozambique	Both	Age-standardized	Pancreatitis	Alcohol use	Rate	1990	0.0110856	0.0617892	-0.0184051
307	Deaths	Mozambique	Both	Age-standardized	Pancreatitis	Alcohol use	Rate	2021	0.0875433	0.20113	0.0124098
308	Deaths	Malawi	Both	Age-standardized	Pancreatitis	Alcohol use	Rate	1990	0.101936	0.211926	0.0389257
309	Deaths	Malawi	Both	Age-standardized	Pancreatitis	Alcohol use	Rate	2021	0.1623	0.286548	0.0795576
310	Deaths	Rwanda	Both	Age-standardized	Pancreatitis	Alcohol use	Rate	1990	0.300133	0.494638	0.165052
311	Deaths	Rwanda	Both	Age-standardized	Pancreatitis	Alcohol use	Rate	2021	0.251749	0.463298	0.102448
312	Deaths	Mauritius	Both	Age-standardized	Pancreatitis	Alcohol use	Rate	1990	0.631542	0.957796	0.320513
313	Deaths	Mauritius	Both	Age-standardized	Pancreatitis	Alcohol use	Rate	2021	0.373044	0.60446	0.186706
314	Deaths	Somalia	Both	Age-standardized	Pancreatitis	Alcohol use	Rate	1990	0	0	0
315	Deaths	Somalia	Both	Age-standardized	Pancreatitis	Alcohol use	Rate	2021	0	0	0
316	Deaths	Seychelles	Both	Age-standardized	Pancreatitis	Alcohol use	Rate	1990	0.182945	0.329932	0.0904794
317	Deaths	Seychelles	Both	Age-standardized	Pancreatitis	Alcohol use	Rate	2021	0.155974	0.322959	0.0697057
318	Deaths	Uganda	Both	Age-standardized	Pancreatitis	Alcohol use	Rate	1990	0.13935	0.27903	0.0571793
319	Deaths	Uganda	Both	Age-standardized	Pancreatitis	Alcohol use	Rate	2021	0.178905	0.306277	0.0998285
320	Deaths	United Republic of Tanzania	Both	Age-standardized	Pancreatitis	Alcohol use	Rate	1990	0.180555	0.321268	0.0807017
321	Deaths	United Republic of Tanzania	Both	Age-standardized	Pancreatitis	Alcohol use	Rate	2021	0.212349	0.365194	0.0993213
322	Deaths	Zambia	Both	Age-standardized	Pancreatitis	Alcohol use	Rate	1990	0.186448	0.347742	0.0907955
323	Deaths	Zambia	Both	Age-standardized	Pancreatitis	Alcohol use	Rate	2021	0.2239	0.409892	0.111225
324	Deaths	Lesotho	Both	Age-standardized	Pancreatitis	Alcohol use	Rate	1990	0.144849	0.343251	0.0479008
325	Deaths	Lesotho	Both	Age-standardized	Pancreatitis	Alcohol use	Rate	2021	0.192534	0.351967	0.078346
326	Deaths	Botswana	Both	Age-standardized	Pancreatitis	Alcohol use	Rate	1990	0.209367	0.464063	0.0883619
327	Deaths	Botswana	Both	Age-standardized	Pancreatitis	Alcohol use	Rate	2021	0.142778	0.248559	0.0743334
328	Deaths	Namibia	Both	Age-standardized	Pancreatitis	Alcohol use	Rate	1990	0.166246	0.408299	0.0456971
329	Deaths	Namibia	Both	Age-standardized	Pancreatitis	Alcohol use	Rate	2021	0.288726	0.48842	0.158021
330	Deaths	South Africa	Both	Age-standardized	Pancreatitis	Alcohol use	Rate	1990	0.219208	0.341474	0.130542
331	Deaths	South Africa	Both	Age-standardized	Pancreatitis	Alcohol use	Rate	2021	0.210666	0.285151	0.140422
332	Deaths	Zimbabwe	Both	Age-standardized	Pancreatitis	Alcohol use	Rate	1990	0.213469	0.375517	0.102459
333	Deaths	Zimbabwe	Both	Age-standardized	Pancreatitis	Alcohol use	Rate	2021	0.230443	0.423236	0.0957285
334	Deaths	Eswatini	Both	Age-standardized	Pancreatitis	Alcohol use	Rate	1990	0.247191	0.40068	0.140062
335	Deaths	Eswatini	Both	Age-standardized	Pancreatitis	Alcohol use	Rate	2021	0.222077	0.437351	0.0946585
336	Deaths	Benin	Both	Age-standardized	Pancreatitis	Alcohol use	Rate	1990	0.169999	0.373082	0.0318699
337	Deaths	Benin	Both	Age-standardized	Pancreatitis	Alcohol use	Rate	2021	0.314236	0.607304	0.116243
338	Deaths	Cameroon	Both	Age-standardized	Pancreatitis	Alcohol use	Rate	1990	0.523426	0.992058	0.214328
339	Deaths	Cameroon	Both	Age-standardized	Pancreatitis	Alcohol use	Rate	2021	0.797278	1.56472	0.36519
340	Deaths	Burkina Faso	Both	Age-standardized	Pancreatitis	Alcohol use	Rate	1990	0.423296	0.714289	0.237053
341	Deaths	Burkina Faso	Both	Age-standardized	Pancreatitis	Alcohol use	Rate	2021	0.609199	0.934948	0.359209
342	Deaths	Cabo Verde	Both	Age-standardized	Pancreatitis	Alcohol use	Rate	1990	0.369368	0.7427	0.14665
343	Deaths	Cabo Verde	Both	Age-standardized	Pancreatitis	Alcohol use	Rate	2021	0.532002	0.851159	0.274092
344	Deaths	Chad	Both	Age-standardized	Pancreatitis	Alcohol use	Rate	1990	0.0598949	0.219584	-0.0167084
345	Deaths	Chad	Both	Age-standardized	Pancreatitis	Alcohol use	Rate	2021	0.351902	0.844788	0.038529
346	Deaths	Gambia	Both	Age-standardized	Pancreatitis	Alcohol use	Rate	1990	0.174631	0.449465	0.0176411
347	Deaths	Gambia	Both	Age-standardized	Pancreatitis	Alcohol use	Rate	2021	0.50884	0.991115	0.197136
348	Deaths	Coted'Ivoire	Both	Age-standardized	Pancreatitis	Alcohol use	Rate	1990	0.515804	0.864911	0.23342
349	Deaths	Coted'Ivoire	Both	Age-standardized	Pancreatitis	Alcohol use	Rate	2021	0.763223	1.21121	0.400072
350	Deaths	Ghana	Both	Age-standardized	Pancreatitis	Alcohol use	Rate	1990	0.338109	0.631345	0.140876
351	Deaths	Ghana	Both	Age-standardized	Pancreatitis	Alcohol use	Rate	2021	0.427035	0.788091	0.181257
352	Deaths	Guinea	Both	Age-standardized	Pancreatitis	Alcohol use	Rate	1990	0.0675555	0.211583	-0.00602022
353	Deaths	Guinea	Both	Age-standardized	Pancreatitis	Alcohol use	Rate	2021	0.149945	0.330793	0.0326797
354	Deaths	Guinea-Bissau	Both	Age-standardized	Pancreatitis	Alcohol use	Rate	1990	0.523355	0.935924	0.197984
355	Deaths	Guinea-Bissau	Both	Age-standardized	Pancreatitis	Alcohol use	Rate	2021	0.575317	1.02922	0.248981
356	Deaths	Mali	Both	Age-standardized	Pancreatitis	Alcohol use	Rate	1990	0.156276	0.36474	0.0557984
357	Deaths	Mali	Both	Age-standardized	Pancreatitis	Alcohol use	Rate	2021	0.2015	0.39021	0.0897415
358	Deaths	Liberia	Both	Age-standardized	Pancreatitis	Alcohol use	Rate	1990	0.585793	0.979825	0.31657
359	Deaths	Liberia	Both	Age-standardized	Pancreatitis	Alcohol use	Rate	2021	0.536614	0.924028	0.262562
360	Deaths	Mauritania	Both	Age-standardized	Pancreatitis	Alcohol use	Rate	1990	1.45e-08	0	0
361	Deaths	Mauritania	Both	Age-standardized	Pancreatitis	Alcohol use	Rate	2021	0	0	0
362	Deaths	Niger	Both	Age-standardized	Pancreatitis	Alcohol use	Rate	1990	0.00481775	0.0465834	-0.0200765
363	Deaths	Niger	Both	Age-standardized	Pancreatitis	Alcohol use	Rate	2021	0.0181804	0.0906793	-0.0230536
364	Deaths	Nigeria	Both	Age-standardized	Pancreatitis	Alcohol use	Rate	1990	0.423174	0.769824	0.212953
365	Deaths	Nigeria	Both	Age-standardized	Pancreatitis	Alcohol use	Rate	2021	0.490529	0.732529	0.298619
366	Deaths	Sao Tome and Principe	Both	Age-standardized	Pancreatitis	Alcohol use	Rate	1990	0.417263	0.724449	0.204649
367	Deaths	Sao Tome and Principe	Both	Age-standardized	Pancreatitis	Alcohol use	Rate	2021	0.611492	1.02701	0.295438
368	Deaths	Senegal	Both	Age-standardized	Pancreatitis	Alcohol use	Rate	1990	0.0622793	0.219041	-0.0342674
369	Deaths	Senegal	Both	Age-standardized	Pancreatitis	Alcohol use	Rate	2021	0.0328337	0.135829	-0.0263302
370	Deaths	Sierra Leone	Both	Age-standardized	Pancreatitis	Alcohol use	Rate	1990	0.474851	0.836658	0.265719
371	Deaths	Sierra Leone	Both	Age-standardized	Pancreatitis	Alcohol use	Rate	2021	0.456151	0.768333	0.239119
372	Deaths	Niue	Both	Age-standardized	Pancreatitis	Alcohol use	Rate	1990	0.137117	0.285767	0.017368
373	Deaths	Niue	Both	Age-standardized	Pancreatitis	Alcohol use	Rate	2021	0.151384	0.263785	0.0554243
374	Deaths	Togo	Both	Age-standardized	Pancreatitis	Alcohol use	Rate	1990	0.340685	0.652898	0.135257
375	Deaths	Togo	Both	Age-standardized	Pancreatitis	Alcohol use	Rate	2021	0.336012	0.609479	0.14209
376	Deaths	Cook Islands	Both	Age-standardized	Pancreatitis	Alcohol use	Rate	1990	0.0651628	0.24688	-0.0115161
377	Deaths	Cook Islands	Both	Age-standardized	Pancreatitis	Alcohol use	Rate	2021	0.551864	0.848543	0.31989
378	Deaths	Bermuda	Both	Age-standardized	Pancreatitis	Alcohol use	Rate	1990	0.357357	0.500026	0.225747
379	Deaths	Bermuda	Both	Age-standardized	Pancreatitis	Alcohol use	Rate	2021	0.17615	0.252661	0.108822
380	Deaths	American Samoa	Both	Age-standardized	Pancreatitis	Alcohol use	Rate	1990	0.0122117	0.0490539	-0.00497276
381	Deaths	American Samoa	Both	Age-standardized	Pancreatitis	Alcohol use	Rate	2021	0.011862	0.0423371	-0.00598139
382	Deaths	Greenland	Both	Age-standardized	Pancreatitis	Alcohol use	Rate	1990	0.428877	0.702334	0.184365
383	Deaths	Greenland	Both	Age-standardized	Pancreatitis	Alcohol use	Rate	2021	0.323853	0.517547	0.168077
384	Deaths	Nauru	Both	Age-standardized	Pancreatitis	Alcohol use	Rate	1990	0.177543	0.335297	0.0596488
385	Deaths	Nauru	Both	Age-standardized	Pancreatitis	Alcohol use	Rate	2021	0.174852	0.373646	0.0594938
386	Deaths	Guam	Both	Age-standardized	Pancreatitis	Alcohol use	Rate	1990	0.0126232	0.0459477	-0.000735099
387	Deaths	Guam	Both	Age-standardized	Pancreatitis	Alcohol use	Rate	2021	0.029892	0.0614884	0.00349392
388	Deaths	Monaco	Both	Age-standardized	Pancreatitis	Alcohol use	Rate	1990	0.126029	0.321032	-0.000100529
389	Deaths	Monaco	Both	Age-standardized	Pancreatitis	Alcohol use	Rate	2021	0.130809	0.320649	-0.000121579
390	Deaths	Northern Mariana Islands	Both	Age-standardized	Pancreatitis	Alcohol use	Rate	1990	0.0419085	0.119544	-2.01e-05
391	Deaths	Northern Mariana Islands	Both	Age-standardized	Pancreatitis	Alcohol use	Rate	2021	0.0689616	0.147802	0.00414571
392	Deaths	Puerto Rico	Both	Age-standardized	Pancreatitis	Alcohol use	Rate	1990	0.342862	0.477344	0.215542
393	Deaths	Puerto Rico	Both	Age-standardized	Pancreatitis	Alcohol use	Rate	2021	0.171734	0.24443	0.108582
394	Deaths	Palau	Both	Age-standardized	Pancreatitis	Alcohol use	Rate	1990	0.0701192	0.184332	0.00335084
395	Deaths	Palau	Both	Age-standardized	Pancreatitis	Alcohol use	Rate	2021	0.110347	0.242333	0.0161709
396	Deaths	San Marino	Both	Age-standardized	Pancreatitis	Alcohol use	Rate	1990	0.193216	0.381874	-3.95e-05
397	Deaths	San Marino	Both	Age-standardized	Pancreatitis	Alcohol use	Rate	2021	0.100511	0.223514	-1.81e-05
398	Deaths	Tuvalu	Both	Age-standardized	Pancreatitis	Alcohol use	Rate	1990	0.063063	0.157254	0.0132544
399	Deaths	Tuvalu	Both	Age-standardized	Pancreatitis	Alcohol use	Rate	2021	0.0800238	0.168285	0.0234764
400	Deaths	Saint Kitts and Nevis	Both	Age-standardized	Pancreatitis	Alcohol use	Rate	1990	0.379286	0.611747	-3.99e-05
401	Deaths	Saint Kitts and Nevis	Both	Age-standardized	Pancreatitis	Alcohol use	Rate	2021	0.193582	0.57725	-0.000366759
402	Deaths	South Sudan	Both	Age-standardized	Pancreatitis	Alcohol use	Rate	1990	0.00546582	0.036392	-0.0113356
403	Deaths	South Sudan	Both	Age-standardized	Pancreatitis	Alcohol use	Rate	2021	0.00392852	0.0215533	-0.00906365
404	Deaths	United States Virgin Islands	Both	Age-standardized	Pancreatitis	Alcohol use	Rate	1990	0.166731	0.432963	-0.000261762
405	Deaths	United States Virgin Islands	Both	Age-standardized	Pancreatitis	Alcohol use	Rate	2021	0.165756	0.33351	0.00375589
406	Deaths	Tokelau	Both	Age-standardized	Pancreatitis	Alcohol use	Rate	1990	0.0887941	0.222039	0.0186354
407	Deaths	Tokelau	Both	Age-standardized	Pancreatitis	Alcohol use	Rate	2021	0.113811	0.227035	0.0393558
408	Deaths	Sudan	Both	Age-standardized	Pancreatitis	Alcohol use	Rate	1990	0.0237054	0.0559036	0.00880722
409	Deaths	Sudan	Both	Age-standardized	Pancreatitis	Alcohol use	Rate	2021	2.45e-06	3.12e-05	-1.49e-05
410	Deaths	Democratic People's Republic of Korea	Both	All ages	Pancreatitis	Alcohol use	Number	1990	16.6959	29.9939	9.28451
411	Deaths	Democratic People's Republic of Korea	Both	All ages	Pancreatitis	Alcohol use	Number	2021	24.6359	54.3897	9.67865
412	Deaths	China	Both	All ages	Pancreatitis	Alcohol use	Number	1990	892.331	1347.78	496.786
413	Deaths	China	Both	All ages	Pancreatitis	Alcohol use	Number	2021	1758.47	2726.13	1035.51
414	Deaths	Taiwan (Province of China)	Both	All ages	Pancreatitis	Alcohol use	Number	1990	41.4292	53.5498	30.2268
415	Deaths	Taiwan (Province of China)	Both	All ages	Pancreatitis	Alcohol use	Number	2021	40.5939	57.5508	25.1034
416	Deaths	Indonesia	Both	All ages	Pancreatitis	Alcohol use	Number	1990	27.7147	64.2514	4.03452
417	Deaths	Indonesia	Both	All ages	Pancreatitis	Alcohol use	Number	2021	44.1896	108.174	5.41946
418	Deaths	Cambodia	Both	All ages	Pancreatitis	Alcohol use	Number	1990	3.69937	9.35878	0.472514
419	Deaths	Cambodia	Both	All ages	Pancreatitis	Alcohol use	Number	2021	53.0428	97.138	28.0981
420	Deaths	Malaysia	Both	All ages	Pancreatitis	Alcohol use	Number	1990	14.3668	23.6766	7.14439
421	Deaths	Malaysia	Both	All ages	Pancreatitis	Alcohol use	Number	2021	20.0193	35.8889	7.19746
422	Deaths	Lao People's Democratic Republic	Both	All ages	Pancreatitis	Alcohol use	Number	1990	4.25761	8.00543	1.37922
423	Deaths	Lao People's Democratic Republic	Both	All ages	Pancreatitis	Alcohol use	Number	2021	15.1697	26.0526	7.98997
424	Deaths	Myanmar	Both	All ages	Pancreatitis	Alcohol use	Number	1990	6.8671	27.4818	-3.27152
425	Deaths	Myanmar	Both	All ages	Pancreatitis	Alcohol use	Number	2021	152.368	298.769	73.408
426	Deaths	Philippines	Both	All ages	Pancreatitis	Alcohol use	Number	1990	67.3889	113.957	36.4579
427	Deaths	Philippines	Both	All ages	Pancreatitis	Alcohol use	Number	2021	189.056	269.175	114.007
428	Deaths	Sri Lanka	Both	All ages	Pancreatitis	Alcohol use	Number	1990	9.97354	15.818	5.27164
429	Deaths	Sri Lanka	Both	All ages	Pancreatitis	Alcohol use	Number	2021	16.3724	25.5415	8.71344
430	Deaths	Timor-Leste	Both	All ages	Pancreatitis	Alcohol use	Number	1990	0.400364	1.26434	0.0804433
431	Deaths	Timor-Leste	Both	All ages	Pancreatitis	Alcohol use	Number	2021	1.5799	3.33214	0.56106
432	Deaths	Maldives	Both	All ages	Pancreatitis	Alcohol use	Number	1990	0.00325002	0.0176741	-0.00422346
433	Deaths	Maldives	Both	All ages	Pancreatitis	Alcohol use	Number	2021	0.0370214	0.115684	-0.00581926
434	Deaths	Thailand	Both	All ages	Pancreatitis	Alcohol use	Number	1990	119.982	191.428	70.272
435	Deaths	Thailand	Both	All ages	Pancreatitis	Alcohol use	Number	2021	263.316	386.543	167.16
436	Deaths	Viet Nam	Both	All ages	Pancreatitis	Alcohol use	Number	1990	2.36627	14.6419	-6.63863
437	Deaths	Viet Nam	Both	All ages	Pancreatitis	Alcohol use	Number	2021	269.249	459.649	147.405
438	Deaths	Marshall Islands	Both	All ages	Pancreatitis	Alcohol use	Number	1990	0.0277922	0.0557329	0.00959529
439	Deaths	Marshall Islands	Both	All ages	Pancreatitis	Alcohol use	Number	2021	0.0495219	0.0934782	0.0195649
440	Deaths	Fiji	Both	All ages	Pancreatitis	Alcohol use	Number	1990	0.368826	0.685875	0.16774
441	Deaths	Fiji	Both	All ages	Pancreatitis	Alcohol use	Number	2021	0.486055	0.835767	0.238891
442	Deaths	Papua New Guinea	Both	All ages	Pancreatitis	Alcohol use	Number	1990	1.14211	2.68802	0.244407
443	Deaths	Papua New Guinea	Both	All ages	Pancreatitis	Alcohol use	Number	2021	2.02759	4.61523	0.507786
444	Deaths	Kiribati	Both	All ages	Pancreatitis	Alcohol use	Number	1990	0.0607945	0.143214	0.000208754
445	Deaths	Kiribati	Both	All ages	Pancreatitis	Alcohol use	Number	2021	0.0460004	0.148843	-0.00432639
446	Deaths	Solomon Islands	Both	All ages	Pancreatitis	Alcohol use	Number	1990	0.01678	0.0622364	-0.00811261
447	Deaths	Solomon Islands	Both	All ages	Pancreatitis	Alcohol use	Number	2021	0.0959784	0.24164	0.0123455
448	Deaths	Samoa	Both	All ages	Pancreatitis	Alcohol use	Number	1990	0.129847	0.279039	0.0606018
449	Deaths	Samoa	Both	All ages	Pancreatitis	Alcohol use	Number	2021	0.127383	0.251523	0.0482778
450	Deaths	Micronesia (Federated States of)	Both	All ages	Pancreatitis	Alcohol use	Number	1990	0.128552	0.227033	0.0547915
451	Deaths	Micronesia (Federated States of)	Both	All ages	Pancreatitis	Alcohol use	Number	2021	0.0775014	0.157206	0.0258195
452	Deaths	Tonga	Both	All ages	Pancreatitis	Alcohol use	Number	1990	0.0420117	0.0953244	0.0101683
453	Deaths	Tonga	Both	All ages	Pancreatitis	Alcohol use	Number	2021	0.0392112	0.0984168	0.00615509
454	Deaths	Azerbaijan	Both	All ages	Pancreatitis	Alcohol use	Number	1990	10.0696	16.4173	5.47375
455	Deaths	Azerbaijan	Both	All ages	Pancreatitis	Alcohol use	Number	2021	18.4687	30.8097	10.0108
456	Deaths	Armenia	Both	All ages	Pancreatitis	Alcohol use	Number	1990	1.24867	2.00813	0.629052
457	Deaths	Armenia	Both	All ages	Pancreatitis	Alcohol use	Number	2021	3.87483	5.72342	2.2307
458	Deaths	Vanuatu	Both	All ages	Pancreatitis	Alcohol use	Number	1990	0.106841	0.261173	0.0327114
459	Deaths	Vanuatu	Both	All ages	Pancreatitis	Alcohol use	Number	2021	0.325594	0.717487	0.124944
460	Deaths	Georgia	Both	All ages	Pancreatitis	Alcohol use	Number	1990	0.801416	1.31025	0.356854
461	Deaths	Georgia	Both	All ages	Pancreatitis	Alcohol use	Number	2021	11.955	18.926	6.80676
462	Deaths	Mongolia	Both	All ages	Pancreatitis	Alcohol use	Number	1990	4.2271	8.22037	1.74293
463	Deaths	Mongolia	Both	All ages	Pancreatitis	Alcohol use	Number	2021	23.4776	34.5155	13.5882
464	Deaths	Kazakhstan	Both	All ages	Pancreatitis	Alcohol use	Number	1990	153.442	225.509	90.5682
465	Deaths	Kazakhstan	Both	All ages	Pancreatitis	Alcohol use	Number	2021	161.991	251.637	99.3132
466	Deaths	Kyrgyzstan	Both	All ages	Pancreatitis	Alcohol use	Number	1990	4.59008	6.3568	2.99689
467	Deaths	Kyrgyzstan	Both	All ages	Pancreatitis	Alcohol use	Number	2021	18.1745	26.474	11.6669
468	Deaths	Tajikistan	Both	All ages	Pancreatitis	Alcohol use	Number	1990	2.11868	3.52433	1.06347
469	Deaths	Tajikistan	Both	All ages	Pancreatitis	Alcohol use	Number	2021	4.62413	8.64427	2.27395
470	Deaths	Turkmenistan	Both	All ages	Pancreatitis	Alcohol use	Number	1990	2.1386	3.82695	0.843907
471	Deaths	Turkmenistan	Both	All ages	Pancreatitis	Alcohol use	Number	2021	12.0044	19.6697	6.81441
472	Deaths	Uzbekistan	Both	All ages	Pancreatitis	Alcohol use	Number	1990	13.5307	21.7458	5.94793
473	Deaths	Uzbekistan	Both	All ages	Pancreatitis	Alcohol use	Number	2021	53.6985	79.4775	33.7732
474	Deaths	Bosnia and Herzegovina	Both	All ages	Pancreatitis	Alcohol use	Number	1990	13.0443	21.7666	5.76927
475	Deaths	Bosnia and Herzegovina	Both	All ages	Pancreatitis	Alcohol use	Number	2021	17.5718	26.8655	9.6096
476	Deaths	Albania	Both	All ages	Pancreatitis	Alcohol use	Number	1990	1.19877	2.32455	0.36374
477	Deaths	Albania	Both	All ages	Pancreatitis	Alcohol use	Number	2021	3.95127	6.44006	1.89609
478	Deaths	Croatia	Both	All ages	Pancreatitis	Alcohol use	Number	1990	35.568	48.8873	23.0068
479	Deaths	Croatia	Both	All ages	Pancreatitis	Alcohol use	Number	2021	29.2895	41.6581	18.4701
480	Deaths	Bulgaria	Both	All ages	Pancreatitis	Alcohol use	Number	1990	48.3155	66.8518	31.9263
481	Deaths	Bulgaria	Both	All ages	Pancreatitis	Alcohol use	Number	2021	70.0474	95.3156	47.3629
482	Deaths	Czechia	Both	All ages	Pancreatitis	Alcohol use	Number	1990	117.304	151.974	82.5556
483	Deaths	Czechia	Both	All ages	Pancreatitis	Alcohol use	Number	2021	122.425	163.239	82.655
484	Deaths	Hungary	Both	All ages	Pancreatitis	Alcohol use	Number	1990	154.67	202.305	107.554
485	Deaths	Hungary	Both	All ages	Pancreatitis	Alcohol use	Number	2021	90.2488	126.14	61.4455
486	Deaths	Montenegro	Both	All ages	Pancreatitis	Alcohol use	Number	1990	2.46381	3.76311	1.43642
487	Deaths	Montenegro	Both	All ages	Pancreatitis	Alcohol use	Number	2021	2.98676	4.55544	1.7388
488	Deaths	North Macedonia	Both	All ages	Pancreatitis	Alcohol use	Number	1990	7.47267	10.7977	4.52977
489	Deaths	North Macedonia	Both	All ages	Pancreatitis	Alcohol use	Number	2021	8.37255	13.3404	4.52614
490	Deaths	Poland	Both	All ages	Pancreatitis	Alcohol use	Number	1990	261.268	360.361	171.811
491	Deaths	Poland	Both	All ages	Pancreatitis	Alcohol use	Number	2021	518.833	680.338	359.608
492	Deaths	Romania	Both	All ages	Pancreatitis	Alcohol use	Number	1990	243.878	325.387	171.073
493	Deaths	Romania	Both	All ages	Pancreatitis	Alcohol use	Number	2021	316.126	427.279	216.735
494	Deaths	Serbia	Both	All ages	Pancreatitis	Alcohol use	Number	1990	67.4999	100.268	39.3251
495	Deaths	Serbia	Both	All ages	Pancreatitis	Alcohol use	Number	2021	73.5306	106.603	44.5098
496	Deaths	Slovakia	Both	All ages	Pancreatitis	Alcohol use	Number	1990	59.1054	83.5974	37.1197
497	Deaths	Slovakia	Both	All ages	Pancreatitis	Alcohol use	Number	2021	61.9626	90.2967	38.0683
498	Deaths	Slovenia	Both	All ages	Pancreatitis	Alcohol use	Number	1990	13.0213	18.4177	7.97309
499	Deaths	Slovenia	Both	All ages	Pancreatitis	Alcohol use	Number	2021	6.73007	12.7883	1.85201
500	Deaths	Belarus	Both	All ages	Pancreatitis	Alcohol use	Number	1990	110.684	147.023	74.9778
501	Deaths	Belarus	Both	All ages	Pancreatitis	Alcohol use	Number	2021	133.992	184.489	92.6072
502	Deaths	Russian Federation	Both	All ages	Pancreatitis	Alcohol use	Number	1990	963.259	1264.62	697.585
503	Deaths	Russian Federation	Both	All ages	Pancreatitis	Alcohol use	Number	2021	2980.48	3919.11	2110.66
504	Deaths	Estonia	Both	All ages	Pancreatitis	Alcohol use	Number	1990	9.57445	14.2228	6.04719
505	Deaths	Estonia	Both	All ages	Pancreatitis	Alcohol use	Number	2021	14.192	19.4152	9.95471
506	Deaths	Latvia	Both	All ages	Pancreatitis	Alcohol use	Number	1990	19.2965	26.6357	12.8974
507	Deaths	Latvia	Both	All ages	Pancreatitis	Alcohol use	Number	2021	35.5362	46.5512	25.786
508	Deaths	Lithuania	Both	All ages	Pancreatitis	Alcohol use	Number	1990	19.7962	29.7765	12.5
509	Deaths	Lithuania	Both	All ages	Pancreatitis	Alcohol use	Number	2021	52.2936	69.4549	36.644
510	Deaths	Republic of Moldova	Both	All ages	Pancreatitis	Alcohol use	Number	1990	104.958	141.722	72.0545
511	Deaths	Republic of Moldova	Both	All ages	Pancreatitis	Alcohol use	Number	2021	80.5444	107.603	56.9561
512	Deaths	Ukraine	Both	All ages	Pancreatitis	Alcohol use	Number	1990	517.281	702.311	349.787
513	Deaths	Ukraine	Both	All ages	Pancreatitis	Alcohol use	Number	2021	571.651	878.235	316.114
514	Deaths	Brunei Darussalam	Both	All ages	Pancreatitis	Alcohol use	Number	1990	0.049571	0.0770998	0.0279496
515	Deaths	Brunei Darussalam	Both	All ages	Pancreatitis	Alcohol use	Number	2021	0.0280067	0.0704213	0.00059672
516	Deaths	Japan	Both	All ages	Pancreatitis	Alcohol use	Number	1990	256.508	356.861	157.886
517	Deaths	Japan	Both	All ages	Pancreatitis	Alcohol use	Number	2021	247.54	370.392	131.431
518	Deaths	Republic of Korea	Both	All ages	Pancreatitis	Alcohol use	Number	1990	105.096	150.742	55.6176
519	Deaths	Republic of Korea	Both	All ages	Pancreatitis	Alcohol use	Number	2021	104.396	152.223	66.9436
520	Deaths	Singapore	Both	All ages	Pancreatitis	Alcohol use	Number	1990	0.911277	1.63726	0.328446
521	Deaths	Singapore	Both	All ages	Pancreatitis	Alcohol use	Number	2021	0.799991	1.47124	0.264617
522	Deaths	Australia	Both	All ages	Pancreatitis	Alcohol use	Number	1990	45.6553	62.897	29.9933
523	Deaths	Australia	Both	All ages	Pancreatitis	Alcohol use	Number	2021	76.0526	107.612	48.3167
524	Deaths	New Zealand	Both	All ages	Pancreatitis	Alcohol use	Number	1990	11.4059	15.8283	7.57065
525	Deaths	New Zealand	Both	All ages	Pancreatitis	Alcohol use	Number	2021	17.3987	24.5685	10.5636
526	Deaths	Andorra	Both	All ages	Pancreatitis	Alcohol use	Number	1990	0.183889	0.291534	0.104109
527	Deaths	Andorra	Both	All ages	Pancreatitis	Alcohol use	Number	2021	0.295013	0.458559	0.153369
528	Deaths	Belgium	Both	All ages	Pancreatitis	Alcohol use	Number	1990	56.9331	77.0674	38.9557
529	Deaths	Belgium	Both	All ages	Pancreatitis	Alcohol use	Number	2021	50.1506	68.9002	31.3491
530	Deaths	Cyprus	Both	All ages	Pancreatitis	Alcohol use	Number	1990	3.71823	5.73717	2.20494
531	Deaths	Cyprus	Both	All ages	Pancreatitis	Alcohol use	Number	2021	4.44322	6.62829	2.63868
532	Deaths	Austria	Both	All ages	Pancreatitis	Alcohol use	Number	1990	52.4487	68.8078	36.3354
533	Deaths	Austria	Both	All ages	Pancreatitis	Alcohol use	Number	2021	37.4541	51.3959	24.1136
534	Deaths	Finland	Both	All ages	Pancreatitis	Alcohol use	Number	1990	34.5804	47.2513	22.8196
535	Deaths	Finland	Both	All ages	Pancreatitis	Alcohol use	Number	2021	38.0288	53.6883	22.8091
536	Deaths	Denmark	Both	All ages	Pancreatitis	Alcohol use	Number	1990	35.6983	47.4413	24.0912
537	Deaths	Denmark	Both	All ages	Pancreatitis	Alcohol use	Number	2021	40.1302	57.4664	23.4198
538	Deaths	Israel	Both	All ages	Pancreatitis	Alcohol use	Number	1990	1.17832	2.98807	-0.123088
539	Deaths	Israel	Both	All ages	Pancreatitis	Alcohol use	Number	2021	5.43426	10.1953	1.25298
540	Deaths	Germany	Both	All ages	Pancreatitis	Alcohol use	Number	1990	640.96	816.324	450.715
541	Deaths	Germany	Both	All ages	Pancreatitis	Alcohol use	Number	2021	629.232	831.316	425.646
542	Deaths	France	Both	All ages	Pancreatitis	Alcohol use	Number	1990	331.042	434.059	235.837
543	Deaths	France	Both	All ages	Pancreatitis	Alcohol use	Number	2021	324.736	455.085	206.86
544	Deaths	Iceland	Both	All ages	Pancreatitis	Alcohol use	Number	1990	0.33802	0.55582	0.14452
545	Deaths	Iceland	Both	All ages	Pancreatitis	Alcohol use	Number	2021	1.01894	1.44707	0.57549
546	Deaths	Greece	Both	All ages	Pancreatitis	Alcohol use	Number	1990	48.0472	67.2397	32.0024
547	Deaths	Greece	Both	All ages	Pancreatitis	Alcohol use	Number	2021	58.5856	83.7101	32.2047
548	Deaths	Ireland	Both	All ages	Pancreatitis	Alcohol use	Number	1990	8.05325	11.1467	5.23883
549	Deaths	Ireland	Both	All ages	Pancreatitis	Alcohol use	Number	2021	9.38099	12.9455	6.00597
550	Deaths	Italy	Both	All ages	Pancreatitis	Alcohol use	Number	1990	289.562	376.643	203.042
551	Deaths	Italy	Both	All ages	Pancreatitis	Alcohol use	Number	2021	275.302	387.099	170.743
552	Deaths	Malta	Both	All ages	Pancreatitis	Alcohol use	Number	1990	0.669104	0.977868	0.395024
553	Deaths	Malta	Both	All ages	Pancreatitis	Alcohol use	Number	2021	1.15027	1.69409	0.664184
554	Deaths	Luxembourg	Both	All ages	Pancreatitis	Alcohol use	Number	1990	1.90597	2.50964	1.32274
555	Deaths	Luxembourg	Both	All ages	Pancreatitis	Alcohol use	Number	2021	2.03187	2.77275	1.3125
556	Deaths	Netherlands	Both	All ages	Pancreatitis	Alcohol use	Number	1990	49.8379	67.1412	33.4602
557	Deaths	Netherlands	Both	All ages	Pancreatitis	Alcohol use	Number	2021	64.8546	92.4218	40.3216
558	Deaths	Norway	Both	All ages	Pancreatitis	Alcohol use	Number	1990	7.03507	11.7972	3.25704
559	Deaths	Norway	Both	All ages	Pancreatitis	Alcohol use	Number	2021	14.4611	22.0675	7.5946
560	Deaths	Sweden	Both	All ages	Pancreatitis	Alcohol use	Number	1990	28.8256	40.8392	17.8853
561	Deaths	Sweden	Both	All ages	Pancreatitis	Alcohol use	Number	2021	39.4637	58.8748	21.2457
562	Deaths	Portugal	Both	All ages	Pancreatitis	Alcohol use	Number	1990	70.1211	91.4412	49.7908
563	Deaths	Portugal	Both	All ages	Pancreatitis	Alcohol use	Number	2021	83.3948	112.579	55.2432
564	Deaths	Switzerland	Both	All ages	Pancreatitis	Alcohol use	Number	1990	24.1378	31.7433	16.1162
565	Deaths	Switzerland	Both	All ages	Pancreatitis	Alcohol use	Number	2021	24.7584	35.0254	15.4153
566	Deaths	Spain	Both	All ages	Pancreatitis	Alcohol use	Number	1990	316.565	419.336	224.398
567	Deaths	Spain	Both	All ages	Pancreatitis	Alcohol use	Number	2021	308.569	434.857	190.62
568	Deaths	United Kingdom	Both	All ages	Pancreatitis	Alcohol use	Number	1990	205.863	292.927	130.651
569	Deaths	United Kingdom	Both	All ages	Pancreatitis	Alcohol use	Number	2021	328.09	454.378	207.821
570	Deaths	Chile	Both	All ages	Pancreatitis	Alcohol use	Number	1990	59.2569	80.1217	40.2372
571	Deaths	Chile	Both	All ages	Pancreatitis	Alcohol use	Number	2021	84.7614	117.098	55.5594
572	Deaths	Argentina	Both	All ages	Pancreatitis	Alcohol use	Number	1990	265.158	350.906	181.993
573	Deaths	Argentina	Both	All ages	Pancreatitis	Alcohol use	Number	2021	199.822	292.422	123.002
574	Deaths	United States of America	Both	All ages	Pancreatitis	Alcohol use	Number	1990	530.009	737.65	354.13
575	Deaths	United States of America	Both	All ages	Pancreatitis	Alcohol use	Number	2021	1005.47	1405.22	622.937
576	Deaths	Canada	Both	All ages	Pancreatitis	Alcohol use	Number	1990	55.4966	77.5066	36.3882
577	Deaths	Canada	Both	All ages	Pancreatitis	Alcohol use	Number	2021	110.497	156.591	64.6708
578	Deaths	Uruguay	Both	All ages	Pancreatitis	Alcohol use	Number	1990	14.9039	20.0444	9.39148
579	Deaths	Uruguay	Both	All ages	Pancreatitis	Alcohol use	Number	2021	13.8506	19.6556	8.24555
580	Deaths	Barbados	Both	All ages	Pancreatitis	Alcohol use	Number	1990	0.605496	0.828998	0.392727
581	Deaths	Barbados	Both	All ages	Pancreatitis	Alcohol use	Number	2021	1.01075	1.47008	0.62408
582	Deaths	Bahamas	Both	All ages	Pancreatitis	Alcohol use	Number	1990	0.95197	1.2847	0.647122
583	Deaths	Bahamas	Both	All ages	Pancreatitis	Alcohol use	Number	2021	1.18624	2.05938	0.512065
584	Deaths	Antigua and Barbuda	Both	All ages	Pancreatitis	Alcohol use	Number	1990	0.0350416	0.0668211	0.00652385
585	Deaths	Antigua and Barbuda	Both	All ages	Pancreatitis	Alcohol use	Number	2021	0.151763	0.217057	0.0915186
586	Deaths	Belize	Both	All ages	Pancreatitis	Alcohol use	Number	1990	0.138824	0.228246	0.0768384
587	Deaths	Belize	Both	All ages	Pancreatitis	Alcohol use	Number	2021	0.545007	0.789332	0.34532
588	Deaths	Dominica	Both	All ages	Pancreatitis	Alcohol use	Number	1990	0.15458	0.237417	0.0881061
589	Deaths	Dominica	Both	All ages	Pancreatitis	Alcohol use	Number	2021	0.198737	0.295156	0.109882
590	Deaths	Grenada	Both	All ages	Pancreatitis	Alcohol use	Number	1990	0.153283	0.211579	0.0984742
591	Deaths	Grenada	Both	All ages	Pancreatitis	Alcohol use	Number	2021	0.225959	0.315695	0.148509
592	Deaths	Cuba	Both	All ages	Pancreatitis	Alcohol use	Number	1990	11.6011	16.6493	6.52347
593	Deaths	Cuba	Both	All ages	Pancreatitis	Alcohol use	Number	2021	28.4825	41.926	16.0351
594	Deaths	Dominican Republic	Both	All ages	Pancreatitis	Alcohol use	Number	1990	4.99001	7.65472	2.83225
595	Deaths	Dominican Republic	Both	All ages	Pancreatitis	Alcohol use	Number	2021	10.4902	17.8642	4.6503
596	Deaths	Guyana	Both	All ages	Pancreatitis	Alcohol use	Number	1990	1.49794	1.96093	1.04219
597	Deaths	Guyana	Both	All ages	Pancreatitis	Alcohol use	Number	2021	2.80887	4.27987	1.71376
598	Deaths	Haiti	Both	All ages	Pancreatitis	Alcohol use	Number	1990	12.9143	23.3983	6.52687
599	Deaths	Haiti	Both	All ages	Pancreatitis	Alcohol use	Number	2021	26.8101	52.6763	12.222
600	Deaths	Saint Lucia	Both	All ages	Pancreatitis	Alcohol use	Number	1990	0.138398	0.18186	0.0971346
601	Deaths	Saint Lucia	Both	All ages	Pancreatitis	Alcohol use	Number	2021	0.247232	0.352785	0.161321
602	Deaths	Jamaica	Both	All ages	Pancreatitis	Alcohol use	Number	1990	0.797231	1.33777	0.379766
603	Deaths	Jamaica	Both	All ages	Pancreatitis	Alcohol use	Number	2021	1.67002	2.63404	0.845411
604	Deaths	Saint Vincent and the Grenadines	Both	All ages	Pancreatitis	Alcohol use	Number	1990	0.142681	0.219094	0.0731328
605	Deaths	Saint Vincent and the Grenadines	Both	All ages	Pancreatitis	Alcohol use	Number	2021	0.442156	0.626923	0.271896
606	Deaths	Trinidad and Tobago	Both	All ages	Pancreatitis	Alcohol use	Number	1990	1.57179	2.28667	0.932187
607	Deaths	Trinidad and Tobago	Both	All ages	Pancreatitis	Alcohol use	Number	2021	2.96409	4.45556	1.68748
608	Deaths	Suriname	Both	All ages	Pancreatitis	Alcohol use	Number	1990	0.908988	1.33581	0.532847
609	Deaths	Suriname	Both	All ages	Pancreatitis	Alcohol use	Number	2021	1.54482	2.40814	0.724686
610	Deaths	Bolivia (Plurinational State of)	Both	All ages	Pancreatitis	Alcohol use	Number	1990	13.5042	24.4752	5.55497
611	Deaths	Bolivia (Plurinational State of)	Both	All ages	Pancreatitis	Alcohol use	Number	2021	33.6095	58.3981	15.9444
612	Deaths	Ecuador	Both	All ages	Pancreatitis	Alcohol use	Number	1990	17.5202	26.2437	9.08257
613	Deaths	Ecuador	Both	All ages	Pancreatitis	Alcohol use	Number	2021	37.6052	56.6168	22.2702
614	Deaths	Peru	Both	All ages	Pancreatitis	Alcohol use	Number	1990	58.7645	93.7107	27.3432
615	Deaths	Peru	Both	All ages	Pancreatitis	Alcohol use	Number	2021	126.929	195.862	64.8077
616	Deaths	Colombia	Both	All ages	Pancreatitis	Alcohol use	Number	1990	43.2906	57.6379	30.6077
617	Deaths	Colombia	Both	All ages	Pancreatitis	Alcohol use	Number	2021	50.7255	76.2936	28.3721
618	Deaths	El Salvador	Both	All ages	Pancreatitis	Alcohol use	Number	1990	8.7505	13.969	4.88488
619	Deaths	El Salvador	Both	All ages	Pancreatitis	Alcohol use	Number	2021	13.1047	20.5544	6.84157
620	Deaths	Costa Rica	Both	All ages	Pancreatitis	Alcohol use	Number	1990	7.62652	10.4101	4.85263
621	Deaths	Costa Rica	Both	All ages	Pancreatitis	Alcohol use	Number	2021	16.789	24.7072	9.63381
622	Deaths	Honduras	Both	All ages	Pancreatitis	Alcohol use	Number	1990	7.27017	11.5712	4.03167
623	Deaths	Honduras	Both	All ages	Pancreatitis	Alcohol use	Number	2021	20.0592	32.8024	11.0631
624	Deaths	Nicaragua	Both	All ages	Pancreatitis	Alcohol use	Number	1990	3.21024	5.2624	1.77089
625	Deaths	Nicaragua	Both	All ages	Pancreatitis	Alcohol use	Number	2021	9.34703	13.925	5.4333
626	Deaths	Guatemala	Both	All ages	Pancreatitis	Alcohol use	Number	1990	27.9167	39.1309	17.5475
627	Deaths	Guatemala	Both	All ages	Pancreatitis	Alcohol use	Number	2021	50.7273	73.416	30.585
628	Deaths	Mexico	Both	All ages	Pancreatitis	Alcohol use	Number	1990	186.226	245.84	130.381
629	Deaths	Mexico	Both	All ages	Pancreatitis	Alcohol use	Number	2021	544.294	757.684	346.894
630	Deaths	Venezuela (Bolivarian Republic of)	Both	All ages	Pancreatitis	Alcohol use	Number	1990	26.23	34.3172	18.9876
631	Deaths	Venezuela (Bolivarian Republic of)	Both	All ages	Pancreatitis	Alcohol use	Number	2021	41.0965	64.4367	22.8386
632	Deaths	Panama	Both	All ages	Pancreatitis	Alcohol use	Number	1990	2.33017	3.16473	1.56558
633	Deaths	Panama	Both	All ages	Pancreatitis	Alcohol use	Number	2021	5.97446	8.66418	3.71066
634	Deaths	Brazil	Both	All ages	Pancreatitis	Alcohol use	Number	1990	390.586	531.869	267.403
635	Deaths	Brazil	Both	All ages	Pancreatitis	Alcohol use	Number	2021	930.755	1261.54	620.565
636	Deaths	Paraguay	Both	All ages	Pancreatitis	Alcohol use	Number	1990	11.3802	16.8211	7.34698
637	Deaths	Paraguay	Both	All ages	Pancreatitis	Alcohol use	Number	2021	27.1289	42.1182	15.703
638	Deaths	Algeria	Both	All ages	Pancreatitis	Alcohol use	Number	1990	0.528152	1.19264	0.167484
639	Deaths	Algeria	Both	All ages	Pancreatitis	Alcohol use	Number	2021	3.13899	5.65812	1.5888
640	Deaths	Egypt	Both	All ages	Pancreatitis	Alcohol use	Number	1990	0.408915	0.775746	0.153775
641	Deaths	Egypt	Both	All ages	Pancreatitis	Alcohol use	Number	2021	1.43016	2.54507	0.664944
642	Deaths	Bahrain	Both	All ages	Pancreatitis	Alcohol use	Number	1990	0.10304	0.156502	0.0628985
643	Deaths	Bahrain	Both	All ages	Pancreatitis	Alcohol use	Number	2021	0.235211	0.381259	0.129821
644	Deaths	Iran (Islamic Republic of)	Both	All ages	Pancreatitis	Alcohol use	Number	1990	5.15e-05	0.000861219	-0.00063811
645	Deaths	Iran (Islamic Republic of)	Both	All ages	Pancreatitis	Alcohol use	Number	2021	4.44563	7.04688	2.36025
646	Deaths	Iraq	Both	All ages	Pancreatitis	Alcohol use	Number	1990	0.460376	0.720257	0.264271
647	Deaths	Iraq	Both	All ages	Pancreatitis	Alcohol use	Number	2021	0.674506	1.09159	0.351489
648	Deaths	Kuwait	Both	All ages	Pancreatitis	Alcohol use	Number	1990	0	0	0
649	Deaths	Kuwait	Both	All ages	Pancreatitis	Alcohol use	Number	2021	0.0456115	0.152001	-0.000662817
650	Deaths	Jordan	Both	All ages	Pancreatitis	Alcohol use	Number	1990	0.112802	0.192852	0.0563742
651	Deaths	Jordan	Both	All ages	Pancreatitis	Alcohol use	Number	2021	0.449892	0.753642	0.219955
652	Deaths	Lebanon	Both	All ages	Pancreatitis	Alcohol use	Number	1990	0.968583	1.72931	0.414554
653	Deaths	Lebanon	Both	All ages	Pancreatitis	Alcohol use	Number	2021	1.49989	2.5619	0.672415
654	Deaths	Libya	Both	All ages	Pancreatitis	Alcohol use	Number	1990	0.000501045	0.00333761	-0.00121324
655	Deaths	Libya	Both	All ages	Pancreatitis	Alcohol use	Number	2021	0.444218	0.843088	0.194361
656	Deaths	Morocco	Both	All ages	Pancreatitis	Alcohol use	Number	1990	0.579286	1.30054	0.228511
657	Deaths	Morocco	Both	All ages	Pancreatitis	Alcohol use	Number	2021	1.03688	1.96531	0.486631
658	Deaths	Oman	Both	All ages	Pancreatitis	Alcohol use	Number	1990	0.0270887	0.0653814	0.0064718
659	Deaths	Oman	Both	All ages	Pancreatitis	Alcohol use	Number	2021	0.100026	0.222003	0.0380731
660	Deaths	Palestine	Both	All ages	Pancreatitis	Alcohol use	Number	1990	0.32578	0.670941	0.144702
661	Deaths	Palestine	Both	All ages	Pancreatitis	Alcohol use	Number	2021	0.499837	0.772639	0.276624
662	Deaths	Qatar	Both	All ages	Pancreatitis	Alcohol use	Number	1990	0.0396616	0.0727838	0.0195073
663	Deaths	Qatar	Both	All ages	Pancreatitis	Alcohol use	Number	2021	0.283578	0.504021	0.127007
664	Deaths	Saudi Arabia	Both	All ages	Pancreatitis	Alcohol use	Number	1990	0.542245	1.54708	0.059494
665	Deaths	Saudi Arabia	Both	All ages	Pancreatitis	Alcohol use	Number	2021	1.0437	2.61881	0.0368465
666	Deaths	Tunisia	Both	All ages	Pancreatitis	Alcohol use	Number	1990	0.605419	1.37344	0.230679
667	Deaths	Tunisia	Both	All ages	Pancreatitis	Alcohol use	Number	2021	2.06001	3.70411	1.07252
668	Deaths	United Arab Emirates	Both	All ages	Pancreatitis	Alcohol use	Number	1990	0.603403	1.16825	0.267366
669	Deaths	United Arab Emirates	Both	All ages	Pancreatitis	Alcohol use	Number	2021	1.99288	3.54463	0.87878
670	Deaths	Turkey	Both	All ages	Pancreatitis	Alcohol use	Number	1990	14.5233	23.9123	6.99744
671	Deaths	Turkey	Both	All ages	Pancreatitis	Alcohol use	Number	2021	30.1255	50.538	14.6896
672	Deaths	Syrian Arab Republic	Both	All ages	Pancreatitis	Alcohol use	Number	1990	1.03227	1.83087	0.535842
673	Deaths	Syrian Arab Republic	Both	All ages	Pancreatitis	Alcohol use	Number	2021	0.925334	1.82818	0.291904
674	Deaths	Afghanistan	Both	All ages	Pancreatitis	Alcohol use	Number	1990	0	0	0
675	Deaths	Afghanistan	Both	All ages	Pancreatitis	Alcohol use	Number	2021	0.0749702	0.223351	-0.000529681
676	Deaths	Yemen	Both	All ages	Pancreatitis	Alcohol use	Number	1990	0.553393	1.23389	0.199075
677	Deaths	Yemen	Both	All ages	Pancreatitis	Alcohol use	Number	2021	0.529981	1.04714	0.221875
678	Deaths	Bhutan	Both	All ages	Pancreatitis	Alcohol use	Number	1990	1.10207	2.2704	0.437657
679	Deaths	Bhutan	Both	All ages	Pancreatitis	Alcohol use	Number	2021	0.210115	0.789447	-0.0385243
680	Deaths	Bangladesh	Both	All ages	Pancreatitis	Alcohol use	Number	1990	2.01863	9.53936	-1.14808
681	Deaths	Bangladesh	Both	All ages	Pancreatitis	Alcohol use	Number	2021	32.5552	81.8357	0.233346
682	Deaths	Nepal	Both	All ages	Pancreatitis	Alcohol use	Number	1990	0.731048	5.22833	-1.81897
683	Deaths	Nepal	Both	All ages	Pancreatitis	Alcohol use	Number	2021	43.1471	84.9618	12.9364
684	Deaths	India	Both	All ages	Pancreatitis	Alcohol use	Number	1990	757.601	1377.59	340.735
685	Deaths	India	Both	All ages	Pancreatitis	Alcohol use	Number	2021	2271.43	3366.83	1296.52
686	Deaths	Pakistan	Both	All ages	Pancreatitis	Alcohol use	Number	1990	6.04213	22.8	-1.94551
687	Deaths	Pakistan	Both	All ages	Pancreatitis	Alcohol use	Number	2021	28.8119	64.2649	5.48977
688	Deaths	Angola	Both	All ages	Pancreatitis	Alcohol use	Number	1990	4.4141	8.77979	1.58227
689	Deaths	Angola	Both	All ages	Pancreatitis	Alcohol use	Number	2021	30.502	54.2626	16.0761
690	Deaths	Congo	Both	All ages	Pancreatitis	Alcohol use	Number	1990	1.29347	2.989	0.339119
691	Deaths	Congo	Both	All ages	Pancreatitis	Alcohol use	Number	2021	7.46597	14.5053	3.30322
692	Deaths	Central African Republic	Both	All ages	Pancreatitis	Alcohol use	Number	1990	1.90732	3.7895	0.631285
693	Deaths	Central African Republic	Both	All ages	Pancreatitis	Alcohol use	Number	2021	2.17683	5.23093	0.418075
694	Deaths	Democratic Republic of the Congo	Both	All ages	Pancreatitis	Alcohol use	Number	1990	18.9466	46.3583	4.48004
695	Deaths	Democratic Republic of the Congo	Both	All ages	Pancreatitis	Alcohol use	Number	2021	45.7212	102	10.7276
696	Deaths	Equatorial Guinea	Both	All ages	Pancreatitis	Alcohol use	Number	1990	0.262361	0.872804	0.0362716
697	Deaths	Equatorial Guinea	Both	All ages	Pancreatitis	Alcohol use	Number	2021	1.74706	3.99431	0.733412
698	Deaths	Gabon	Both	All ages	Pancreatitis	Alcohol use	Number	1990	1.34814	2.55188	0.704191
699	Deaths	Gabon	Both	All ages	Pancreatitis	Alcohol use	Number	2021	2.86512	5.84867	1.35005
700	Deaths	Burundi	Both	All ages	Pancreatitis	Alcohol use	Number	1990	7.74023	16.4389	3.44951
701	Deaths	Burundi	Both	All ages	Pancreatitis	Alcohol use	Number	2021	13.455	29.2627	4.86586
702	Deaths	Eritrea	Both	All ages	Pancreatitis	Alcohol use	Number	1990	0.910243	2.29528	0.0673836
703	Deaths	Eritrea	Both	All ages	Pancreatitis	Alcohol use	Number	2021	1.48191	4.02517	-0.0594944
704	Deaths	Comoros	Both	All ages	Pancreatitis	Alcohol use	Number	1990	0.0155282	0.0574208	-0.00360668
705	Deaths	Comoros	Both	All ages	Pancreatitis	Alcohol use	Number	2021	0.142865	0.330991	0.0226486
706	Deaths	Djibouti	Both	All ages	Pancreatitis	Alcohol use	Number	1990	0.078478	0.251558	-0.00417463
707	Deaths	Djibouti	Both	All ages	Pancreatitis	Alcohol use	Number	2021	0.0365036	0.242499	-0.102303
708	Deaths	Kenya	Both	All ages	Pancreatitis	Alcohol use	Number	1990	21.6883	54.8822	6.58068
709	Deaths	Kenya	Both	All ages	Pancreatitis	Alcohol use	Number	2021	56.2172	103.016	25.7685
710	Deaths	Madagascar	Both	All ages	Pancreatitis	Alcohol use	Number	1990	5.39474	11.7818	1.19904
711	Deaths	Madagascar	Both	All ages	Pancreatitis	Alcohol use	Number	2021	9.09676	24.5477	1.74051
712	Deaths	Ethiopia	Both	All ages	Pancreatitis	Alcohol use	Number	1990	12.2084	30.6485	2.08432
713	Deaths	Ethiopia	Both	All ages	Pancreatitis	Alcohol use	Number	2021	64.7029	134.57	21.4355
714	Deaths	Mozambique	Both	All ages	Pancreatitis	Alcohol use	Number	1990	0.873729	5.07622	-1.63004
715	Deaths	Mozambique	Both	All ages	Pancreatitis	Alcohol use	Number	2021	14.5898	34.16	1.45937
716	Deaths	Malawi	Both	All ages	Pancreatitis	Alcohol use	Number	1990	4.99109	10.2981	1.87874
717	Deaths	Malawi	Both	All ages	Pancreatitis	Alcohol use	Number	2021	17.1827	29.85	8.88272
718	Deaths	Rwanda	Both	All ages	Pancreatitis	Alcohol use	Number	1990	10.5832	17.7161	5.85566
719	Deaths	Rwanda	Both	All ages	Pancreatitis	Alcohol use	Number	2021	21.0138	40.0091	8.25107
720	Deaths	Mauritius	Both	All ages	Pancreatitis	Alcohol use	Number	1990	5.52714	8.44757	2.81436
721	Deaths	Mauritius	Both	All ages	Pancreatitis	Alcohol use	Number	2021	6.33253	10.1415	3.20821
722	Deaths	Somalia	Both	All ages	Pancreatitis	Alcohol use	Number	1990	0	0	0
723	Deaths	Somalia	Both	All ages	Pancreatitis	Alcohol use	Number	2021	0	0	0
724	Deaths	Seychelles	Both	All ages	Pancreatitis	Alcohol use	Number	1990	0.106848	0.191302	0.0532481
725	Deaths	Seychelles	Both	All ages	Pancreatitis	Alcohol use	Number	2021	0.191874	0.397824	0.0865355
726	Deaths	Uganda	Both	All ages	Pancreatitis	Alcohol use	Number	1990	10.912	22.0223	4.37357
727	Deaths	Uganda	Both	All ages	Pancreatitis	Alcohol use	Number	2021	36.9435	63.2575	20.3989
728	Deaths	United Republic of Tanzania	Both	All ages	Pancreatitis	Alcohol use	Number	1990	22.4529	39.8382	10.1008
729	Deaths	United Republic of Tanzania	Both	All ages	Pancreatitis	Alcohol use	Number	2021	67.114	114.324	30.9211
730	Deaths	Zambia	Both	All ages	Pancreatitis	Alcohol use	Number	1990	6.64715	12.2678	3.16058
731	Deaths	Zambia	Both	All ages	Pancreatitis	Alcohol use	Number	2021	23.5148	43.4497	11.2845
732	Deaths	Lesotho	Both	All ages	Pancreatitis	Alcohol use	Number	1990	1.42172	3.45334	0.459319
733	Deaths	Lesotho	Both	All ages	Pancreatitis	Alcohol use	Number	2021	2.69029	4.8765	1.09929
734	Deaths	Botswana	Both	All ages	Pancreatitis	Alcohol use	Number	1990	1.60295	3.6767	0.63103
735	Deaths	Botswana	Both	All ages	Pancreatitis	Alcohol use	Number	2021	3.00062	5.46356	1.49608
736	Deaths	Namibia	Both	All ages	Pancreatitis	Alcohol use	Number	1990	1.31698	3.31288	0.350721
737	Deaths	Namibia	Both	All ages	Pancreatitis	Alcohol use	Number	2021	5.01705	8.83064	2.67603
738	Deaths	South Africa	Both	All ages	Pancreatitis	Alcohol use	Number	1990	56.3875	84.0194	34.2705
739	Deaths	South Africa	Both	All ages	Pancreatitis	Alcohol use	Number	2021	112.591	151.184	76.7338
740	Deaths	Zimbabwe	Both	All ages	Pancreatitis	Alcohol use	Number	1990	10.8483	19.3155	5.25292
741	Deaths	Zimbabwe	Both	All ages	Pancreatitis	Alcohol use	Number	2021	22.4224	41.6365	9.3648
742	Deaths	Eswatini	Both	All ages	Pancreatitis	Alcohol use	Number	1990	0.944839	1.58287	0.51762
743	Deaths	Eswatini	Both	All ages	Pancreatitis	Alcohol use	Number	2021	1.76805	3.46971	0.748999
744	Deaths	Benin	Both	All ages	Pancreatitis	Alcohol use	Number	1990	4.07951	9.15862	0.70443
745	Deaths	Benin	Both	All ages	Pancreatitis	Alcohol use	Number	2021	22.9736	44.8331	8.2726
746	Deaths	Cameroon	Both	All ages	Pancreatitis	Alcohol use	Number	1990	28.7941	54.9518	11.6696
747	Deaths	Cameroon	Both	All ages	Pancreatitis	Alcohol use	Number	2021	141.291	272.301	66.932
748	Deaths	Burkina Faso	Both	All ages	Pancreatitis	Alcohol use	Number	1990	19.9708	33.4726	11.2709
749	Deaths	Burkina Faso	Both	All ages	Pancreatitis	Alcohol use	Number	2021	68.3293	103.793	39.9539
750	Deaths	Cabo Verde	Both	All ages	Pancreatitis	Alcohol use	Number	1990	0.76867	1.54266	0.309996
751	Deaths	Cabo Verde	Both	All ages	Pancreatitis	Alcohol use	Number	2021	2.79151	4.40021	1.44656
752	Deaths	Chad	Both	All ages	Pancreatitis	Alcohol use	Number	1990	1.97489	7.49798	-0.561316
753	Deaths	Chad	Both	All ages	Pancreatitis	Alcohol use	Number	2021	28.3665	69.6438	3.03025
754	Deaths	Gambia	Both	All ages	Pancreatitis	Alcohol use	Number	1990	0.834248	2.18525	0.0700991
755	Deaths	Gambia	Both	All ages	Pancreatitis	Alcohol use	Number	2021	6.81315	12.9469	2.78849
756	Deaths	Coted'Ivoire	Both	All ages	Pancreatitis	Alcohol use	Number	1990	30.0939	50.7371	13.637
757	Deaths	Coted'Ivoire	Both	All ages	Pancreatitis	Alcohol use	Number	2021	124.303	196.619	68.2725
758	Deaths	Ghana	Both	All ages	Pancreatitis	Alcohol use	Number	1990	27.3676	50.2014	11.4795
759	Deaths	Ghana	Both	All ages	Pancreatitis	Alcohol use	Number	2021	97.2875	174.23	42.3251
760	Deaths	Guinea	Both	All ages	Pancreatitis	Alcohol use	Number	1990	2.47013	7.77543	-0.307274
761	Deaths	Guinea	Both	All ages	Pancreatitis	Alcohol use	Number	2021	10.8112	23.9166	2.09842
762	Deaths	Guinea-Bissau	Both	All ages	Pancreatitis	Alcohol use	Number	1990	2.61276	4.68317	1.01022
763	Deaths	Guinea-Bissau	Both	All ages	Pancreatitis	Alcohol use	Number	2021	6.45143	11.4676	2.92353
764	Deaths	Mali	Both	All ages	Pancreatitis	Alcohol use	Number	1990	6.91326	15.8275	2.41429
765	Deaths	Mali	Both	All ages	Pancreatitis	Alcohol use	Number	2021	21.4541	42.8994	9.15738
766	Deaths	Liberia	Both	All ages	Pancreatitis	Alcohol use	Number	1990	7.68656	12.8462	4.10636
767	Deaths	Liberia	Both	All ages	Pancreatitis	Alcohol use	Number	2021	18.4839	32.47	8.92723
768	Deaths	Mauritania	Both	All ages	Pancreatitis	Alcohol use	Number	1990	1.59e-07	0	0
769	Deaths	Mauritania	Both	All ages	Pancreatitis	Alcohol use	Number	2021	0	0	0
770	Deaths	Niger	Both	All ages	Pancreatitis	Alcohol use	Number	1990	0.208228	2.04484	-0.877851
771	Deaths	Niger	Both	All ages	Pancreatitis	Alcohol use	Number	2021	2.10208	11.2724	-3.06111
772	Deaths	Nigeria	Both	All ages	Pancreatitis	Alcohol use	Number	1990	217.624	403.292	106.011
773	Deaths	Nigeria	Both	All ages	Pancreatitis	Alcohol use	Number	2021	578.293	891.138	344.126
774	Deaths	Sao Tome and Principe	Both	All ages	Pancreatitis	Alcohol use	Number	1990	0.276754	0.481602	0.134436
775	Deaths	Sao Tome and Principe	Both	All ages	Pancreatitis	Alcohol use	Number	2021	0.898345	1.51879	0.437333
776	Deaths	Senegal	Both	All ages	Pancreatitis	Alcohol use	Number	1990	2.45876	8.48512	-1.438
777	Deaths	Senegal	Both	All ages	Pancreatitis	Alcohol use	Number	2021	3.3334	14.1904	-3.00746
778	Deaths	Sierra Leone	Both	All ages	Pancreatitis	Alcohol use	Number	1990	11.0152	19.4605	5.8968
779	Deaths	Sierra Leone	Both	All ages	Pancreatitis	Alcohol use	Number	2021	23.2352	40.6341	11.8923
780	Deaths	Niue	Both	All ages	Pancreatitis	Alcohol use	Number	1990	0.00278571	0.00585711	0.000343385
781	Deaths	Niue	Both	All ages	Pancreatitis	Alcohol use	Number	2021	0.00290488	0.00510525	0.00103223
782	Deaths	Togo	Both	All ages	Pancreatitis	Alcohol use	Number	1990	5.70353	11.029	2.18857
783	Deaths	Togo	Both	All ages	Pancreatitis	Alcohol use	Number	2021	18.6116	33.9207	8.1168
784	Deaths	Cook Islands	Both	All ages	Pancreatitis	Alcohol use	Number	1990	0.010338	0.0387667	-0.00229168
785	Deaths	Cook Islands	Both	All ages	Pancreatitis	Alcohol use	Number	2021	0.116726	0.180308	0.0680216
786	Deaths	Bermuda	Both	All ages	Pancreatitis	Alcohol use	Number	1990	0.231369	0.321816	0.147263
787	Deaths	Bermuda	Both	All ages	Pancreatitis	Alcohol use	Number	2021	0.201402	0.292643	0.116536
788	Deaths	American Samoa	Both	All ages	Pancreatitis	Alcohol use	Number	1990	0.00440632	0.0171313	-0.00220753
789	Deaths	American Samoa	Both	All ages	Pancreatitis	Alcohol use	Number	2021	0.00597611	0.0215215	-0.002797
790	Deaths	Greenland	Both	All ages	Pancreatitis	Alcohol use	Number	1990	0.207192	0.336441	0.0936052
791	Deaths	Greenland	Both	All ages	Pancreatitis	Alcohol use	Number	2021	0.233421	0.374715	0.116997
792	Deaths	Nauru	Both	All ages	Pancreatitis	Alcohol use	Number	1990	0.0124389	0.0234161	0.00426029
793	Deaths	Nauru	Both	All ages	Pancreatitis	Alcohol use	Number	2021	0.0149493	0.0328686	0.00494532
794	Deaths	Guam	Both	All ages	Pancreatitis	Alcohol use	Number	1990	0.0146492	0.0511749	-0.0014003
795	Deaths	Guam	Both	All ages	Pancreatitis	Alcohol use	Number	2021	0.053171	0.110546	0.0061618
796	Deaths	Monaco	Both	All ages	Pancreatitis	Alcohol use	Number	1990	0.0801749	0.210394	-3.22e-05
797	Deaths	Monaco	Both	All ages	Pancreatitis	Alcohol use	Number	2021	0.117257	0.302232	-0.000113142
798	Deaths	Northern Mariana Islands	Both	All ages	Pancreatitis	Alcohol use	Number	1990	0.0155466	0.0447983	-5.86e-06
799	Deaths	Northern Mariana Islands	Both	All ages	Pancreatitis	Alcohol use	Number	2021	0.0368178	0.0789514	0.00206399
800	Deaths	Puerto Rico	Both	All ages	Pancreatitis	Alcohol use	Number	1990	12.2483	17.0582	7.70711
801	Deaths	Puerto Rico	Both	All ages	Pancreatitis	Alcohol use	Number	2021	8.98228	13.0135	5.22974
802	Deaths	Palau	Both	All ages	Pancreatitis	Alcohol use	Number	1990	0.00921058	0.0237778	0.000306573
803	Deaths	Palau	Both	All ages	Pancreatitis	Alcohol use	Number	2021	0.0252183	0.0566981	0.00323639
804	Deaths	San Marino	Both	All ages	Pancreatitis	Alcohol use	Number	1990	0.0701388	0.14018	-1.84e-05
805	Deaths	San Marino	Both	All ages	Pancreatitis	Alcohol use	Number	2021	0.0924007	0.202099	-1.05e-05
806	Deaths	Tuvalu	Both	All ages	Pancreatitis	Alcohol use	Number	1990	0.00514766	0.0127956	0.00103736
807	Deaths	Tuvalu	Both	All ages	Pancreatitis	Alcohol use	Number	2021	0.00926016	0.019086	0.00276454
808	Deaths	Saint Kitts and Nevis	Both	All ages	Pancreatitis	Alcohol use	Number	1990	0.126483	0.203998	-1.91e-05
809	Deaths	Saint Kitts and Nevis	Both	All ages	Pancreatitis	Alcohol use	Number	2021	0.142863	0.427463	-0.000320279
810	Deaths	South Sudan	Both	All ages	Pancreatitis	Alcohol use	Number	1990	0.174665	1.28636	-0.38346
811	Deaths	South Sudan	Both	All ages	Pancreatitis	Alcohol use	Number	2021	0.223123	1.30722	-0.564015
812	Deaths	United States Virgin Islands	Both	All ages	Pancreatitis	Alcohol use	Number	1990	0.159895	0.411455	-0.000668909
813	Deaths	United States Virgin Islands	Both	All ages	Pancreatitis	Alcohol use	Number	2021	0.190059	0.397012	0.00491411
814	Deaths	Tokelau	Both	All ages	Pancreatitis	Alcohol use	Number	1990	0.00115152	0.00291454	0.000245562
815	Deaths	Tokelau	Both	All ages	Pancreatitis	Alcohol use	Number	2021	0.00160297	0.00324054	0.000552262
816	Deaths	Sudan	Both	All ages	Pancreatitis	Alcohol use	Number	1990	2.29375	5.21135	0.886358
817	Deaths	Sudan	Both	All ages	Pancreatitis	Alcohol use	Number	2021	0.000955749	0.0127843	-0.00659289
818	DALYs (Disability-Adjusted Life Years)	China	Both	Age-standardized	Pancreatitis	Alcohol use	Rate	1990	3.51868	5.25979	2.08452
819	DALYs (Disability-Adjusted Life Years)	China	Both	Age-standardized	Pancreatitis	Alcohol use	Rate	2021	3.00421	4.54302	1.84839
820	DALYs (Disability-Adjusted Life Years)	Democratic People's Republic of Korea	Both	Age-standardized	Pancreatitis	Alcohol use	Rate	1990	3.50087	6.22427	1.97937
821	DALYs (Disability-Adjusted Life Years)	Democratic People's Republic of Korea	Both	Age-standardized	Pancreatitis	Alcohol use	Rate	2021	2.83913	6.12562	1.1378
822	DALYs (Disability-Adjusted Life Years)	Cambodia	Both	Age-standardized	Pancreatitis	Alcohol use	Rate	1990	2.41128	6.07898	0.314015
823	DALYs (Disability-Adjusted Life Years)	Cambodia	Both	Age-standardized	Pancreatitis	Alcohol use	Rate	2021	13.8025	25.1132	7.34758
824	DALYs (Disability-Adjusted Life Years)	Taiwan (Province of China)	Both	Age-standardized	Pancreatitis	Alcohol use	Rate	1990	8.49807	10.9895	6.26467
825	DALYs (Disability-Adjusted Life Years)	Taiwan (Province of China)	Both	Age-standardized	Pancreatitis	Alcohol use	Rate	2021	4.17962	5.75736	2.74761
826	DALYs (Disability-Adjusted Life Years)	Indonesia	Both	Age-standardized	Pancreatitis	Alcohol use	Rate	1990	0.843229	1.93081	0.124457
827	DALYs (Disability-Adjusted Life Years)	Indonesia	Both	Age-standardized	Pancreatitis	Alcohol use	Rate	2021	0.614983	1.45936	0.0725465
828	DALYs (Disability-Adjusted Life Years)	Myanmar	Both	Age-standardized	Pancreatitis	Alcohol use	Rate	1990	0.987856	3.91438	-0.490251
829	DALYs (Disability-Adjusted Life Years)	Myanmar	Both	Age-standardized	Pancreatitis	Alcohol use	Rate	2021	11.8472	23.5281	5.84562
830	DALYs (Disability-Adjusted Life Years)	Lao People's Democratic Republic	Both	Age-standardized	Pancreatitis	Alcohol use	Rate	1990	6.46976	12.1063	2.08199
831	DALYs (Disability-Adjusted Life Years)	Lao People's Democratic Republic	Both	Age-standardized	Pancreatitis	Alcohol use	Rate	2021	9.8466	16.5156	5.25569
832	DALYs (Disability-Adjusted Life Years)	Malaysia	Both	Age-standardized	Pancreatitis	Alcohol use	Rate	1990	4.45584	7.31781	2.26131
833	DALYs (Disability-Adjusted Life Years)	Malaysia	Both	Age-standardized	Pancreatitis	Alcohol use	Rate	2021	2.2743	4.09846	0.835888
834	DALYs (Disability-Adjusted Life Years)	Philippines	Both	Age-standardized	Pancreatitis	Alcohol use	Rate	1990	6.82709	11.3811	3.77041
835	DALYs (Disability-Adjusted Life Years)	Philippines	Both	Age-standardized	Pancreatitis	Alcohol use	Rate	2021	7.68167	10.7648	4.79053
836	DALYs (Disability-Adjusted Life Years)	Maldives	Both	Age-standardized	Pancreatitis	Alcohol use	Rate	1990	0.110758	0.594371	-0.14826
837	DALYs (Disability-Adjusted Life Years)	Maldives	Both	Age-standardized	Pancreatitis	Alcohol use	Rate	2021	0.288269	0.863958	-0.0456634
838	DALYs (Disability-Adjusted Life Years)	Sri Lanka	Both	Age-standardized	Pancreatitis	Alcohol use	Rate	1990	2.86241	4.46967	1.53846
839	DALYs (Disability-Adjusted Life Years)	Sri Lanka	Both	Age-standardized	Pancreatitis	Alcohol use	Rate	2021	2.45594	3.80915	1.34612
840	DALYs (Disability-Adjusted Life Years)	Thailand	Both	Age-standardized	Pancreatitis	Alcohol use	Rate	1990	10.2453	16.3802	6.086
841	DALYs (Disability-Adjusted Life Years)	Thailand	Both	Age-standardized	Pancreatitis	Alcohol use	Rate	2021	11.6341	17.1623	7.36768
842	DALYs (Disability-Adjusted Life Years)	Timor-Leste	Both	Age-standardized	Pancreatitis	Alcohol use	Rate	1990	3.4753	10.8691	0.730001
843	DALYs (Disability-Adjusted Life Years)	Timor-Leste	Both	Age-standardized	Pancreatitis	Alcohol use	Rate	2021	6.00309	12.4253	2.18281
844	DALYs (Disability-Adjusted Life Years)	Viet Nam	Both	Age-standardized	Pancreatitis	Alcohol use	Rate	1990	0.195658	1.19219	-0.584359
845	DALYs (Disability-Adjusted Life Years)	Viet Nam	Both	Age-standardized	Pancreatitis	Alcohol use	Rate	2021	8.97961	15.0394	4.95194
846	DALYs (Disability-Adjusted Life Years)	Fiji	Both	Age-standardized	Pancreatitis	Alcohol use	Rate	1990	2.81144	5.16793	1.28801
847	DALYs (Disability-Adjusted Life Years)	Fiji	Both	Age-standardized	Pancreatitis	Alcohol use	Rate	2021	2.50237	4.08293	1.27157
848	DALYs (Disability-Adjusted Life Years)	Micronesia (Federated States of)	Both	Age-standardized	Pancreatitis	Alcohol use	Rate	1990	8.44909	14.7895	3.62422
849	DALYs (Disability-Adjusted Life Years)	Micronesia (Federated States of)	Both	Age-standardized	Pancreatitis	Alcohol use	Rate	2021	3.65938	7.52582	1.2822
850	DALYs (Disability-Adjusted Life Years)	Papua New Guinea	Both	Age-standardized	Pancreatitis	Alcohol use	Rate	1990	1.82455	4.24895	0.436404
851	DALYs (Disability-Adjusted Life Years)	Papua New Guinea	Both	Age-standardized	Pancreatitis	Alcohol use	Rate	2021	1.1242	2.52124	0.299715
852	DALYs (Disability-Adjusted Life Years)	Kiribati	Both	Age-standardized	Pancreatitis	Alcohol use	Rate	1990	4.86933	11.5059	0.0246441
853	DALYs (Disability-Adjusted Life Years)	Kiribati	Both	Age-standardized	Pancreatitis	Alcohol use	Rate	2021	2.01549	6.50509	-0.212524
854	DALYs (Disability-Adjusted Life Years)	Marshall Islands	Both	Age-standardized	Pancreatitis	Alcohol use	Rate	1990	4.54529	9.23137	1.58494
855	DALYs (Disability-Adjusted Life Years)	Marshall Islands	Both	Age-standardized	Pancreatitis	Alcohol use	Rate	2021	4.29597	8.0019	1.74319
856	DALYs (Disability-Adjusted Life Years)	Solomon Islands	Both	Age-standardized	Pancreatitis	Alcohol use	Rate	1990	0.36237	1.357	-0.176193
857	DALYs (Disability-Adjusted Life Years)	Solomon Islands	Both	Age-standardized	Pancreatitis	Alcohol use	Rate	2021	0.813085	2.00971	0.103019
858	DALYs (Disability-Adjusted Life Years)	Samoa	Both	Age-standardized	Pancreatitis	Alcohol use	Rate	1990	5.15004	11.036	2.40009
859	DALYs (Disability-Adjusted Life Years)	Samoa	Both	Age-standardized	Pancreatitis	Alcohol use	Rate	2021	3.26409	6.41151	1.27704
860	DALYs (Disability-Adjusted Life Years)	Vanuatu	Both	Age-standardized	Pancreatitis	Alcohol use	Rate	1990	4.70568	11.4106	1.46992
861	DALYs (Disability-Adjusted Life Years)	Vanuatu	Both	Age-standardized	Pancreatitis	Alcohol use	Rate	2021	5.71445	12.3027	2.27627
862	DALYs (Disability-Adjusted Life Years)	Tonga	Both	Age-standardized	Pancreatitis	Alcohol use	Rate	1990	2.6396	5.94783	0.646551
863	DALYs (Disability-Adjusted Life Years)	Tonga	Both	Age-standardized	Pancreatitis	Alcohol use	Rate	2021	1.8885	4.68641	0.321249
864	DALYs (Disability-Adjusted Life Years)	Armenia	Both	Age-standardized	Pancreatitis	Alcohol use	Rate	1990	2.38527	4.08259	1.15837
865	DALYs (Disability-Adjusted Life Years)	Armenia	Both	Age-standardized	Pancreatitis	Alcohol use	Rate	2021	4.65066	6.80945	2.85503
866	DALYs (Disability-Adjusted Life Years)	Azerbaijan	Both	Age-standardized	Pancreatitis	Alcohol use	Rate	1990	8.21476	12.7016	4.55076
867	DALYs (Disability-Adjusted Life Years)	Azerbaijan	Both	Age-standardized	Pancreatitis	Alcohol use	Rate	2021	7.62322	12.1913	4.2564
868	DALYs (Disability-Adjusted Life Years)	Kazakhstan	Both	Age-standardized	Pancreatitis	Alcohol use	Rate	1990	42.5814	61.4195	25.2927
869	DALYs (Disability-Adjusted Life Years)	Kazakhstan	Both	Age-standardized	Pancreatitis	Alcohol use	Rate	2021	32.7601	49.1994	20.1379
870	DALYs (Disability-Adjusted Life Years)	Bosnia and Herzegovina	Both	Age-standardized	Pancreatitis	Alcohol use	Rate	1990	11.2312	18.3233	5.09114
871	DALYs (Disability-Adjusted Life Years)	Bosnia and Herzegovina	Both	Age-standardized	Pancreatitis	Alcohol use	Rate	2021	12.1454	18.1896	7.35759
872	DALYs (Disability-Adjusted Life Years)	Georgia	Both	Age-standardized	Pancreatitis	Alcohol use	Rate	1990	1.5173	2.82463	0.638676
873	DALYs (Disability-Adjusted Life Years)	Georgia	Both	Age-standardized	Pancreatitis	Alcohol use	Rate	2021	10.652	16.2833	6.25416
874	DALYs (Disability-Adjusted Life Years)	Uzbekistan	Both	Age-standardized	Pancreatitis	Alcohol use	Rate	1990	4.8528	7.91573	2.28994
875	DALYs (Disability-Adjusted Life Years)	Uzbekistan	Both	Age-standardized	Pancreatitis	Alcohol use	Rate	2021	7.68165	11.1414	4.87883
876	DALYs (Disability-Adjusted Life Years)	Kyrgyzstan	Both	Age-standardized	Pancreatitis	Alcohol use	Rate	1990	7.04047	9.76926	4.53455
877	DALYs (Disability-Adjusted Life Years)	Kyrgyzstan	Both	Age-standardized	Pancreatitis	Alcohol use	Rate	2021	13.2303	19.3392	8.40979
878	DALYs (Disability-Adjusted Life Years)	Mongolia	Both	Age-standardized	Pancreatitis	Alcohol use	Rate	1990	13.3051	25.6495	5.52849
879	DALYs (Disability-Adjusted Life Years)	Mongolia	Both	Age-standardized	Pancreatitis	Alcohol use	Rate	2021	30.6794	44.1278	18.0763
880	DALYs (Disability-Adjusted Life Years)	Turkmenistan	Both	Age-standardized	Pancreatitis	Alcohol use	Rate	1990	4.22268	7.55181	1.67457
881	DALYs (Disability-Adjusted Life Years)	Turkmenistan	Both	Age-standardized	Pancreatitis	Alcohol use	Rate	2021	11.2753	18.0971	6.58955
882	DALYs (Disability-Adjusted Life Years)	Tajikistan	Both	Age-standardized	Pancreatitis	Alcohol use	Rate	1990	3.58911	5.86755	1.91817
883	DALYs (Disability-Adjusted Life Years)	Tajikistan	Both	Age-standardized	Pancreatitis	Alcohol use	Rate	2021	3.08095	5.28363	1.63984
884	DALYs (Disability-Adjusted Life Years)	Albania	Both	Age-standardized	Pancreatitis	Alcohol use	Rate	1990	2.05144	3.89806	0.613277
885	DALYs (Disability-Adjusted Life Years)	Albania	Both	Age-standardized	Pancreatitis	Alcohol use	Rate	2021	4.37347	6.73754	2.36732
886	DALYs (Disability-Adjusted Life Years)	Bulgaria	Both	Age-standardized	Pancreatitis	Alcohol use	Rate	1990	17.1564	22.6211	11.9532
887	DALYs (Disability-Adjusted Life Years)	Bulgaria	Both	Age-standardized	Pancreatitis	Alcohol use	Rate	2021	22.8982	30.5181	15.832
888	DALYs (Disability-Adjusted Life Years)	Croatia	Both	Age-standardized	Pancreatitis	Alcohol use	Rate	1990	21.4642	28.9812	14.2466
889	DALYs (Disability-Adjusted Life Years)	Croatia	Both	Age-standardized	Pancreatitis	Alcohol use	Rate	2021	12.0872	16.6333	8.13973
890	DALYs (Disability-Adjusted Life Years)	Czechia	Both	Age-standardized	Pancreatitis	Alcohol use	Rate	1990	34.0224	43.8089	24.5661
891	DALYs (Disability-Adjusted Life Years)	Czechia	Both	Age-standardized	Pancreatitis	Alcohol use	Rate	2021	23.8354	31.2738	16.5381
892	DALYs (Disability-Adjusted Life Years)	Hungary	Both	Age-standardized	Pancreatitis	Alcohol use	Rate	1990	46.6705	59.6648	33.6828
893	DALYs (Disability-Adjusted Life Years)	Hungary	Both	Age-standardized	Pancreatitis	Alcohol use	Rate	2021	20.4221	27.2518	14.4715
894	DALYs (Disability-Adjusted Life Years)	Serbia	Both	Age-standardized	Pancreatitis	Alcohol use	Rate	1990	22.6916	32.83	13.8369
895	DALYs (Disability-Adjusted Life Years)	Serbia	Both	Age-standardized	Pancreatitis	Alcohol use	Rate	2021	17.1745	23.2627	10.8898
896	DALYs (Disability-Adjusted Life Years)	North Macedonia	Both	Age-standardized	Pancreatitis	Alcohol use	Rate	1990	14.8172	21.0027	9.02495
897	DALYs (Disability-Adjusted Life Years)	North Macedonia	Both	Age-standardized	Pancreatitis	Alcohol use	Rate	2021	9.92412	15.2191	5.7892
898	DALYs (Disability-Adjusted Life Years)	Montenegro	Both	Age-standardized	Pancreatitis	Alcohol use	Rate	1990	15.448	23.443	9.11818
899	DALYs (Disability-Adjusted Life Years)	Montenegro	Both	Age-standardized	Pancreatitis	Alcohol use	Rate	2021	13.4479	20.4823	8.21857
900	DALYs (Disability-Adjusted Life Years)	Poland	Both	Age-standardized	Pancreatitis	Alcohol use	Rate	1990	25.2624	33.7702	17.3168
901	DALYs (Disability-Adjusted Life Years)	Poland	Both	Age-standardized	Pancreatitis	Alcohol use	Rate	2021	33.7263	43.1351	24.7228
902	DALYs (Disability-Adjusted Life Years)	Romania	Both	Age-standardized	Pancreatitis	Alcohol use	Rate	1990	38.8154	50.8471	27.5207
903	DALYs (Disability-Adjusted Life Years)	Romania	Both	Age-standardized	Pancreatitis	Alcohol use	Rate	2021	39.0496	51.2904	27.991
904	DALYs (Disability-Adjusted Life Years)	Slovakia	Both	Age-standardized	Pancreatitis	Alcohol use	Rate	1990	40.3047	55.6931	26.3317
905	DALYs (Disability-Adjusted Life Years)	Slovakia	Both	Age-standardized	Pancreatitis	Alcohol use	Rate	2021	27.6082	40.3591	17.622
906	DALYs (Disability-Adjusted Life Years)	Estonia	Both	Age-standardized	Pancreatitis	Alcohol use	Rate	1990	28.1294	42.0096	17.6263
907	DALYs (Disability-Adjusted Life Years)	Estonia	Both	Age-standardized	Pancreatitis	Alcohol use	Rate	2021	36.8441	50.7173	25.4989
908	DALYs (Disability-Adjusted Life Years)	Latvia	Both	Age-standardized	Pancreatitis	Alcohol use	Rate	1990	31.0016	43.4401	20.8282
909	DALYs (Disability-Adjusted Life Years)	Latvia	Both	Age-standardized	Pancreatitis	Alcohol use	Rate	2021	62.7328	81.8344	45.4019
910	DALYs (Disability-Adjusted Life Years)	Slovenia	Both	Age-standardized	Pancreatitis	Alcohol use	Rate	1990	20.5332	28.0837	12.9303
911	DALYs (Disability-Adjusted Life Years)	Slovenia	Both	Age-standardized	Pancreatitis	Alcohol use	Rate	2021	5.82534	10.6199	1.75637
912	DALYs (Disability-Adjusted Life Years)	Belarus	Both	Age-standardized	Pancreatitis	Alcohol use	Rate	1990	43.9619	59.702	30.7426
913	DALYs (Disability-Adjusted Life Years)	Belarus	Both	Age-standardized	Pancreatitis	Alcohol use	Rate	2021	48.8683	66.9089	34.3847
914	DALYs (Disability-Adjusted Life Years)	Ukraine	Both	Age-standardized	Pancreatitis	Alcohol use	Rate	1990	41.9269	60.1266	27.9858
915	DALYs (Disability-Adjusted Life Years)	Ukraine	Both	Age-standardized	Pancreatitis	Alcohol use	Rate	2021	49.3115	73.6667	28.5937
916	DALYs (Disability-Adjusted Life Years)	Lithuania	Both	Age-standardized	Pancreatitis	Alcohol use	Rate	1990	25.2522	37.6202	15.9852
917	DALYs (Disability-Adjusted Life Years)	Lithuania	Both	Age-standardized	Pancreatitis	Alcohol use	Rate	2021	55.7438	72.8601	40.0108
918	DALYs (Disability-Adjusted Life Years)	Republic of Moldova	Both	Age-standardized	Pancreatitis	Alcohol use	Rate	1990	103.813	140.672	73.0877
919	DALYs (Disability-Adjusted Life Years)	Republic of Moldova	Both	Age-standardized	Pancreatitis	Alcohol use	Rate	2021	66.2285	88.3658	46.807
920	DALYs (Disability-Adjusted Life Years)	Russian Federation	Both	Age-standardized	Pancreatitis	Alcohol use	Rate	1990	31.5836	43.5654	21.9456
921	DALYs (Disability-Adjusted Life Years)	Russian Federation	Both	Age-standardized	Pancreatitis	Alcohol use	Rate	2021	69.9233	91.8211	51.1651
922	DALYs (Disability-Adjusted Life Years)	Singapore	Both	Age-standardized	Pancreatitis	Alcohol use	Rate	1990	1.37825	2.50583	0.484094
923	DALYs (Disability-Adjusted Life Years)	Singapore	Both	Age-standardized	Pancreatitis	Alcohol use	Rate	2021	0.565235	1.05259	0.196392
924	DALYs (Disability-Adjusted Life Years)	Brunei Darussalam	Both	Age-standardized	Pancreatitis	Alcohol use	Rate	1990	1.31217	2.04686	0.752397
925	DALYs (Disability-Adjusted Life Years)	Brunei Darussalam	Both	Age-standardized	Pancreatitis	Alcohol use	Rate	2021	0.258943	0.639336	0.00460356
926	DALYs (Disability-Adjusted Life Years)	Japan	Both	Age-standardized	Pancreatitis	Alcohol use	Rate	1990	6.17055	8.85445	3.85938
927	DALYs (Disability-Adjusted Life Years)	Japan	Both	Age-standardized	Pancreatitis	Alcohol use	Rate	2021	3.26145	4.71671	1.94611
928	DALYs (Disability-Adjusted Life Years)	Republic of Korea	Both	Age-standardized	Pancreatitis	Alcohol use	Rate	1990	11.4224	16.3252	6.57304
929	DALYs (Disability-Adjusted Life Years)	Republic of Korea	Both	Age-standardized	Pancreatitis	Alcohol use	Rate	2021	5.23688	7.64994	3.44584
930	DALYs (Disability-Adjusted Life Years)	Australia	Both	Age-standardized	Pancreatitis	Alcohol use	Rate	1990	7.49315	9.91497	5.27411
931	DALYs (Disability-Adjusted Life Years)	Australia	Both	Age-standardized	Pancreatitis	Alcohol use	Rate	2021	5.35014	7.10496	3.76236
932	DALYs (Disability-Adjusted Life Years)	Austria	Both	Age-standardized	Pancreatitis	Alcohol use	Rate	1990	17.4484	22.5734	12.8043
933	DALYs (Disability-Adjusted Life Years)	Austria	Both	Age-standardized	Pancreatitis	Alcohol use	Rate	2021	7.64113	10.5228	5.17486
934	DALYs (Disability-Adjusted Life Years)	Andorra	Both	Age-standardized	Pancreatitis	Alcohol use	Rate	1990	9.41451	14.1667	5.54258
935	DALYs (Disability-Adjusted Life Years)	Andorra	Both	Age-standardized	Pancreatitis	Alcohol use	Rate	2021	5.51894	8.17907	3.13821
936	DALYs (Disability-Adjusted Life Years)	Belgium	Both	Age-standardized	Pancreatitis	Alcohol use	Rate	1990	11.901	15.6985	8.64205
937	DALYs (Disability-Adjusted Life Years)	Belgium	Both	Age-standardized	Pancreatitis	Alcohol use	Rate	2021	7.32617	9.94668	4.96479
938	DALYs (Disability-Adjusted Life Years)	Finland	Both	Age-standardized	Pancreatitis	Alcohol use	Rate	1990	19.7417	26.8115	13.2824
939	DALYs (Disability-Adjusted Life Years)	Finland	Both	Age-standardized	Pancreatitis	Alcohol use	Rate	2021	12.9975	17.6324	8.8055
940	DALYs (Disability-Adjusted Life Years)	Cyprus	Both	Age-standardized	Pancreatitis	Alcohol use	Rate	1990	13.3235	20.3365	8.29217
941	DALYs (Disability-Adjusted Life Years)	Cyprus	Both	Age-standardized	Pancreatitis	Alcohol use	Rate	2021	6.25692	9.10637	3.88859
942	DALYs (Disability-Adjusted Life Years)	New Zealand	Both	Age-standardized	Pancreatitis	Alcohol use	Rate	1990	8.35592	11.1313	5.92008
943	DALYs (Disability-Adjusted Life Years)	New Zealand	Both	Age-standardized	Pancreatitis	Alcohol use	Rate	2021	5.56172	7.51995	3.65282
944	DALYs (Disability-Adjusted Life Years)	France	Both	Age-standardized	Pancreatitis	Alcohol use	Rate	1990	13.0378	16.5998	9.60594
945	DALYs (Disability-Adjusted Life Years)	France	Both	Age-standardized	Pancreatitis	Alcohol use	Rate	2021	7.586	10.086	5.46101
946	DALYs (Disability-Adjusted Life Years)	Denmark	Both	Age-standardized	Pancreatitis	Alcohol use	Rate	1990	15.3156	20.2081	10.6985
947	DALYs (Disability-Adjusted Life Years)	Denmark	Both	Age-standardized	Pancreatitis	Alcohol use	Rate	2021	10.0761	13.9813	6.67413
948	DALYs (Disability-Adjusted Life Years)	Germany	Both	Age-standardized	Pancreatitis	Alcohol use	Rate	1990	18.0189	22.7527	13.2271
949	DALYs (Disability-Adjusted Life Years)	Germany	Both	Age-standardized	Pancreatitis	Alcohol use	Rate	2021	11.3929	14.5416	8.17846
950	DALYs (Disability-Adjusted Life Years)	Greece	Both	Age-standardized	Pancreatitis	Alcohol use	Rate	1990	9.65425	12.8178	6.72238
951	DALYs (Disability-Adjusted Life Years)	Greece	Both	Age-standardized	Pancreatitis	Alcohol use	Rate	2021	7.57671	10.4162	4.87283
952	DALYs (Disability-Adjusted Life Years)	Italy	Both	Age-standardized	Pancreatitis	Alcohol use	Rate	1990	9.63538	12.3718	7.07057
953	DALYs (Disability-Adjusted Life Years)	Italy	Both	Age-standardized	Pancreatitis	Alcohol use	Rate	2021	4.61793	6.18074	3.20286
954	DALYs (Disability-Adjusted Life Years)	Israel	Both	Age-standardized	Pancreatitis	Alcohol use	Rate	1990	0.849125	2.10981	-0.206733
955	DALYs (Disability-Adjusted Life Years)	Israel	Both	Age-standardized	Pancreatitis	Alcohol use	Rate	2021	1.4806	2.72948	0.418243
956	DALYs (Disability-Adjusted Life Years)	Luxembourg	Both	Age-standardized	Pancreatitis	Alcohol use	Rate	1990	12.027	15.5572	8.86106
957	DALYs (Disability-Adjusted Life Years)	Luxembourg	Both	Age-standardized	Pancreatitis	Alcohol use	Rate	2021	5.78826	7.81882	4.00015
958	DALYs (Disability-Adjusted Life Years)	Iceland	Both	Age-standardized	Pancreatitis	Alcohol use	Rate	1990	4.16837	6.87628	1.93217
959	DALYs (Disability-Adjusted Life Years)	Iceland	Both	Age-standardized	Pancreatitis	Alcohol use	Rate	2021	6.48064	9.00781	4.26564
960	DALYs (Disability-Adjusted Life Years)	Ireland	Both	Age-standardized	Pancreatitis	Alcohol use	Rate	1990	6.64076	8.86047	4.62592
961	DALYs (Disability-Adjusted Life Years)	Ireland	Both	Age-standardized	Pancreatitis	Alcohol use	Rate	2021	4.20196	5.63054	2.93536
962	DALYs (Disability-Adjusted Life Years)	Norway	Both	Age-standardized	Pancreatitis	Alcohol use	Rate	1990	3.95754	6.39113	2.15963
963	DALYs (Disability-Adjusted Life Years)	Norway	Both	Age-standardized	Pancreatitis	Alcohol use	Rate	2021	4.96904	7.3186	2.92071
964	DALYs (Disability-Adjusted Life Years)	Portugal	Both	Age-standardized	Pancreatitis	Alcohol use	Rate	1990	17.3446	22.3939	13.1139
965	DALYs (Disability-Adjusted Life Years)	Portugal	Both	Age-standardized	Pancreatitis	Alcohol use	Rate	2021	9.50268	12.2889	6.92459
966	DALYs (Disability-Adjusted Life Years)	Spain	Both	Age-standardized	Pancreatitis	Alcohol use	Rate	1990	18.5183	23.8489	13.6242
967	DALYs (Disability-Adjusted Life Years)	Spain	Both	Age-standardized	Pancreatitis	Alcohol use	Rate	2021	8.80711	11.5241	6.18797
968	DALYs (Disability-Adjusted Life Years)	Malta	Both	Age-standardized	Pancreatitis	Alcohol use	Rate	1990	4.80276	6.89795	2.94184
969	DALYs (Disability-Adjusted Life Years)	Malta	Both	Age-standardized	Pancreatitis	Alcohol use	Rate	2021	4.40172	6.24162	2.77316
970	DALYs (Disability-Adjusted Life Years)	Netherlands	Both	Age-standardized	Pancreatitis	Alcohol use	Rate	1990	7.76535	10.2974	5.51056
971	DALYs (Disability-Adjusted Life Years)	Netherlands	Both	Age-standardized	Pancreatitis	Alcohol use	Rate	2021	5.10431	7.00334	3.46753
972	DALYs (Disability-Adjusted Life Years)	United Kingdom	Both	Age-standardized	Pancreatitis	Alcohol use	Rate	1990	8.56314	11.61	5.76968
973	DALYs (Disability-Adjusted Life Years)	United Kingdom	Both	Age-standardized	Pancreatitis	Alcohol use	Rate	2021	9.32997	12.5759	6.50661
974	DALYs (Disability-Adjusted Life Years)	Argentina	Both	Age-standardized	Pancreatitis	Alcohol use	Rate	1990	26.3799	34.3186	19.0126
975	DALYs (Disability-Adjusted Life Years)	Argentina	Both	Age-standardized	Pancreatitis	Alcohol use	Rate	2021	11.7858	16.5984	7.62803
976	DALYs (Disability-Adjusted Life Years)	Sweden	Both	Age-standardized	Pancreatitis	Alcohol use	Rate	1990	8.38768	11.526	5.62905
977	DALYs (Disability-Adjusted Life Years)	Sweden	Both	Age-standardized	Pancreatitis	Alcohol use	Rate	2021	5.92236	8.51589	3.61363
978	DALYs (Disability-Adjusted Life Years)	Chile	Both	Age-standardized	Pancreatitis	Alcohol use	Rate	1990	18.251	24.5033	12.7303
979	DALYs (Disability-Adjusted Life Years)	Chile	Both	Age-standardized	Pancreatitis	Alcohol use	Rate	2021	10.6483	14.3028	7.42223
980	DALYs (Disability-Adjusted Life Years)	Switzerland	Both	Age-standardized	Pancreatitis	Alcohol use	Rate	1990	7.95108	10.2333	5.57065
981	DALYs (Disability-Adjusted Life Years)	Switzerland	Both	Age-standardized	Pancreatitis	Alcohol use	Rate	2021	3.87124	5.26105	2.61502
982	DALYs (Disability-Adjusted Life Years)	Canada	Both	Age-standardized	Pancreatitis	Alcohol use	Rate	1990	6.48153	8.91528	4.3652
983	DALYs (Disability-Adjusted Life Years)	Canada	Both	Age-standardized	Pancreatitis	Alcohol use	Rate	2021	6.43843	8.78332	4.19847
984	DALYs (Disability-Adjusted Life Years)	United States of America	Both	Age-standardized	Pancreatitis	Alcohol use	Rate	1990	7.30163	9.9652	5.09398
985	DALYs (Disability-Adjusted Life Years)	United States of America	Both	Age-standardized	Pancreatitis	Alcohol use	Rate	2021	7.57567	10.4548	5.04655
986	DALYs (Disability-Adjusted Life Years)	Uruguay	Both	Age-standardized	Pancreatitis	Alcohol use	Rate	1990	13.1683	17.7469	8.87275
987	DALYs (Disability-Adjusted Life Years)	Uruguay	Both	Age-standardized	Pancreatitis	Alcohol use	Rate	2021	9.13453	12.6244	6.02979
988	DALYs (Disability-Adjusted Life Years)	Bahamas	Both	Age-standardized	Pancreatitis	Alcohol use	Rate	1990	19.2694	25.8856	13.2456
989	DALYs (Disability-Adjusted Life Years)	Bahamas	Both	Age-standardized	Pancreatitis	Alcohol use	Rate	2021	10.8576	18.1283	5.223
990	DALYs (Disability-Adjusted Life Years)	Barbados	Both	Age-standardized	Pancreatitis	Alcohol use	Rate	1990	9.11142	12.2185	6.40003
991	DALYs (Disability-Adjusted Life Years)	Barbados	Both	Age-standardized	Pancreatitis	Alcohol use	Rate	2021	8.50676	12.1319	5.67078
992	DALYs (Disability-Adjusted Life Years)	Antigua and Barbuda	Both	Age-standardized	Pancreatitis	Alcohol use	Rate	1990	2.62109	5.02822	0.564511
993	DALYs (Disability-Adjusted Life Years)	Antigua and Barbuda	Both	Age-standardized	Pancreatitis	Alcohol use	Rate	2021	5.03936	7.067	3.22016
994	DALYs (Disability-Adjusted Life Years)	Cuba	Both	Age-standardized	Pancreatitis	Alcohol use	Rate	1990	4.42433	6.32244	2.60477
995	DALYs (Disability-Adjusted Life Years)	Cuba	Both	Age-standardized	Pancreatitis	Alcohol use	Rate	2021	6.17533	8.71653	4.00584
996	DALYs (Disability-Adjusted Life Years)	Belize	Both	Age-standardized	Pancreatitis	Alcohol use	Rate	1990	5.18616	8.35838	2.9089
997	DALYs (Disability-Adjusted Life Years)	Belize	Both	Age-standardized	Pancreatitis	Alcohol use	Rate	2021	6.08758	8.65336	3.97749
998	DALYs (Disability-Adjusted Life Years)	Guyana	Both	Age-standardized	Pancreatitis	Alcohol use	Rate	1990	11.9452	15.7731	8.36271
999	DALYs (Disability-Adjusted Life Years)	Guyana	Both	Age-standardized	Pancreatitis	Alcohol use	Rate	2021	15.7324	23.7769	9.92129
1000	DALYs (Disability-Adjusted Life Years)	Dominican Republic	Both	Age-standardized	Pancreatitis	Alcohol use	Rate	1990	4.45787	6.73249	2.57763
1001	DALYs (Disability-Adjusted Life Years)	Dominican Republic	Both	Age-standardized	Pancreatitis	Alcohol use	Rate	2021	4.22453	6.97337	2.02447
1002	DALYs (Disability-Adjusted Life Years)	Grenada	Both	Age-standardized	Pancreatitis	Alcohol use	Rate	1990	9.41141	13.2214	6.33384
1003	DALYs (Disability-Adjusted Life Years)	Grenada	Both	Age-standardized	Pancreatitis	Alcohol use	Rate	2021	7.59427	10.3225	5.14821
1004	DALYs (Disability-Adjusted Life Years)	Haiti	Both	Age-standardized	Pancreatitis	Alcohol use	Rate	1990	12.2419	21.821	6.41289
1005	DALYs (Disability-Adjusted Life Years)	Haiti	Both	Age-standardized	Pancreatitis	Alcohol use	Rate	2021	10.6542	20.5156	5.03489
1006	DALYs (Disability-Adjusted Life Years)	Dominica	Both	Age-standardized	Pancreatitis	Alcohol use	Rate	1990	9.72802	14.5981	5.57822
1007	DALYs (Disability-Adjusted Life Years)	Dominica	Both	Age-standardized	Pancreatitis	Alcohol use	Rate	2021	9.23331	13.3067	5.46607
1008	DALYs (Disability-Adjusted Life Years)	Jamaica	Both	Age-standardized	Pancreatitis	Alcohol use	Rate	1990	1.9111	3.1312	0.955347
1009	DALYs (Disability-Adjusted Life Years)	Jamaica	Both	Age-standardized	Pancreatitis	Alcohol use	Rate	2021	2.20914	3.36388	1.15144
1010	DALYs (Disability-Adjusted Life Years)	Trinidad and Tobago	Both	Age-standardized	Pancreatitis	Alcohol use	Rate	1990	6.50564	9.48978	3.97971
1011	DALYs (Disability-Adjusted Life Years)	Trinidad and Tobago	Both	Age-standardized	Pancreatitis	Alcohol use	Rate	2021	6.61628	9.91139	4.02656
1012	DALYs (Disability-Adjusted Life Years)	Saint Vincent and the Grenadines	Both	Age-standardized	Pancreatitis	Alcohol use	Rate	1990	7.61986	11.4467	3.89614
1013	DALYs (Disability-Adjusted Life Years)	Saint Vincent and the Grenadines	Both	Age-standardized	Pancreatitis	Alcohol use	Rate	2021	12.2224	16.8108	8.04003
1014	DALYs (Disability-Adjusted Life Years)	Saint Lucia	Both	Age-standardized	Pancreatitis	Alcohol use	Rate	1990	6.22526	8.20661	4.44265
1015	DALYs (Disability-Adjusted Life Years)	Saint Lucia	Both	Age-standardized	Pancreatitis	Alcohol use	Rate	2021	4.69878	6.60403	3.17392
1016	DALYs (Disability-Adjusted Life Years)	Suriname	Both	Age-standardized	Pancreatitis	Alcohol use	Rate	1990	12.0415	17.7099	7.17869
1017	DALYs (Disability-Adjusted Life Years)	Suriname	Both	Age-standardized	Pancreatitis	Alcohol use	Rate	2021	9.45234	14.4164	4.9563
1018	DALYs (Disability-Adjusted Life Years)	Bolivia (Plurinational State of)	Both	Age-standardized	Pancreatitis	Alcohol use	Rate	1990	12.5555	22.4558	5.32894
1019	DALYs (Disability-Adjusted Life Years)	Bolivia (Plurinational State of)	Both	Age-standardized	Pancreatitis	Alcohol use	Rate	2021	11.5877	19.3692	5.7001
1020	DALYs (Disability-Adjusted Life Years)	Peru	Both	Age-standardized	Pancreatitis	Alcohol use	Rate	1990	15.2189	24.1324	7.02339
1021	DALYs (Disability-Adjusted Life Years)	Peru	Both	Age-standardized	Pancreatitis	Alcohol use	Rate	2021	12.7746	19.2274	6.88676
1022	DALYs (Disability-Adjusted Life Years)	Colombia	Both	Age-standardized	Pancreatitis	Alcohol use	Rate	1990	7.65595	10.3438	5.41272
1023	DALYs (Disability-Adjusted Life Years)	Colombia	Both	Age-standardized	Pancreatitis	Alcohol use	Rate	2021	3.8371	5.54544	2.35349
1024	DALYs (Disability-Adjusted Life Years)	Ecuador	Both	Age-standardized	Pancreatitis	Alcohol use	Rate	1990	10.2758	15.4769	5.33372
1025	DALYs (Disability-Adjusted Life Years)	Ecuador	Both	Age-standardized	Pancreatitis	Alcohol use	Rate	2021	8.18396	12.2171	5.0391
1026	DALYs (Disability-Adjusted Life Years)	Costa Rica	Both	Age-standardized	Pancreatitis	Alcohol use	Rate	1990	13.3628	18.0082	8.82994
1027	DALYs (Disability-Adjusted Life Years)	Costa Rica	Both	Age-standardized	Pancreatitis	Alcohol use	Rate	2021	11.2063	16.0423	7.0212
1028	DALYs (Disability-Adjusted Life Years)	El Salvador	Both	Age-standardized	Pancreatitis	Alcohol use	Rate	1990	10.0937	15.5778	5.64685
1029	DALYs (Disability-Adjusted Life Years)	El Salvador	Both	Age-standardized	Pancreatitis	Alcohol use	Rate	2021	8.59455	13.6409	4.63799
1030	DALYs (Disability-Adjusted Life Years)	Guatemala	Both	Age-standardized	Pancreatitis	Alcohol use	Rate	1990	23.8337	33.2934	15.0842
1031	DALYs (Disability-Adjusted Life Years)	Guatemala	Both	Age-standardized	Pancreatitis	Alcohol use	Rate	2021	16.0571	22.9712	10.0071
1032	DALYs (Disability-Adjusted Life Years)	Honduras	Both	Age-standardized	Pancreatitis	Alcohol use	Rate	1990	10.8491	17.1204	6.10802
1033	DALYs (Disability-Adjusted Life Years)	Honduras	Both	Age-standardized	Pancreatitis	Alcohol use	Rate	2021	9.73743	15.7262	5.39712
1034	DALYs (Disability-Adjusted Life Years)	Mexico	Both	Age-standardized	Pancreatitis	Alcohol use	Rate	1990	13.4098	17.7846	9.37295
1035	DALYs (Disability-Adjusted Life Years)	Mexico	Both	Age-standardized	Pancreatitis	Alcohol use	Rate	2021	15.9825	21.6834	10.78
1036	DALYs (Disability-Adjusted Life Years)	Nicaragua	Both	Age-standardized	Pancreatitis	Alcohol use	Rate	1990	6.21236	10.0344	3.39114
1037	DALYs (Disability-Adjusted Life Years)	Nicaragua	Both	Age-standardized	Pancreatitis	Alcohol use	Rate	2021	6.45385	9.39704	3.88762
1038	DALYs (Disability-Adjusted Life Years)	Panama	Both	Age-standardized	Pancreatitis	Alcohol use	Rate	1990	5.3007	7.09746	3.6593
1039	DALYs (Disability-Adjusted Life Years)	Panama	Both	Age-standardized	Pancreatitis	Alcohol use	Rate	2021	5.39705	7.65658	3.60655
1040	DALYs (Disability-Adjusted Life Years)	Venezuela (Bolivarian Republic of)	Both	Age-standardized	Pancreatitis	Alcohol use	Rate	1990	8.38276	10.7227	6.0864
1041	DALYs (Disability-Adjusted Life Years)	Venezuela (Bolivarian Republic of)	Both	Age-standardized	Pancreatitis	Alcohol use	Rate	2021	5.56071	8.35436	3.33896
1042	DALYs (Disability-Adjusted Life Years)	Algeria	Both	Age-standardized	Pancreatitis	Alcohol use	Rate	1990	0.164886	0.33944	0.063962
1043	DALYs (Disability-Adjusted Life Years)	Algeria	Both	Age-standardized	Pancreatitis	Alcohol use	Rate	2021	0.325654	0.556947	0.175022
1044	DALYs (Disability-Adjusted Life Years)	Brazil	Both	Age-standardized	Pancreatitis	Alcohol use	Rate	1990	14.108	19.1154	9.79447
1045	DALYs (Disability-Adjusted Life Years)	Brazil	Both	Age-standardized	Pancreatitis	Alcohol use	Rate	2021	13.7893	18.8064	9.4573
1046	DALYs (Disability-Adjusted Life Years)	Paraguay	Both	Age-standardized	Pancreatitis	Alcohol use	Rate	1990	16.5118	24.4347	10.6394
1047	DALYs (Disability-Adjusted Life Years)	Paraguay	Both	Age-standardized	Pancreatitis	Alcohol use	Rate	2021	15.1714	22.6886	9.05446
1048	DALYs (Disability-Adjusted Life Years)	Bahrain	Both	Age-standardized	Pancreatitis	Alcohol use	Rate	1990	1.47647	2.31581	0.910407
1049	DALYs (Disability-Adjusted Life Years)	Bahrain	Both	Age-standardized	Pancreatitis	Alcohol use	Rate	2021	0.69849	1.11444	0.397807
1050	DALYs (Disability-Adjusted Life Years)	Iraq	Both	Age-standardized	Pancreatitis	Alcohol use	Rate	1990	0.18703	0.294135	0.106033
1051	DALYs (Disability-Adjusted Life Years)	Iraq	Both	Age-standardized	Pancreatitis	Alcohol use	Rate	2021	0.0965465	0.149471	0.0551587
1052	DALYs (Disability-Adjusted Life Years)	Jordan	Both	Age-standardized	Pancreatitis	Alcohol use	Rate	1990	0.24547	0.413615	0.126836
1053	DALYs (Disability-Adjusted Life Years)	Jordan	Both	Age-standardized	Pancreatitis	Alcohol use	Rate	2021	0.19726	0.316449	0.105447
1054	DALYs (Disability-Adjusted Life Years)	Kuwait	Both	Age-standardized	Pancreatitis	Alcohol use	Rate	1990	0	0	0
1055	DALYs (Disability-Adjusted Life Years)	Kuwait	Both	Age-standardized	Pancreatitis	Alcohol use	Rate	2021	0.0399514	0.128975	-0.000538404
1056	DALYs (Disability-Adjusted Life Years)	Egypt	Both	Age-standardized	Pancreatitis	Alcohol use	Rate	1990	0.0572193	0.105317	0.0231511
1057	DALYs (Disability-Adjusted Life Years)	Egypt	Both	Age-standardized	Pancreatitis	Alcohol use	Rate	2021	0.0863459	0.144784	0.0443128
1058	DALYs (Disability-Adjusted Life Years)	Iran (Islamic Republic of)	Both	Age-standardized	Pancreatitis	Alcohol use	Rate	1990	9.40277e-06	0.000191654	-0.000141335
1059	DALYs (Disability-Adjusted Life Years)	Iran (Islamic Republic of)	Both	Age-standardized	Pancreatitis	Alcohol use	Rate	2021	0.252957	0.412601	0.137583
1060	DALYs (Disability-Adjusted Life Years)	Lebanon	Both	Age-standardized	Pancreatitis	Alcohol use	Rate	1990	1.4692	2.58782	0.670807
1061	DALYs (Disability-Adjusted Life Years)	Lebanon	Both	Age-standardized	Pancreatitis	Alcohol use	Rate	2021	0.788747	1.24196	0.413211
1062	DALYs (Disability-Adjusted Life Years)	Libya	Both	Age-standardized	Pancreatitis	Alcohol use	Rate	1990	0.000960039	0.00604103	-0.00248618
1063	DALYs (Disability-Adjusted Life Years)	Libya	Both	Age-standardized	Pancreatitis	Alcohol use	Rate	2021	0.2594	0.462973	0.121466
1064	DALYs (Disability-Adjusted Life Years)	Qatar	Both	Age-standardized	Pancreatitis	Alcohol use	Rate	1990	0.648022	1.14099	0.309289
1065	DALYs (Disability-Adjusted Life Years)	Qatar	Both	Age-standardized	Pancreatitis	Alcohol use	Rate	2021	0.516898	0.948752	0.231652
1066	DALYs (Disability-Adjusted Life Years)	Palestine	Both	Age-standardized	Pancreatitis	Alcohol use	Rate	1990	1.09549	2.15086	0.510613
1067	DALYs (Disability-Adjusted Life Years)	Palestine	Both	Age-standardized	Pancreatitis	Alcohol use	Rate	2021	0.608165	0.918115	0.354841
1068	DALYs (Disability-Adjusted Life Years)	Saudi Arabia	Both	Age-standardized	Pancreatitis	Alcohol use	Rate	1990	0.252969	0.685748	0.0297942
1069	DALYs (Disability-Adjusted Life Years)	Saudi Arabia	Both	Age-standardized	Pancreatitis	Alcohol use	Rate	2021	0.126679	0.30558	0.00493293
1070	DALYs (Disability-Adjusted Life Years)	Oman	Both	Age-standardized	Pancreatitis	Alcohol use	Rate	1990	0.113294	0.254836	0.0295027
1071	DALYs (Disability-Adjusted Life Years)	Oman	Both	Age-standardized	Pancreatitis	Alcohol use	Rate	2021	0.13191	0.252929	0.0554504
1072	DALYs (Disability-Adjusted Life Years)	Morocco	Both	Age-standardized	Pancreatitis	Alcohol use	Rate	1990	0.180685	0.357503	0.0824248
1073	DALYs (Disability-Adjusted Life Years)	Morocco	Both	Age-standardized	Pancreatitis	Alcohol use	Rate	2021	0.147422	0.265918	0.0768752
1074	DALYs (Disability-Adjusted Life Years)	Turkey	Both	Age-standardized	Pancreatitis	Alcohol use	Rate	1990	1.33948	2.0902	0.677897
1075	DALYs (Disability-Adjusted Life Years)	Turkey	Both	Age-standardized	Pancreatitis	Alcohol use	Rate	2021	1.05394	1.62064	0.578011
1076	DALYs (Disability-Adjusted Life Years)	United Arab Emirates	Both	Age-standardized	Pancreatitis	Alcohol use	Rate	1990	2.54879	4.98479	1.09064
1077	DALYs (Disability-Adjusted Life Years)	United Arab Emirates	Both	Age-standardized	Pancreatitis	Alcohol use	Rate	2021	1.06506	1.95565	0.433273
1078	DALYs (Disability-Adjusted Life Years)	Tunisia	Both	Age-standardized	Pancreatitis	Alcohol use	Rate	1990	0.474001	0.909207	0.212678
1079	DALYs (Disability-Adjusted Life Years)	Tunisia	Both	Age-standardized	Pancreatitis	Alcohol use	Rate	2021	0.654619	1.07901	0.370681
1080	DALYs (Disability-Adjusted Life Years)	Yemen	Both	Age-standardized	Pancreatitis	Alcohol use	Rate	1990	0.41031	0.836089	0.18405
1081	DALYs (Disability-Adjusted Life Years)	Yemen	Both	Age-standardized	Pancreatitis	Alcohol use	Rate	2021	0.125433	0.233542	0.0539028
1082	DALYs (Disability-Adjusted Life Years)	Syrian Arab Republic	Both	Age-standardized	Pancreatitis	Alcohol use	Rate	1990	0.621563	1.04449	0.334909
1083	DALYs (Disability-Adjusted Life Years)	Syrian Arab Republic	Both	Age-standardized	Pancreatitis	Alcohol use	Rate	2021	0.24815	0.467215	0.0901425
1084	DALYs (Disability-Adjusted Life Years)	Afghanistan	Both	Age-standardized	Pancreatitis	Alcohol use	Rate	1990	0	0	0
1085	DALYs (Disability-Adjusted Life Years)	Afghanistan	Both	Age-standardized	Pancreatitis	Alcohol use	Rate	2021	0.0213985	0.060147	-0.000138572
1086	DALYs (Disability-Adjusted Life Years)	Bangladesh	Both	Age-standardized	Pancreatitis	Alcohol use	Rate	1990	0.125834	0.594912	-0.0711794
1087	DALYs (Disability-Adjusted Life Years)	Bangladesh	Both	Age-standardized	Pancreatitis	Alcohol use	Rate	2021	0.852191	2.1381	0.00583648
1088	DALYs (Disability-Adjusted Life Years)	Bhutan	Both	Age-standardized	Pancreatitis	Alcohol use	Rate	1990	12.0444	24.3487	4.94338
1089	DALYs (Disability-Adjusted Life Years)	Bhutan	Both	Age-standardized	Pancreatitis	Alcohol use	Rate	2021	1.15333	4.22123	-0.240255
1090	DALYs (Disability-Adjusted Life Years)	India	Both	Age-standardized	Pancreatitis	Alcohol use	Rate	1990	4.91557	8.84435	2.20898
1091	DALYs (Disability-Adjusted Life Years)	India	Both	Age-standardized	Pancreatitis	Alcohol use	Rate	2021	6.52626	9.50236	3.77892
1092	DALYs (Disability-Adjusted Life Years)	Pakistan	Both	Age-standardized	Pancreatitis	Alcohol use	Rate	1990	0.36076	1.31856	-0.135569
1093	DALYs (Disability-Adjusted Life Years)	Pakistan	Both	Age-standardized	Pancreatitis	Alcohol use	Rate	2021	0.696525	1.55135	0.132633
1094	DALYs (Disability-Adjusted Life Years)	Nepal	Both	Age-standardized	Pancreatitis	Alcohol use	Rate	1990	0.235848	1.70885	-0.599462
1095	DALYs (Disability-Adjusted Life Years)	Nepal	Both	Age-standardized	Pancreatitis	Alcohol use	Rate	2021	6.2143	12.0439	1.83316
1096	DALYs (Disability-Adjusted Life Years)	Angola	Both	Age-standardized	Pancreatitis	Alcohol use	Rate	1990	3.07942	6.08694	1.13357
1097	DALYs (Disability-Adjusted Life Years)	Angola	Both	Age-standardized	Pancreatitis	Alcohol use	Rate	2021	6.82327	11.9378	3.7297
1098	DALYs (Disability-Adjusted Life Years)	Congo	Both	Age-standardized	Pancreatitis	Alcohol use	Rate	1990	3.62632	8.28998	0.908058
1099	DALYs (Disability-Adjusted Life Years)	Congo	Both	Age-standardized	Pancreatitis	Alcohol use	Rate	2021	7.47128	14.2122	3.3861
1100	DALYs (Disability-Adjusted Life Years)	Central African Republic	Both	Age-standardized	Pancreatitis	Alcohol use	Rate	1990	4.72184	9.45165	1.60674
1101	DALYs (Disability-Adjusted Life Years)	Central African Republic	Both	Age-standardized	Pancreatitis	Alcohol use	Rate	2021	2.57334	6.18057	0.499538
1102	DALYs (Disability-Adjusted Life Years)	Democratic Republic of the Congo	Both	Age-standardized	Pancreatitis	Alcohol use	Rate	1990	3.48275	8.48804	0.803926
1103	DALYs (Disability-Adjusted Life Years)	Democratic Republic of the Congo	Both	Age-standardized	Pancreatitis	Alcohol use	Rate	2021	3.34583	7.39366	0.78634
1104	DALYs (Disability-Adjusted Life Years)	Equatorial Guinea	Both	Age-standardized	Pancreatitis	Alcohol use	Rate	1990	4.07472	13.7574	0.592947
1105	DALYs (Disability-Adjusted Life Years)	Equatorial Guinea	Both	Age-standardized	Pancreatitis	Alcohol use	Rate	2021	8.02383	17.8307	3.52035
1106	DALYs (Disability-Adjusted Life Years)	Gabon	Both	Age-standardized	Pancreatitis	Alcohol use	Rate	1990	7.73542	14.5344	4.15224
1107	DALYs (Disability-Adjusted Life Years)	Gabon	Both	Age-standardized	Pancreatitis	Alcohol use	Rate	2021	8.14032	16.2762	3.936
1108	DALYs (Disability-Adjusted Life Years)	Comoros	Both	Age-standardized	Pancreatitis	Alcohol use	Rate	1990	0.232795	0.862586	-0.055739
1109	DALYs (Disability-Adjusted Life Years)	Comoros	Both	Age-standardized	Pancreatitis	Alcohol use	Rate	2021	0.893388	2.10373	0.140089
1110	DALYs (Disability-Adjusted Life Years)	Burundi	Both	Age-standardized	Pancreatitis	Alcohol use	Rate	1990	9.85288	20.8744	4.50702
1111	DALYs (Disability-Adjusted Life Years)	Burundi	Both	Age-standardized	Pancreatitis	Alcohol use	Rate	2021	7.22364	15.502	2.71745
1112	DALYs (Disability-Adjusted Life Years)	Djibouti	Both	Age-standardized	Pancreatitis	Alcohol use	Rate	1990	1.37736	4.3323	-0.06095
1113	DALYs (Disability-Adjusted Life Years)	Djibouti	Both	Age-standardized	Pancreatitis	Alcohol use	Rate	2021	0.144037	0.941816	-0.415682
1114	DALYs (Disability-Adjusted Life Years)	Eritrea	Both	Age-standardized	Pancreatitis	Alcohol use	Rate	1990	1.99029	4.99439	0.143259
1115	DALYs (Disability-Adjusted Life Years)	Eritrea	Both	Age-standardized	Pancreatitis	Alcohol use	Rate	2021	1.33911	3.59288	-0.0508567
1116	DALYs (Disability-Adjusted Life Years)	Kenya	Both	Age-standardized	Pancreatitis	Alcohol use	Rate	1990	7.4645	18.3375	2.35869
1117	DALYs (Disability-Adjusted Life Years)	Kenya	Both	Age-standardized	Pancreatitis	Alcohol use	Rate	2021	6.71933	12.0898	3.08838
1118	DALYs (Disability-Adjusted Life Years)	Ethiopia	Both	Age-standardized	Pancreatitis	Alcohol use	Rate	1990	1.77781	4.51121	0.302672
1119	DALYs (Disability-Adjusted Life Years)	Ethiopia	Both	Age-standardized	Pancreatitis	Alcohol use	Rate	2021	4.07971	8.35683	1.36878
1120	DALYs (Disability-Adjusted Life Years)	Madagascar	Both	Age-standardized	Pancreatitis	Alcohol use	Rate	1990	3.15176	6.82135	0.734469
1121	DALYs (Disability-Adjusted Life Years)	Madagascar	Both	Age-standardized	Pancreatitis	Alcohol use	Rate	2021	2.08446	5.5549	0.397633
1122	DALYs (Disability-Adjusted Life Years)	Mauritius	Both	Age-standardized	Pancreatitis	Alcohol use	Rate	1990	23.0235	35.2888	11.8381
1123	DALYs (Disability-Adjusted Life Years)	Mauritius	Both	Age-standardized	Pancreatitis	Alcohol use	Rate	2021	14.2182	22.9315	7.27561
1124	DALYs (Disability-Adjusted Life Years)	Malawi	Both	Age-standardized	Pancreatitis	Alcohol use	Rate	1990	3.71481	7.66292	1.40801
1125	DALYs (Disability-Adjusted Life Years)	Malawi	Both	Age-standardized	Pancreatitis	Alcohol use	Rate	2021	6.17244	10.6334	3.17953
1126	DALYs (Disability-Adjusted Life Years)	Mozambique	Both	Age-standardized	Pancreatitis	Alcohol use	Rate	1990	0.431867	2.52133	-0.834214
1127	DALYs (Disability-Adjusted Life Years)	Mozambique	Both	Age-standardized	Pancreatitis	Alcohol use	Rate	2021	3.44973	8.02659	0.372521
1128	DALYs (Disability-Adjusted Life Years)	Seychelles	Both	Age-standardized	Pancreatitis	Alcohol use	Rate	1990	7.3055	13.0733	3.68467
1129	DALYs (Disability-Adjusted Life Years)	Seychelles	Both	Age-standardized	Pancreatitis	Alcohol use	Rate	2021	6.1618	12.3017	2.93335
1130	DALYs (Disability-Adjusted Life Years)	Rwanda	Both	Age-standardized	Pancreatitis	Alcohol use	Rate	1990	10.8591	18.0351	5.95251
1131	DALYs (Disability-Adjusted Life Years)	Rwanda	Both	Age-standardized	Pancreatitis	Alcohol use	Rate	2021	9.25115	17.2997	3.78409
1132	DALYs (Disability-Adjusted Life Years)	United Republic of Tanzania	Both	Age-standardized	Pancreatitis	Alcohol use	Rate	1990	6.13607	10.8237	2.80022
1133	DALYs (Disability-Adjusted Life Years)	United Republic of Tanzania	Both	Age-standardized	Pancreatitis	Alcohol use	Rate	2021	7.29773	12.2875	3.42083
1134	DALYs (Disability-Adjusted Life Years)	Somalia	Both	Age-standardized	Pancreatitis	Alcohol use	Rate	1990	0	0	0
1135	DALYs (Disability-Adjusted Life Years)	Somalia	Both	Age-standardized	Pancreatitis	Alcohol use	Rate	2021	0	0	0
1136	DALYs (Disability-Adjusted Life Years)	Botswana	Both	Age-standardized	Pancreatitis	Alcohol use	Rate	1990	8.55433	19.7074	3.40351
1137	DALYs (Disability-Adjusted Life Years)	Botswana	Both	Age-standardized	Pancreatitis	Alcohol use	Rate	2021	5.83271	10.6681	2.94149
1138	DALYs (Disability-Adjusted Life Years)	Lesotho	Both	Age-standardized	Pancreatitis	Alcohol use	Rate	1990	5.59787	13.8856	1.75781
1139	DALYs (Disability-Adjusted Life Years)	Lesotho	Both	Age-standardized	Pancreatitis	Alcohol use	Rate	2021	7.69528	13.9131	3.22133
1140	DALYs (Disability-Adjusted Life Years)	Uganda	Both	Age-standardized	Pancreatitis	Alcohol use	Rate	1990	5.03701	10.0325	2.0568
1141	DALYs (Disability-Adjusted Life Years)	Uganda	Both	Age-standardized	Pancreatitis	Alcohol use	Rate	2021	6.74573	11.3896	3.8103
1142	DALYs (Disability-Adjusted Life Years)	Zambia	Both	Age-standardized	Pancreatitis	Alcohol use	Rate	1990	6.5501	11.9244	3.18029
1143	DALYs (Disability-Adjusted Life Years)	Zambia	Both	Age-standardized	Pancreatitis	Alcohol use	Rate	2021	8.43009	15.3296	4.21256
1144	DALYs (Disability-Adjusted Life Years)	Zimbabwe	Both	Age-standardized	Pancreatitis	Alcohol use	Rate	1990	7.69051	13.5821	3.79846
1145	DALYs (Disability-Adjusted Life Years)	Zimbabwe	Both	Age-standardized	Pancreatitis	Alcohol use	Rate	2021	8.83988	16.5254	3.6995
1146	DALYs (Disability-Adjusted Life Years)	Namibia	Both	Age-standardized	Pancreatitis	Alcohol use	Rate	1990	6.18377	15.4241	1.68199
1147	DALYs (Disability-Adjusted Life Years)	Namibia	Both	Age-standardized	Pancreatitis	Alcohol use	Rate	2021	10.642	18.7897	5.73795
1148	DALYs (Disability-Adjusted Life Years)	South Africa	Both	Age-standardized	Pancreatitis	Alcohol use	Rate	1990	8.9009	12.8284	5.54906
1149	DALYs (Disability-Adjusted Life Years)	South Africa	Both	Age-standardized	Pancreatitis	Alcohol use	Rate	2021	8.19105	10.9159	5.62347
1150	DALYs (Disability-Adjusted Life Years)	Eswatini	Both	Age-standardized	Pancreatitis	Alcohol use	Rate	1990	9.05088	14.9646	4.96112
1151	DALYs (Disability-Adjusted Life Years)	Eswatini	Both	Age-standardized	Pancreatitis	Alcohol use	Rate	2021	8.66254	16.9408	3.7724
1152	DALYs (Disability-Adjusted Life Years)	Benin	Both	Age-standardized	Pancreatitis	Alcohol use	Rate	1990	6.47421	14.565	1.13433
1153	DALYs (Disability-Adjusted Life Years)	Benin	Both	Age-standardized	Pancreatitis	Alcohol use	Rate	2021	12.1079	23.5621	4.34689
1154	DALYs (Disability-Adjusted Life Years)	Chad	Both	Age-standardized	Pancreatitis	Alcohol use	Rate	1990	2.34369	8.91015	-0.661201
1155	DALYs (Disability-Adjusted Life Years)	Chad	Both	Age-standardized	Pancreatitis	Alcohol use	Rate	2021	13.2576	32.3845	1.43817
1156	DALYs (Disability-Adjusted Life Years)	Cabo Verde	Both	Age-standardized	Pancreatitis	Alcohol use	Rate	1990	14.2391	28.2324	5.61787
1157	DALYs (Disability-Adjusted Life Years)	Cabo Verde	Both	Age-standardized	Pancreatitis	Alcohol use	Rate	2021	20.1954	31.2231	10.5815
1158	DALYs (Disability-Adjusted Life Years)	Coted'Ivoire	Both	Age-standardized	Pancreatitis	Alcohol use	Rate	1990	19.0062	31.9526	8.60134
1159	DALYs (Disability-Adjusted Life Years)	Coted'Ivoire	Both	Age-standardized	Pancreatitis	Alcohol use	Rate	2021	27.8881	44.1052	15.3051
1160	DALYs (Disability-Adjusted Life Years)	Gambia	Both	Age-standardized	Pancreatitis	Alcohol use	Rate	1990	6.62819	17.4462	0.631277
1161	DALYs (Disability-Adjusted Life Years)	Gambia	Both	Age-standardized	Pancreatitis	Alcohol use	Rate	2021	19.1579	36.3901	7.83663
1162	DALYs (Disability-Adjusted Life Years)	Burkina Faso	Both	Age-standardized	Pancreatitis	Alcohol use	Rate	1990	14.2765	24.1611	8.00691
1163	DALYs (Disability-Adjusted Life Years)	Burkina Faso	Both	Age-standardized	Pancreatitis	Alcohol use	Rate	2021	20.6278	31.4953	12.1228
1164	DALYs (Disability-Adjusted Life Years)	Cameroon	Both	Age-standardized	Pancreatitis	Alcohol use	Rate	1990	19.1851	36.2984	7.84609
1165	DALYs (Disability-Adjusted Life Years)	Cameroon	Both	Age-standardized	Pancreatitis	Alcohol use	Rate	2021	29.5489	56.5588	14.1218
1166	DALYs (Disability-Adjusted Life Years)	Guinea	Both	Age-standardized	Pancreatitis	Alcohol use	Rate	1990	2.53379	7.93354	-0.365061
1167	DALYs (Disability-Adjusted Life Years)	Guinea	Both	Age-standardized	Pancreatitis	Alcohol use	Rate	2021	5.59612	12.4327	1.06912
1168	DALYs (Disability-Adjusted Life Years)	Guinea-Bissau	Both	Age-standardized	Pancreatitis	Alcohol use	Rate	1990	19.4301	34.5101	7.53743
1169	DALYs (Disability-Adjusted Life Years)	Guinea-Bissau	Both	Age-standardized	Pancreatitis	Alcohol use	Rate	2021	22.1048	39.9261	9.93769
1170	DALYs (Disability-Adjusted Life Years)	Liberia	Both	Age-standardized	Pancreatitis	Alcohol use	Rate	1990	21.5138	36.2996	11.4914
1171	DALYs (Disability-Adjusted Life Years)	Liberia	Both	Age-standardized	Pancreatitis	Alcohol use	Rate	2021	20.2031	34.8122	9.88893
1172	DALYs (Disability-Adjusted Life Years)	Mali	Both	Age-standardized	Pancreatitis	Alcohol use	Rate	1990	5.09718	11.6753	1.76794
1173	DALYs (Disability-Adjusted Life Years)	Mali	Both	Age-standardized	Pancreatitis	Alcohol use	Rate	2021	6.72443	13.5201	2.87235
1174	DALYs (Disability-Adjusted Life Years)	Ghana	Both	Age-standardized	Pancreatitis	Alcohol use	Rate	1990	12.5548	22.8197	5.28362
1175	DALYs (Disability-Adjusted Life Years)	Ghana	Both	Age-standardized	Pancreatitis	Alcohol use	Rate	2021	16.0523	28.5158	7.0799
1176	DALYs (Disability-Adjusted Life Years)	Mauritania	Both	Age-standardized	Pancreatitis	Alcohol use	Rate	1990	6.3406e-07	0	0
1177	DALYs (Disability-Adjusted Life Years)	Mauritania	Both	Age-standardized	Pancreatitis	Alcohol use	Rate	2021	0	0	0
1178	DALYs (Disability-Adjusted Life Years)	Nigeria	Both	Age-standardized	Pancreatitis	Alcohol use	Rate	1990	15.224	28.3672	7.31552
1179	DALYs (Disability-Adjusted Life Years)	Nigeria	Both	Age-standardized	Pancreatitis	Alcohol use	Rate	2021	16.9085	26.1165	10.1763
1180	DALYs (Disability-Adjusted Life Years)	Sao Tome and Principe	Both	Age-standardized	Pancreatitis	Alcohol use	Rate	1990	15.139	26.9359	7.05718
1181	DALYs (Disability-Adjusted Life Years)	Sao Tome and Principe	Both	Age-standardized	Pancreatitis	Alcohol use	Rate	2021	21.8888	37.0737	10.8195
1182	DALYs (Disability-Adjusted Life Years)	Senegal	Both	Age-standardized	Pancreatitis	Alcohol use	Rate	1990	2.36619	8.20796	-1.39025
1183	DALYs (Disability-Adjusted Life Years)	Senegal	Both	Age-standardized	Pancreatitis	Alcohol use	Rate	2021	1.28552	5.53293	-1.17468
1184	DALYs (Disability-Adjusted Life Years)	Sierra Leone	Both	Age-standardized	Pancreatitis	Alcohol use	Rate	1990	17.2387	30.5892	9.26776
1185	DALYs (Disability-Adjusted Life Years)	Sierra Leone	Both	Age-standardized	Pancreatitis	Alcohol use	Rate	2021	17.0473	29.7127	8.66084
1186	DALYs (Disability-Adjusted Life Years)	Niger	Both	Age-standardized	Pancreatitis	Alcohol use	Rate	1990	0.203009	2.00998	-0.86114
1187	DALYs (Disability-Adjusted Life Years)	Niger	Both	Age-standardized	Pancreatitis	Alcohol use	Rate	2021	0.71224	3.77776	-1.03045
1188	DALYs (Disability-Adjusted Life Years)	Bermuda	Both	Age-standardized	Pancreatitis	Alcohol use	Rate	1990	12.6209	17.0061	8.18802
1189	DALYs (Disability-Adjusted Life Years)	Bermuda	Both	Age-standardized	Pancreatitis	Alcohol use	Rate	2021	6.6117	9.38346	4.22435
1190	DALYs (Disability-Adjusted Life Years)	Togo	Both	Age-standardized	Pancreatitis	Alcohol use	Rate	1990	12.5276	24.3505	4.81223
1191	DALYs (Disability-Adjusted Life Years)	Togo	Both	Age-standardized	Pancreatitis	Alcohol use	Rate	2021	12.731	23.0717	5.58836
1192	DALYs (Disability-Adjusted Life Years)	Cook Islands	Both	Age-standardized	Pancreatitis	Alcohol use	Rate	1990	2.93757	11.0099	-0.762202
1193	DALYs (Disability-Adjusted Life Years)	Cook Islands	Both	Age-standardized	Pancreatitis	Alcohol use	Rate	2021	23.5954	35.8881	14.1363
1194	DALYs (Disability-Adjusted Life Years)	Greenland	Both	Age-standardized	Pancreatitis	Alcohol use	Rate	1990	16.8521	26.8441	7.87053
1195	DALYs (Disability-Adjusted Life Years)	Greenland	Both	Age-standardized	Pancreatitis	Alcohol use	Rate	2021	12.1293	18.9851	6.7548
1196	DALYs (Disability-Adjusted Life Years)	American Samoa	Both	Age-standardized	Pancreatitis	Alcohol use	Rate	1990	0.550986	2.13952	-0.269383
1197	DALYs (Disability-Adjusted Life Years)	American Samoa	Both	Age-standardized	Pancreatitis	Alcohol use	Rate	2021	0.543104	1.91994	-0.336413
1198	DALYs (Disability-Adjusted Life Years)	Monaco	Both	Age-standardized	Pancreatitis	Alcohol use	Rate	1990	3.92666	9.49406	-0.00765536
1199	DALYs (Disability-Adjusted Life Years)	Monaco	Both	Age-standardized	Pancreatitis	Alcohol use	Rate	2021	4.00368	9.19491	-0.00485459
1200	DALYs (Disability-Adjusted Life Years)	Palau	Both	Age-standardized	Pancreatitis	Alcohol use	Rate	1990	3.0019	7.70389	0.102709
1201	DALYs (Disability-Adjusted Life Years)	Palau	Both	Age-standardized	Pancreatitis	Alcohol use	Rate	2021	5.03699	10.8154	0.802375
1202	DALYs (Disability-Adjusted Life Years)	Nauru	Both	Age-standardized	Pancreatitis	Alcohol use	Rate	1990	7.43722	13.8796	2.56395
1203	DALYs (Disability-Adjusted Life Years)	Nauru	Both	Age-standardized	Pancreatitis	Alcohol use	Rate	2021	7.52687	16.4733	2.57537
1204	DALYs (Disability-Adjusted Life Years)	Guam	Both	Age-standardized	Pancreatitis	Alcohol use	Rate	1990	0.58893	2.08536	-0.055123
1205	DALYs (Disability-Adjusted Life Years)	Guam	Both	Age-standardized	Pancreatitis	Alcohol use	Rate	2021	1.47599	3.02559	0.188803
1206	DALYs (Disability-Adjusted Life Years)	Niue	Both	Age-standardized	Pancreatitis	Alcohol use	Rate	1990	5.99248	12.3851	0.803178
1207	DALYs (Disability-Adjusted Life Years)	Niue	Both	Age-standardized	Pancreatitis	Alcohol use	Rate	2021	6.60302	11.6375	2.56325
1208	DALYs (Disability-Adjusted Life Years)	Northern Mariana Islands	Both	Age-standardized	Pancreatitis	Alcohol use	Rate	1990	1.77345	4.97648	-0.000617256
1209	DALYs (Disability-Adjusted Life Years)	Northern Mariana Islands	Both	Age-standardized	Pancreatitis	Alcohol use	Rate	2021	2.84771	6.00267	0.1725
1210	DALYs (Disability-Adjusted Life Years)	Puerto Rico	Both	Age-standardized	Pancreatitis	Alcohol use	Rate	1990	13.328	18.2576	8.73496
1211	DALYs (Disability-Adjusted Life Years)	Puerto Rico	Both	Age-standardized	Pancreatitis	Alcohol use	Rate	2021	6.85118	9.60519	4.50976
1212	DALYs (Disability-Adjusted Life Years)	Saint Kitts and Nevis	Both	Age-standardized	Pancreatitis	Alcohol use	Rate	1990	14.0589	22.0323	-0.00162217
1213	DALYs (Disability-Adjusted Life Years)	Saint Kitts and Nevis	Both	Age-standardized	Pancreatitis	Alcohol use	Rate	2021	6.70699	19.334	-0.0310384
1214	DALYs (Disability-Adjusted Life Years)	San Marino	Both	Age-standardized	Pancreatitis	Alcohol use	Rate	1990	4.34333	7.99246	-0.00155565
1215	DALYs (Disability-Adjusted Life Years)	San Marino	Both	Age-standardized	Pancreatitis	Alcohol use	Rate	2021	2.64019	5.26367	-0.00616111
1216	DALYs (Disability-Adjusted Life Years)	United States Virgin Islands	Both	Age-standardized	Pancreatitis	Alcohol use	Rate	1990	6.24944	15.7575	-0.0865123
1217	DALYs (Disability-Adjusted Life Years)	United States Virgin Islands	Both	Age-standardized	Pancreatitis	Alcohol use	Rate	2021	7.70644	16.0518	0.0843496
1218	DALYs (Disability-Adjusted Life Years)	Tokelau	Both	Age-standardized	Pancreatitis	Alcohol use	Rate	1990	3.81688	9.31763	0.900837
1219	DALYs (Disability-Adjusted Life Years)	Tokelau	Both	Age-standardized	Pancreatitis	Alcohol use	Rate	2021	5.0248	9.73714	1.83961
1220	DALYs (Disability-Adjusted Life Years)	South Sudan	Both	Age-standardized	Pancreatitis	Alcohol use	Rate	1990	0.209338	1.53088	-0.470798
1221	DALYs (Disability-Adjusted Life Years)	South Sudan	Both	Age-standardized	Pancreatitis	Alcohol use	Rate	2021	0.153983	0.90288	-0.394875
1222	DALYs (Disability-Adjusted Life Years)	Tuvalu	Both	Age-standardized	Pancreatitis	Alcohol use	Rate	1990	2.84074	6.84181	0.576637
1223	DALYs (Disability-Adjusted Life Years)	Tuvalu	Both	Age-standardized	Pancreatitis	Alcohol use	Rate	2021	3.58326	7.23176	1.12257
1224	DALYs (Disability-Adjusted Life Years)	Sudan	Both	Age-standardized	Pancreatitis	Alcohol use	Rate	1990	0.903863	1.8237	0.407148
1225	DALYs (Disability-Adjusted Life Years)	Sudan	Both	Age-standardized	Pancreatitis	Alcohol use	Rate	2021	0.000160107	0.00220992	-0.00109874
1226	DALYs (Disability-Adjusted Life Years)	China	Both	All ages	Pancreatitis	Alcohol use	Number	1990	36336.6	53945.5	21672.3
1227	DALYs (Disability-Adjusted Life Years)	China	Both	All ages	Pancreatitis	Alcohol use	Number	2021	57709.3	86946.4	35350.4
1228	DALYs (Disability-Adjusted Life Years)	Democratic People's Republic of Korea	Both	All ages	Pancreatitis	Alcohol use	Number	1990	686.31	1218.98	376.36
1229	DALYs (Disability-Adjusted Life Years)	Democratic People's Republic of Korea	Both	All ages	Pancreatitis	Alcohol use	Number	2021	936.39	1997.81	373.44
1230	DALYs (Disability-Adjusted Life Years)	Cambodia	Both	All ages	Pancreatitis	Alcohol use	Number	1990	162.56	419.74	16.65
1231	DALYs (Disability-Adjusted Life Years)	Cambodia	Both	All ages	Pancreatitis	Alcohol use	Number	2021	2233.65	4109.44	1169.69
1232	DALYs (Disability-Adjusted Life Years)	Taiwan (Province of China)	Both	All ages	Pancreatitis	Alcohol use	Number	1990	1669.88	2146.7	1244.15
1233	DALYs (Disability-Adjusted Life Years)	Taiwan (Province of China)	Both	All ages	Pancreatitis	Alcohol use	Number	2021	1437.17	1987.77	919.64
1234	DALYs (Disability-Adjusted Life Years)	Indonesia	Both	All ages	Pancreatitis	Alcohol use	Number	1990	1231.77	2838.32	184.85
1235	DALYs (Disability-Adjusted Life Years)	Indonesia	Both	All ages	Pancreatitis	Alcohol use	Number	2021	1856.63	4433.37	217.91
1236	DALYs (Disability-Adjusted Life Years)	Myanmar	Both	All ages	Pancreatitis	Alcohol use	Number	1990	324.52	1353.59	-177.14
1237	DALYs (Disability-Adjusted Life Years)	Myanmar	Both	All ages	Pancreatitis	Alcohol use	Number	2021	6809.87	13590.3	3353.38
1238	DALYs (Disability-Adjusted Life Years)	Lao People's Democratic Republic	Both	All ages	Pancreatitis	Alcohol use	Number	1990	183.29	343.43	59.57
1239	DALYs (Disability-Adjusted Life Years)	Lao People's Democratic Republic	Both	All ages	Pancreatitis	Alcohol use	Number	2021	649.22	1091.81	350.89
1240	DALYs (Disability-Adjusted Life Years)	Malaysia	Both	All ages	Pancreatitis	Alcohol use	Number	1990	574.39	960.1	277.86
1241	DALYs (Disability-Adjusted Life Years)	Malaysia	Both	All ages	Pancreatitis	Alcohol use	Number	2021	750.73	1365.73	278.28
1242	DALYs (Disability-Adjusted Life Years)	Philippines	Both	All ages	Pancreatitis	Alcohol use	Number	1990	3076.66	4932.8	1715.08
1243	DALYs (Disability-Adjusted Life Years)	Philippines	Both	All ages	Pancreatitis	Alcohol use	Number	2021	8030.46	11236.6	5050.92
1244	DALYs (Disability-Adjusted Life Years)	Maldives	Both	All ages	Pancreatitis	Alcohol use	Number	1990	0.15	0.76	-0.24
1245	DALYs (Disability-Adjusted Life Years)	Maldives	Both	All ages	Pancreatitis	Alcohol use	Number	2021	1.92	5.88	-0.35
1246	DALYs (Disability-Adjusted Life Years)	Sri Lanka	Both	All ages	Pancreatitis	Alcohol use	Number	1990	418.77	652.39	222.55
1247	DALYs (Disability-Adjusted Life Years)	Sri Lanka	Both	All ages	Pancreatitis	Alcohol use	Number	2021	627.59	973.81	337.91
1248	DALYs (Disability-Adjusted Life Years)	Thailand	Both	All ages	Pancreatitis	Alcohol use	Number	1990	5176.75	8447.17	3027.89
1249	DALYs (Disability-Adjusted Life Years)	Thailand	Both	All ages	Pancreatitis	Alcohol use	Number	2021	10008.7	14652.8	6383.66
1250	DALYs (Disability-Adjusted Life Years)	Timor-Leste	Both	All ages	Pancreatitis	Alcohol use	Number	1990	17.92	54.68	3.85
1251	DALYs (Disability-Adjusted Life Years)	Timor-Leste	Both	All ages	Pancreatitis	Alcohol use	Number	2021	60.4	124.57	22.09
1252	DALYs (Disability-Adjusted Life Years)	Viet Nam	Both	All ages	Pancreatitis	Alcohol use	Number	1990	102.43	656.64	-344.01
1253	DALYs (Disability-Adjusted Life Years)	Viet Nam	Both	All ages	Pancreatitis	Alcohol use	Number	2021	9908.3	16661.5	5373.19
1254	DALYs (Disability-Adjusted Life Years)	Fiji	Both	All ages	Pancreatitis	Alcohol use	Number	1990	18.87	34.15	8.92
1255	DALYs (Disability-Adjusted Life Years)	Fiji	Both	All ages	Pancreatitis	Alcohol use	Number	2021	23.45	38.33	11.87
1256	DALYs (Disability-Adjusted Life Years)	Micronesia (Federated States of)	Both	All ages	Pancreatitis	Alcohol use	Number	1990	6.12	11.12	2.64
1257	DALYs (Disability-Adjusted Life Years)	Micronesia (Federated States of)	Both	All ages	Pancreatitis	Alcohol use	Number	2021	3.63	7.4	1.25
1258	DALYs (Disability-Adjusted Life Years)	Papua New Guinea	Both	All ages	Pancreatitis	Alcohol use	Number	1990	58.82	137.16	13.8
1259	DALYs (Disability-Adjusted Life Years)	Papua New Guinea	Both	All ages	Pancreatitis	Alcohol use	Number	2021	102.86	230.08	28.16
1260	DALYs (Disability-Adjusted Life Years)	Kiribati	Both	All ages	Pancreatitis	Alcohol use	Number	1990	3.05	7.11	-0.03
1261	DALYs (Disability-Adjusted Life Years)	Kiribati	Both	All ages	Pancreatitis	Alcohol use	Number	2021	2.29	7.41	-0.3
1262	DALYs (Disability-Adjusted Life Years)	Marshall Islands	Both	All ages	Pancreatitis	Alcohol use	Number	1990	1.44	2.77	0.5
1263	DALYs (Disability-Adjusted Life Years)	Marshall Islands	Both	All ages	Pancreatitis	Alcohol use	Number	2021	2.38	4.46	0.95
1264	DALYs (Disability-Adjusted Life Years)	Solomon Islands	Both	All ages	Pancreatitis	Alcohol use	Number	1990	0.88	3.33	-0.54
1265	DALYs (Disability-Adjusted Life Years)	Solomon Islands	Both	All ages	Pancreatitis	Alcohol use	Number	2021	4.88	12.03	0.62
1266	DALYs (Disability-Adjusted Life Years)	Samoa	Both	All ages	Pancreatitis	Alcohol use	Number	1990	6.12	13.1	2.88
1267	DALYs (Disability-Adjusted Life Years)	Samoa	Both	All ages	Pancreatitis	Alcohol use	Number	2021	5.81	11.26	2.31
1268	DALYs (Disability-Adjusted Life Years)	Vanuatu	Both	All ages	Pancreatitis	Alcohol use	Number	1990	5.23	12.43	1.68
1269	DALYs (Disability-Adjusted Life Years)	Vanuatu	Both	All ages	Pancreatitis	Alcohol use	Number	2021	15.59	32.7	6.26
1270	DALYs (Disability-Adjusted Life Years)	Tonga	Both	All ages	Pancreatitis	Alcohol use	Number	1990	1.86	4.2	0.44
1271	DALYs (Disability-Adjusted Life Years)	Tonga	Both	All ages	Pancreatitis	Alcohol use	Number	2021	1.71	4.2	0.28
1272	DALYs (Disability-Adjusted Life Years)	Armenia	Both	All ages	Pancreatitis	Alcohol use	Number	1990	76.53	131.16	37.68
1273	DALYs (Disability-Adjusted Life Years)	Armenia	Both	All ages	Pancreatitis	Alcohol use	Number	2021	172.65	255.15	104.78
1274	DALYs (Disability-Adjusted Life Years)	Azerbaijan	Both	All ages	Pancreatitis	Alcohol use	Number	1990	504.96	779.04	283.72
1275	DALYs (Disability-Adjusted Life Years)	Azerbaijan	Both	All ages	Pancreatitis	Alcohol use	Number	2021	938.42	1510.31	525.13
1276	DALYs (Disability-Adjusted Life Years)	Kazakhstan	Both	All ages	Pancreatitis	Alcohol use	Number	1990	6343.35	9100.14	3787.11
1277	DALYs (Disability-Adjusted Life Years)	Kazakhstan	Both	All ages	Pancreatitis	Alcohol use	Number	2021	6654.85	10039.6	4061.49
1278	DALYs (Disability-Adjusted Life Years)	Bosnia and Herzegovina	Both	All ages	Pancreatitis	Alcohol use	Number	1990	535.05	877.47	243.38
1279	DALYs (Disability-Adjusted Life Years)	Bosnia and Herzegovina	Both	All ages	Pancreatitis	Alcohol use	Number	2021	581.91	867.82	347.81
1280	DALYs (Disability-Adjusted Life Years)	Georgia	Both	All ages	Pancreatitis	Alcohol use	Number	1990	90.9	170.42	38.18
1281	DALYs (Disability-Adjusted Life Years)	Georgia	Both	All ages	Pancreatitis	Alcohol use	Number	2021	482.04	738.97	282.31
1282	DALYs (Disability-Adjusted Life Years)	Uzbekistan	Both	All ages	Pancreatitis	Alcohol use	Number	1990	702.3	1098.99	310.63
1283	DALYs (Disability-Adjusted Life Years)	Uzbekistan	Both	All ages	Pancreatitis	Alcohol use	Number	2021	2706.93	3902.5	1724.8
1284	DALYs (Disability-Adjusted Life Years)	Kyrgyzstan	Both	All ages	Pancreatitis	Alcohol use	Number	1990	237.1	326.82	153.7
1285	DALYs (Disability-Adjusted Life Years)	Kyrgyzstan	Both	All ages	Pancreatitis	Alcohol use	Number	2021	844.41	1235.96	539.43
1286	DALYs (Disability-Adjusted Life Years)	Mongolia	Both	All ages	Pancreatitis	Alcohol use	Number	1990	182.17	340.55	74.05
1287	DALYs (Disability-Adjusted Life Years)	Mongolia	Both	All ages	Pancreatitis	Alcohol use	Number	2021	1012.63	1461.85	599.77
1288	DALYs (Disability-Adjusted Life Years)	Turkmenistan	Both	All ages	Pancreatitis	Alcohol use	Number	1990	107.41	191.67	43.78
1289	DALYs (Disability-Adjusted Life Years)	Turkmenistan	Both	All ages	Pancreatitis	Alcohol use	Number	2021	576.72	922.59	336.01
1290	DALYs (Disability-Adjusted Life Years)	Tajikistan	Both	All ages	Pancreatitis	Alcohol use	Number	1990	128.28	211.87	70.34
1291	DALYs (Disability-Adjusted Life Years)	Tajikistan	Both	All ages	Pancreatitis	Alcohol use	Number	2021	287.08	498.35	153.92
1292	DALYs (Disability-Adjusted Life Years)	Albania	Both	All ages	Pancreatitis	Alcohol use	Number	1990	54.74	105.82	15.75
1293	DALYs (Disability-Adjusted Life Years)	Albania	Both	All ages	Pancreatitis	Alcohol use	Number	2021	151.44	233.29	82.29
1294	DALYs (Disability-Adjusted Life Years)	Bulgaria	Both	All ages	Pancreatitis	Alcohol use	Number	1990	1839.41	2447.65	1267.36
1295	DALYs (Disability-Adjusted Life Years)	Bulgaria	Both	All ages	Pancreatitis	Alcohol use	Number	2021	2292.46	3053.68	1546.22
1296	DALYs (Disability-Adjusted Life Years)	Croatia	Both	All ages	Pancreatitis	Alcohol use	Number	1990	1260.54	1699.69	830.75
1297	DALYs (Disability-Adjusted Life Years)	Croatia	Both	All ages	Pancreatitis	Alcohol use	Number	2021	810.28	1117.08	528.93
1298	DALYs (Disability-Adjusted Life Years)	Czechia	Both	All ages	Pancreatitis	Alcohol use	Number	1990	4203.41	5416.77	3019.64
1299	DALYs (Disability-Adjusted Life Years)	Czechia	Both	All ages	Pancreatitis	Alcohol use	Number	2021	3828.48	5070.86	2619.34
1300	DALYs (Disability-Adjusted Life Years)	Hungary	Both	All ages	Pancreatitis	Alcohol use	Number	1990	5839.68	7488.64	4202.49
1301	DALYs (Disability-Adjusted Life Years)	Hungary	Both	All ages	Pancreatitis	Alcohol use	Number	2021	2924.06	3964.02	2033.72
1302	DALYs (Disability-Adjusted Life Years)	Serbia	Both	All ages	Pancreatitis	Alcohol use	Number	1990	2519.59	3647.57	1508.74
1303	DALYs (Disability-Adjusted Life Years)	Serbia	Both	All ages	Pancreatitis	Alcohol use	Number	2021	2223.85	3076.34	1396.13
1304	DALYs (Disability-Adjusted Life Years)	North Macedonia	Both	All ages	Pancreatitis	Alcohol use	Number	1990	302.66	431.28	185.3
1305	DALYs (Disability-Adjusted Life Years)	North Macedonia	Both	All ages	Pancreatitis	Alcohol use	Number	2021	304.2	464.4	178.84
1306	DALYs (Disability-Adjusted Life Years)	Montenegro	Both	All ages	Pancreatitis	Alcohol use	Number	1990	100.88	153.07	59.27
1307	DALYs (Disability-Adjusted Life Years)	Montenegro	Both	All ages	Pancreatitis	Alcohol use	Number	2021	108.79	165.83	65.9
1308	DALYs (Disability-Adjusted Life Years)	Poland	Both	All ages	Pancreatitis	Alcohol use	Number	1990	10705.5	14338.8	7319.09
1309	DALYs (Disability-Adjusted Life Years)	Poland	Both	All ages	Pancreatitis	Alcohol use	Number	2021	17653.4	22872.8	12831.4
1310	DALYs (Disability-Adjusted Life Years)	Romania	Both	All ages	Pancreatitis	Alcohol use	Number	1990	9968.43	13098	7075.38
1311	DALYs (Disability-Adjusted Life Years)	Romania	Both	All ages	Pancreatitis	Alcohol use	Number	2021	10593.3	14123	7462.18
1312	DALYs (Disability-Adjusted Life Years)	Slovakia	Both	All ages	Pancreatitis	Alcohol use	Number	1990	2302.27	3189.3	1505.33
1313	DALYs (Disability-Adjusted Life Years)	Slovakia	Both	All ages	Pancreatitis	Alcohol use	Number	2021	2142.02	3141.44	1349
1314	DALYs (Disability-Adjusted Life Years)	Estonia	Both	All ages	Pancreatitis	Alcohol use	Number	1990	501.91	743.6	314.37
1315	DALYs (Disability-Adjusted Life Years)	Estonia	Both	All ages	Pancreatitis	Alcohol use	Number	2021	640.7	890.54	438.41
1316	DALYs (Disability-Adjusted Life Years)	Latvia	Both	All ages	Pancreatitis	Alcohol use	Number	1990	950.53	1334.09	634.33
1317	DALYs (Disability-Adjusted Life Years)	Latvia	Both	All ages	Pancreatitis	Alcohol use	Number	2021	1520.17	1991.71	1096.78
1318	DALYs (Disability-Adjusted Life Years)	Slovenia	Both	All ages	Pancreatitis	Alcohol use	Number	1990	477.9	654.75	299.27
1319	DALYs (Disability-Adjusted Life Years)	Slovenia	Both	All ages	Pancreatitis	Alcohol use	Number	2021	191.41	349.44	56.25
1320	DALYs (Disability-Adjusted Life Years)	Belarus	Both	All ages	Pancreatitis	Alcohol use	Number	1990	5184.49	7098.65	3585.43
1321	DALYs (Disability-Adjusted Life Years)	Belarus	Both	All ages	Pancreatitis	Alcohol use	Number	2021	6061.79	8433.57	4174.83
1322	DALYs (Disability-Adjusted Life Years)	Ukraine	Both	All ages	Pancreatitis	Alcohol use	Number	1990	25592.4	36594.4	17009.8
1323	DALYs (Disability-Adjusted Life Years)	Ukraine	Both	All ages	Pancreatitis	Alcohol use	Number	2021	27779.3	41547.7	15824.2
1324	DALYs (Disability-Adjusted Life Years)	Lithuania	Both	All ages	Pancreatitis	Alcohol use	Number	1990	1028.41	1525.71	643.72
1325	DALYs (Disability-Adjusted Life Years)	Lithuania	Both	All ages	Pancreatitis	Alcohol use	Number	2021	2023.86	2702.15	1429.23
1326	DALYs (Disability-Adjusted Life Years)	Republic of Moldova	Both	All ages	Pancreatitis	Alcohol use	Number	1990	4764.44	6456.36	3362.53
1327	DALYs (Disability-Adjusted Life Years)	Republic of Moldova	Both	All ages	Pancreatitis	Alcohol use	Number	2021	3290.23	4424.74	2286.28
1328	DALYs (Disability-Adjusted Life Years)	Russian Federation	Both	All ages	Pancreatitis	Alcohol use	Number	1990	54272.8	74906.3	37642
1329	DALYs (Disability-Adjusted Life Years)	Russian Federation	Both	All ages	Pancreatitis	Alcohol use	Number	2021	131469	173883	94646.6
1330	DALYs (Disability-Adjusted Life Years)	Singapore	Both	All ages	Pancreatitis	Alcohol use	Number	1990	42.41	78.09	15.38
1331	DALYs (Disability-Adjusted Life Years)	Singapore	Both	All ages	Pancreatitis	Alcohol use	Number	2021	46.56	86.12	16.45
1332	DALYs (Disability-Adjusted Life Years)	Brunei Darussalam	Both	All ages	Pancreatitis	Alcohol use	Number	1990	2.47	3.83	1.44
1333	DALYs (Disability-Adjusted Life Years)	Brunei Darussalam	Both	All ages	Pancreatitis	Alcohol use	Number	2021	1.32	3.21	0.02
1334	DALYs (Disability-Adjusted Life Years)	Japan	Both	All ages	Pancreatitis	Alcohol use	Number	1990	9836.84	14114	6138.61
1335	DALYs (Disability-Adjusted Life Years)	Japan	Both	All ages	Pancreatitis	Alcohol use	Number	2021	6942.93	10347.1	3988.78
1336	DALYs (Disability-Adjusted Life Years)	Republic of Korea	Both	All ages	Pancreatitis	Alcohol use	Number	1990	4532.97	6525.28	2519.66
1337	DALYs (Disability-Adjusted Life Years)	Republic of Korea	Both	All ages	Pancreatitis	Alcohol use	Number	2021	4148.86	6147.39	2699.68
1338	DALYs (Disability-Adjusted Life Years)	Australia	Both	All ages	Pancreatitis	Alcohol use	Number	1990	1420.83	1899.54	997.9
1339	DALYs (Disability-Adjusted Life Years)	Australia	Both	All ages	Pancreatitis	Alcohol use	Number	2021	2014	2712.71	1394.75
1340	DALYs (Disability-Adjusted Life Years)	Austria	Both	All ages	Pancreatitis	Alcohol use	Number	1990	1727.05	2231.48	1246.66
1341	DALYs (Disability-Adjusted Life Years)	Austria	Both	All ages	Pancreatitis	Alcohol use	Number	2021	1114.13	1538.61	736.8
1342	DALYs (Disability-Adjusted Life Years)	Andorra	Both	All ages	Pancreatitis	Alcohol use	Number	1990	5.68	8.56	3.34
1343	DALYs (Disability-Adjusted Life Years)	Andorra	Both	All ages	Pancreatitis	Alcohol use	Number	2021	7.72	11.55	4.27
1344	DALYs (Disability-Adjusted Life Years)	Belgium	Both	All ages	Pancreatitis	Alcohol use	Number	1990	1579.25	2103.13	1126.67
1345	DALYs (Disability-Adjusted Life Years)	Belgium	Both	All ages	Pancreatitis	Alcohol use	Number	2021	1332.87	1831.24	873.42
1346	DALYs (Disability-Adjusted Life Years)	Finland	Both	All ages	Pancreatitis	Alcohol use	Number	1990	1236.85	1683.66	829.79
1347	DALYs (Disability-Adjusted Life Years)	Finland	Both	All ages	Pancreatitis	Alcohol use	Number	2021	1068.89	1468.39	686.53
1348	DALYs (Disability-Adjusted Life Years)	Cyprus	Both	All ages	Pancreatitis	Alcohol use	Number	1990	101.02	155.45	63.42
1349	DALYs (Disability-Adjusted Life Years)	Cyprus	Both	All ages	Pancreatitis	Alcohol use	Number	2021	118.25	170.52	73.34
1350	DALYs (Disability-Adjusted Life Years)	New Zealand	Both	All ages	Pancreatitis	Alcohol use	Number	1990	315.82	420.11	219.93
1351	DALYs (Disability-Adjusted Life Years)	New Zealand	Both	All ages	Pancreatitis	Alcohol use	Number	2021	422.49	575.09	272.55
1352	DALYs (Disability-Adjusted Life Years)	France	Both	All ages	Pancreatitis	Alcohol use	Number	1990	9312.44	12022.6	6803.13
1353	DALYs (Disability-Adjusted Life Years)	France	Both	All ages	Pancreatitis	Alcohol use	Number	2021	7820.69	10462.9	5350.96
1354	DALYs (Disability-Adjusted Life Years)	Denmark	Both	All ages	Pancreatitis	Alcohol use	Number	1990	1038.56	1371.28	721.63
1355	DALYs (Disability-Adjusted Life Years)	Denmark	Both	All ages	Pancreatitis	Alcohol use	Number	2021	962.86	1349.23	607.03
1356	DALYs (Disability-Adjusted Life Years)	Germany	Both	All ages	Pancreatitis	Alcohol use	Number	1990	19141.5	24118.6	13819.2
1357	DALYs (Disability-Adjusted Life Years)	Germany	Both	All ages	Pancreatitis	Alcohol use	Number	2021	16274.8	20931.1	11411
1358	DALYs (Disability-Adjusted Life Years)	Greece	Both	All ages	Pancreatitis	Alcohol use	Number	1990	1296.74	1718.43	893.14
1359	DALYs (Disability-Adjusted Life Years)	Greece	Both	All ages	Pancreatitis	Alcohol use	Number	2021	1345.8	1880.62	804.43
1360	DALYs (Disability-Adjusted Life Years)	Italy	Both	All ages	Pancreatitis	Alcohol use	Number	1990	7639.78	9834.92	5532.06
1361	DALYs (Disability-Adjusted Life Years)	Italy	Both	All ages	Pancreatitis	Alcohol use	Number	2021	5582.28	7607.6	3667.86
1362	DALYs (Disability-Adjusted Life Years)	Israel	Both	All ages	Pancreatitis	Alcohol use	Number	1990	39.28	98.04	-9.68
1363	DALYs (Disability-Adjusted Life Years)	Israel	Both	All ages	Pancreatitis	Alcohol use	Number	2021	158.44	289.67	46.34
1364	DALYs (Disability-Adjusted Life Years)	Luxembourg	Both	All ages	Pancreatitis	Alcohol use	Number	1990	59.24	76.89	43.31
1365	DALYs (Disability-Adjusted Life Years)	Luxembourg	Both	All ages	Pancreatitis	Alcohol use	Number	2021	56.06	76.46	37.65
1366	DALYs (Disability-Adjusted Life Years)	Iceland	Both	All ages	Pancreatitis	Alcohol use	Number	1990	10.95	18.08	5.03
1367	DALYs (Disability-Adjusted Life Years)	Iceland	Both	All ages	Pancreatitis	Alcohol use	Number	2021	30.16	42.07	18.93
1368	DALYs (Disability-Adjusted Life Years)	Ireland	Both	All ages	Pancreatitis	Alcohol use	Number	1990	248.67	335.01	170.36
1369	DALYs (Disability-Adjusted Life Years)	Ireland	Both	All ages	Pancreatitis	Alcohol use	Number	2021	281.42	382.1	194.18
1370	DALYs (Disability-Adjusted Life Years)	Norway	Both	All ages	Pancreatitis	Alcohol use	Number	1990	217.58	352.15	113.36
1371	DALYs (Disability-Adjusted Life Years)	Norway	Both	All ages	Pancreatitis	Alcohol use	Number	2021	415.28	616.35	234.13
1372	DALYs (Disability-Adjusted Life Years)	Portugal	Both	All ages	Pancreatitis	Alcohol use	Number	1990	2107.24	2731.06	1566.95
1373	DALYs (Disability-Adjusted Life Years)	Portugal	Both	All ages	Pancreatitis	Alcohol use	Number	2021	1831.19	2395.72	1313.96
1374	DALYs (Disability-Adjusted Life Years)	Spain	Both	All ages	Pancreatitis	Alcohol use	Number	1990	8747.77	11411.1	6375.51
1375	DALYs (Disability-Adjusted Life Years)	Spain	Both	All ages	Pancreatitis	Alcohol use	Number	2021	7001.71	9323.05	4745.68
1376	DALYs (Disability-Adjusted Life Years)	Malta	Both	All ages	Pancreatitis	Alcohol use	Number	1990	20.3	29.09	12.51
1377	DALYs (Disability-Adjusted Life Years)	Malta	Both	All ages	Pancreatitis	Alcohol use	Number	2021	30.72	44.47	18.85
1378	DALYs (Disability-Adjusted Life Years)	Netherlands	Both	All ages	Pancreatitis	Alcohol use	Number	1990	1427.81	1900.24	1002.57
1379	DALYs (Disability-Adjusted Life Years)	Netherlands	Both	All ages	Pancreatitis	Alcohol use	Number	2021	1470.02	2032.49	980.16
1380	DALYs (Disability-Adjusted Life Years)	United Kingdom	Both	All ages	Pancreatitis	Alcohol use	Number	1990	6264.93	8560.75	4122.14
1381	DALYs (Disability-Adjusted Life Years)	United Kingdom	Both	All ages	Pancreatitis	Alcohol use	Number	2021	9171.87	12381.6	6156.55
1382	DALYs (Disability-Adjusted Life Years)	Argentina	Both	All ages	Pancreatitis	Alcohol use	Number	1990	8530	11082.1	6128.38
1383	DALYs (Disability-Adjusted Life Years)	Argentina	Both	All ages	Pancreatitis	Alcohol use	Number	2021	6179.16	8765.4	3949.54
1384	DALYs (Disability-Adjusted Life Years)	Sweden	Both	All ages	Pancreatitis	Alcohol use	Number	1990	949.45	1313.74	618.69
1385	DALYs (Disability-Adjusted Life Years)	Sweden	Both	All ages	Pancreatitis	Alcohol use	Number	2021	980.79	1438.31	579.61
1386	DALYs (Disability-Adjusted Life Years)	Chile	Both	All ages	Pancreatitis	Alcohol use	Number	1990	2096.77	2797.86	1468.97
1387	DALYs (Disability-Adjusted Life Years)	Chile	Both	All ages	Pancreatitis	Alcohol use	Number	2021	2511.16	3364.31	1747.05
1388	DALYs (Disability-Adjusted Life Years)	Switzerland	Both	All ages	Pancreatitis	Alcohol use	Number	1990	718.95	929.52	503.54
1389	DALYs (Disability-Adjusted Life Years)	Switzerland	Both	All ages	Pancreatitis	Alcohol use	Number	2021	588.67	811.96	385.87
1390	DALYs (Disability-Adjusted Life Years)	Canada	Both	All ages	Pancreatitis	Alcohol use	Number	1990	2031.31	2797.7	1374.75
1391	DALYs (Disability-Adjusted Life Years)	Canada	Both	All ages	Pancreatitis	Alcohol use	Number	2021	3456.8	4736.66	2214.71
1392	DALYs (Disability-Adjusted Life Years)	United States of America	Both	All ages	Pancreatitis	Alcohol use	Number	1990	20993.7	28635.9	14629.1
1393	DALYs (Disability-Adjusted Life Years)	United States of America	Both	All ages	Pancreatitis	Alcohol use	Number	2021	33612.4	46599.7	21530.6
1394	DALYs (Disability-Adjusted Life Years)	Uruguay	Both	All ages	Pancreatitis	Alcohol use	Number	1990	461.44	618.87	305.57
1395	DALYs (Disability-Adjusted Life Years)	Uruguay	Both	All ages	Pancreatitis	Alcohol use	Number	2021	403.1	560.58	258.59
1396	DALYs (Disability-Adjusted Life Years)	Bahamas	Both	All ages	Pancreatitis	Alcohol use	Number	1990	41.95	56.35	28.91
1397	DALYs (Disability-Adjusted Life Years)	Bahamas	Both	All ages	Pancreatitis	Alcohol use	Number	2021	48.49	80.45	23.13
1398	DALYs (Disability-Adjusted Life Years)	Barbados	Both	All ages	Pancreatitis	Alcohol use	Number	1990	23.07	30.87	16.22
1399	DALYs (Disability-Adjusted Life Years)	Barbados	Both	All ages	Pancreatitis	Alcohol use	Number	2021	34.29	49.65	22.25
1400	DALYs (Disability-Adjusted Life Years)	Antigua and Barbuda	Both	All ages	Pancreatitis	Alcohol use	Number	1990	1.37	2.65	0.29
1401	DALYs (Disability-Adjusted Life Years)	Antigua and Barbuda	Both	All ages	Pancreatitis	Alcohol use	Number	2021	5.51	7.62	3.47
1402	DALYs (Disability-Adjusted Life Years)	Cuba	Both	All ages	Pancreatitis	Alcohol use	Number	1990	479.9	690.62	282.43
1403	DALYs (Disability-Adjusted Life Years)	Cuba	Both	All ages	Pancreatitis	Alcohol use	Number	2021	974.96	1414.75	594.8
1404	DALYs (Disability-Adjusted Life Years)	Belize	Both	All ages	Pancreatitis	Alcohol use	Number	1990	6.2	10.04	3.56
1405	DALYs (Disability-Adjusted Life Years)	Belize	Both	All ages	Pancreatitis	Alcohol use	Number	2021	24.31	34.7	16.05
1406	DALYs (Disability-Adjusted Life Years)	Guyana	Both	All ages	Pancreatitis	Alcohol use	Number	1990	67.21	86.78	46.81
1407	DALYs (Disability-Adjusted Life Years)	Guyana	Both	All ages	Pancreatitis	Alcohol use	Number	2021	118.03	177.42	74.14
1408	DALYs (Disability-Adjusted Life Years)	Dominican Republic	Both	All ages	Pancreatitis	Alcohol use	Number	1990	242.19	367.06	141
1409	DALYs (Disability-Adjusted Life Years)	Dominican Republic	Both	All ages	Pancreatitis	Alcohol use	Number	2021	471.95	771.39	226.24
1410	DALYs (Disability-Adjusted Life Years)	Grenada	Both	All ages	Pancreatitis	Alcohol use	Number	1990	6.14	8.63	4.24
1411	DALYs (Disability-Adjusted Life Years)	Grenada	Both	All ages	Pancreatitis	Alcohol use	Number	2021	8.75	11.97	5.88
1412	DALYs (Disability-Adjusted Life Years)	Haiti	Both	All ages	Pancreatitis	Alcohol use	Number	1990	536.08	956.35	281.42
1413	DALYs (Disability-Adjusted Life Years)	Haiti	Both	All ages	Pancreatitis	Alcohol use	Number	2021	1125.31	2111.85	549.74
1414	DALYs (Disability-Adjusted Life Years)	Dominica	Both	All ages	Pancreatitis	Alcohol use	Number	1990	5.68	8.49	3.27
1415	DALYs (Disability-Adjusted Life Years)	Dominica	Both	All ages	Pancreatitis	Alcohol use	Number	2021	7.3	10.57	4.29
1416	DALYs (Disability-Adjusted Life Years)	Jamaica	Both	All ages	Pancreatitis	Alcohol use	Number	1990	34.39	56.52	16.98
1417	DALYs (Disability-Adjusted Life Years)	Jamaica	Both	All ages	Pancreatitis	Alcohol use	Number	2021	68.2	103.92	35.71
1418	DALYs (Disability-Adjusted Life Years)	Trinidad and Tobago	Both	All ages	Pancreatitis	Alcohol use	Number	1990	65.83	94.73	40.44
1419	DALYs (Disability-Adjusted Life Years)	Trinidad and Tobago	Both	All ages	Pancreatitis	Alcohol use	Number	2021	114.85	172.07	69.25
1420	DALYs (Disability-Adjusted Life Years)	Saint Vincent and the Grenadines	Both	All ages	Pancreatitis	Alcohol use	Number	1990	5.96	8.96	3.11
1421	DALYs (Disability-Adjusted Life Years)	Saint Vincent and the Grenadines	Both	All ages	Pancreatitis	Alcohol use	Number	2021	16.3	22.46	10.57
1422	DALYs (Disability-Adjusted Life Years)	Saint Lucia	Both	All ages	Pancreatitis	Alcohol use	Number	1990	6.14	8.03	4.37
1423	DALYs (Disability-Adjusted Life Years)	Saint Lucia	Both	All ages	Pancreatitis	Alcohol use	Number	2021	10.5	14.79	6.95
1424	DALYs (Disability-Adjusted Life Years)	Suriname	Both	All ages	Pancreatitis	Alcohol use	Number	1990	38.12	56.28	22.47
1425	DALYs (Disability-Adjusted Life Years)	Suriname	Both	All ages	Pancreatitis	Alcohol use	Number	2021	60.4	92.84	31.06
1426	DALYs (Disability-Adjusted Life Years)	Bolivia (Plurinational State of)	Both	All ages	Pancreatitis	Alcohol use	Number	1990	547.65	975.07	236.73
1427	DALYs (Disability-Adjusted Life Years)	Bolivia (Plurinational State of)	Both	All ages	Pancreatitis	Alcohol use	Number	2021	1265.38	2095.01	621.46
1428	DALYs (Disability-Adjusted Life Years)	Peru	Both	All ages	Pancreatitis	Alcohol use	Number	1990	2462.49	3906.01	1094.95
1429	DALYs (Disability-Adjusted Life Years)	Peru	Both	All ages	Pancreatitis	Alcohol use	Number	2021	4686.59	7008.91	2561.53
1430	DALYs (Disability-Adjusted Life Years)	Colombia	Both	All ages	Pancreatitis	Alcohol use	Number	1990	1989.35	2692.99	1444.85
1431	DALYs (Disability-Adjusted Life Years)	Colombia	Both	All ages	Pancreatitis	Alcohol use	Number	2021	2086.16	3017.44	1275.92
1432	DALYs (Disability-Adjusted Life Years)	Ecuador	Both	All ages	Pancreatitis	Alcohol use	Number	1990	760.94	1150.37	387.15
1433	DALYs (Disability-Adjusted Life Years)	Ecuador	Both	All ages	Pancreatitis	Alcohol use	Number	2021	1452.52	2158.95	892.94
1434	DALYs (Disability-Adjusted Life Years)	Costa Rica	Both	All ages	Pancreatitis	Alcohol use	Number	1990	301.44	400.37	206.26
1435	DALYs (Disability-Adjusted Life Years)	Costa Rica	Both	All ages	Pancreatitis	Alcohol use	Number	2021	606.15	866.63	377.3
1436	DALYs (Disability-Adjusted Life Years)	El Salvador	Both	All ages	Pancreatitis	Alcohol use	Number	1990	389.7	593.05	221.32
1437	DALYs (Disability-Adjusted Life Years)	El Salvador	Both	All ages	Pancreatitis	Alcohol use	Number	2021	537.07	849.69	291.6
1438	DALYs (Disability-Adjusted Life Years)	Guatemala	Both	All ages	Pancreatitis	Alcohol use	Number	1990	1302.28	1825.25	841.04
1439	DALYs (Disability-Adjusted Life Years)	Guatemala	Both	All ages	Pancreatitis	Alcohol use	Number	2021	2294.96	3244.3	1466.52
1440	DALYs (Disability-Adjusted Life Years)	Honduras	Both	All ages	Pancreatitis	Alcohol use	Number	1990	329.96	520.05	185.96
1441	DALYs (Disability-Adjusted Life Years)	Honduras	Both	All ages	Pancreatitis	Alcohol use	Number	2021	823.97	1402.14	456.09
1442	DALYs (Disability-Adjusted Life Years)	Mexico	Both	All ages	Pancreatitis	Alcohol use	Number	1990	8372.85	11080.5	5845.65
1443	DALYs (Disability-Adjusted Life Years)	Mexico	Both	All ages	Pancreatitis	Alcohol use	Number	2021	21971.7	29806.9	14840.5
1444	DALYs (Disability-Adjusted Life Years)	Nicaragua	Both	All ages	Pancreatitis	Alcohol use	Number	1990	148.29	246.31	79.79
1445	DALYs (Disability-Adjusted Life Years)	Nicaragua	Both	All ages	Pancreatitis	Alcohol use	Number	2021	404.46	583.04	244.54
1446	DALYs (Disability-Adjusted Life Years)	Panama	Both	All ages	Pancreatitis	Alcohol use	Number	1990	101.16	136.87	70.83
1447	DALYs (Disability-Adjusted Life Years)	Panama	Both	All ages	Pancreatitis	Alcohol use	Number	2021	237.39	336.84	158.23
1448	DALYs (Disability-Adjusted Life Years)	Venezuela (Bolivarian Republic of)	Both	All ages	Pancreatitis	Alcohol use	Number	1990	1179.34	1511.59	873.82
1449	DALYs (Disability-Adjusted Life Years)	Venezuela (Bolivarian Republic of)	Both	All ages	Pancreatitis	Alcohol use	Number	2021	1640.05	2478.87	976.67
1450	DALYs (Disability-Adjusted Life Years)	Algeria	Both	All ages	Pancreatitis	Alcohol use	Number	1990	26.91	54.59	11.01
1451	DALYs (Disability-Adjusted Life Years)	Algeria	Both	All ages	Pancreatitis	Alcohol use	Number	2021	136.61	236.18	72.17
1452	DALYs (Disability-Adjusted Life Years)	Brazil	Both	All ages	Pancreatitis	Alcohol use	Number	1990	17374.2	23445.4	12286.1
1453	DALYs (Disability-Adjusted Life Years)	Brazil	Both	All ages	Pancreatitis	Alcohol use	Number	2021	35110.3	47838.9	24059.9
1454	DALYs (Disability-Adjusted Life Years)	Paraguay	Both	All ages	Pancreatitis	Alcohol use	Number	1990	468.83	707.66	296.97
1455	DALYs (Disability-Adjusted Life Years)	Paraguay	Both	All ages	Pancreatitis	Alcohol use	Number	2021	1016.48	1510.17	608.26
1456	DALYs (Disability-Adjusted Life Years)	Bahrain	Both	All ages	Pancreatitis	Alcohol use	Number	1990	4.75	7.2	2.92
1457	DALYs (Disability-Adjusted Life Years)	Bahrain	Both	All ages	Pancreatitis	Alcohol use	Number	2021	10.9	17.26	6.48
1458	DALYs (Disability-Adjusted Life Years)	Iraq	Both	All ages	Pancreatitis	Alcohol use	Number	1990	19.81	30.04	11.54
1459	DALYs (Disability-Adjusted Life Years)	Iraq	Both	All ages	Pancreatitis	Alcohol use	Number	2021	31.74	49.2	18.58
1460	DALYs (Disability-Adjusted Life Years)	Jordan	Both	All ages	Pancreatitis	Alcohol use	Number	1990	4.54	7.42	2.52
1461	DALYs (Disability-Adjusted Life Years)	Jordan	Both	All ages	Pancreatitis	Alcohol use	Number	2021	19.66	31.13	10.69
1462	DALYs (Disability-Adjusted Life Years)	Kuwait	Both	All ages	Pancreatitis	Alcohol use	Number	1990	0	0	0
1463	DALYs (Disability-Adjusted Life Years)	Kuwait	Both	All ages	Pancreatitis	Alcohol use	Number	2021	2.15	6.68	-0.03
1464	DALYs (Disability-Adjusted Life Years)	Egypt	Both	All ages	Pancreatitis	Alcohol use	Number	1990	22.5	40.9	9.4
1465	DALYs (Disability-Adjusted Life Years)	Egypt	Both	All ages	Pancreatitis	Alcohol use	Number	2021	73.67	121.25	38.53
1466	DALYs (Disability-Adjusted Life Years)	Iran (Islamic Republic of)	Both	All ages	Pancreatitis	Alcohol use	Number	1990	0.01	0.1	-0.07
1467	DALYs (Disability-Adjusted Life Years)	Iran (Islamic Republic of)	Both	All ages	Pancreatitis	Alcohol use	Number	2021	235.62	387.66	129.5
1468	DALYs (Disability-Adjusted Life Years)	Lebanon	Both	All ages	Pancreatitis	Alcohol use	Number	1990	35.49	61.8	16.39
1469	DALYs (Disability-Adjusted Life Years)	Lebanon	Both	All ages	Pancreatitis	Alcohol use	Number	2021	48.26	76.04	25.3
1470	DALYs (Disability-Adjusted Life Years)	Libya	Both	All ages	Pancreatitis	Alcohol use	Number	1990	0.03	0.21	-0.09
1471	DALYs (Disability-Adjusted Life Years)	Libya	Both	All ages	Pancreatitis	Alcohol use	Number	2021	18.49	32.81	8.86
1472	DALYs (Disability-Adjusted Life Years)	Qatar	Both	All ages	Pancreatitis	Alcohol use	Number	1990	2.1	3.7	1.07
1473	DALYs (Disability-Adjusted Life Years)	Qatar	Both	All ages	Pancreatitis	Alcohol use	Number	2021	15.4	26.68	7.7
1474	DALYs (Disability-Adjusted Life Years)	Palestine	Both	All ages	Pancreatitis	Alcohol use	Number	1990	11.8	21.96	5.8
1475	DALYs (Disability-Adjusted Life Years)	Palestine	Both	All ages	Pancreatitis	Alcohol use	Number	2021	21.91	33.28	12.95
1476	DALYs (Disability-Adjusted Life Years)	Saudi Arabia	Both	All ages	Pancreatitis	Alcohol use	Number	1990	24.65	62.41	3.39
1477	DALYs (Disability-Adjusted Life Years)	Saudi Arabia	Both	All ages	Pancreatitis	Alcohol use	Number	2021	51.41	123.35	2.36
1478	DALYs (Disability-Adjusted Life Years)	Oman	Both	All ages	Pancreatitis	Alcohol use	Number	1990	1.57	3.44	0.47
1479	DALYs (Disability-Adjusted Life Years)	Oman	Both	All ages	Pancreatitis	Alcohol use	Number	2021	6.5	13.1	2.74
1480	DALYs (Disability-Adjusted Life Years)	Morocco	Both	All ages	Pancreatitis	Alcohol use	Number	1990	37.5	71.31	17.33
1481	DALYs (Disability-Adjusted Life Years)	Morocco	Both	All ages	Pancreatitis	Alcohol use	Number	2021	58.09	104.37	30.13
1482	DALYs (Disability-Adjusted Life Years)	Turkey	Both	All ages	Pancreatitis	Alcohol use	Number	1990	580.86	914.4	300.9
1483	DALYs (Disability-Adjusted Life Years)	Turkey	Both	All ages	Pancreatitis	Alcohol use	Number	2021	1007.48	1553.52	548.99
1484	DALYs (Disability-Adjusted Life Years)	United Arab Emirates	Both	All ages	Pancreatitis	Alcohol use	Number	1990	30.1	56.02	14.28
1485	DALYs (Disability-Adjusted Life Years)	United Arab Emirates	Both	All ages	Pancreatitis	Alcohol use	Number	2021	108.3	178.87	53.72
1486	DALYs (Disability-Adjusted Life Years)	Tunisia	Both	All ages	Pancreatitis	Alcohol use	Number	1990	29.89	57.03	13.48
1487	DALYs (Disability-Adjusted Life Years)	Tunisia	Both	All ages	Pancreatitis	Alcohol use	Number	2021	87.71	144.27	49.1
1488	DALYs (Disability-Adjusted Life Years)	Yemen	Both	All ages	Pancreatitis	Alcohol use	Number	1990	28.32	54.46	12.77
1489	DALYs (Disability-Adjusted Life Years)	Yemen	Both	All ages	Pancreatitis	Alcohol use	Number	2021	27.89	50.31	12.77
1490	DALYs (Disability-Adjusted Life Years)	Syrian Arab Republic	Both	All ages	Pancreatitis	Alcohol use	Number	1990	41.97	68.86	23.99
1491	DALYs (Disability-Adjusted Life Years)	Syrian Arab Republic	Both	All ages	Pancreatitis	Alcohol use	Number	2021	35.3	65.3	12.8
1492	DALYs (Disability-Adjusted Life Years)	Afghanistan	Both	All ages	Pancreatitis	Alcohol use	Number	1990	0	0	0
1493	DALYs (Disability-Adjusted Life Years)	Afghanistan	Both	All ages	Pancreatitis	Alcohol use	Number	2021	4.26	11.92	-0.07
1494	DALYs (Disability-Adjusted Life Years)	Bangladesh	Both	All ages	Pancreatitis	Alcohol use	Number	1990	90.78	434.26	-67.42
1495	DALYs (Disability-Adjusted Life Years)	Bangladesh	Both	All ages	Pancreatitis	Alcohol use	Number	2021	1397.53	3531.25	6.21
1496	DALYs (Disability-Adjusted Life Years)	Bhutan	Both	All ages	Pancreatitis	Alcohol use	Number	1990	50.71	103.05	20.95
1497	DALYs (Disability-Adjusted Life Years)	Bhutan	Both	All ages	Pancreatitis	Alcohol use	Number	2021	9.01	32.95	-2.59
1498	DALYs (Disability-Adjusted Life Years)	India	Both	All ages	Pancreatitis	Alcohol use	Number	1990	32860.9	59903.9	14381.3
1499	DALYs (Disability-Adjusted Life Years)	India	Both	All ages	Pancreatitis	Alcohol use	Number	2021	92750.1	135255	53594.5
1500	DALYs (Disability-Adjusted Life Years)	Pakistan	Both	All ages	Pancreatitis	Alcohol use	Number	1990	278.07	1014.6	-134.27
1501	DALYs (Disability-Adjusted Life Years)	Pakistan	Both	All ages	Pancreatitis	Alcohol use	Number	2021	1343.06	2932.59	231.59
1502	DALYs (Disability-Adjusted Life Years)	Nepal	Both	All ages	Pancreatitis	Alcohol use	Number	1990	35.54	267.25	-99.29
1503	DALYs (Disability-Adjusted Life Years)	Nepal	Both	All ages	Pancreatitis	Alcohol use	Number	2021	1771.61	3427	523.7
1504	DALYs (Disability-Adjusted Life Years)	Angola	Both	All ages	Pancreatitis	Alcohol use	Number	1990	195.26	384.18	73.76
1505	DALYs (Disability-Adjusted Life Years)	Angola	Both	All ages	Pancreatitis	Alcohol use	Number	2021	1355.87	2346.03	727.37
1506	DALYs (Disability-Adjusted Life Years)	Congo	Both	All ages	Pancreatitis	Alcohol use	Number	1990	54.21	124.56	11.3
1507	DALYs (Disability-Adjusted Life Years)	Congo	Both	All ages	Pancreatitis	Alcohol use	Number	2021	317.65	622.9	142.35
1508	DALYs (Disability-Adjusted Life Years)	Central African Republic	Both	All ages	Pancreatitis	Alcohol use	Number	1990	81.41	161.4	27.35
1509	DALYs (Disability-Adjusted Life Years)	Central African Republic	Both	All ages	Pancreatitis	Alcohol use	Number	2021	95.76	240.94	18.62
1510	DALYs (Disability-Adjusted Life Years)	Democratic Republic of the Congo	Both	All ages	Pancreatitis	Alcohol use	Number	1990	791.41	1956.63	186.4
1511	DALYs (Disability-Adjusted Life Years)	Democratic Republic of the Congo	Both	All ages	Pancreatitis	Alcohol use	Number	2021	2003.32	4509.15	481.51
1512	DALYs (Disability-Adjusted Life Years)	Equatorial Guinea	Both	All ages	Pancreatitis	Alcohol use	Number	1990	10.79	38.03	1.49
1513	DALYs (Disability-Adjusted Life Years)	Equatorial Guinea	Both	All ages	Pancreatitis	Alcohol use	Number	2021	80.38	180.65	34.78
1514	DALYs (Disability-Adjusted Life Years)	Gabon	Both	All ages	Pancreatitis	Alcohol use	Number	1990	52.11	98.51	27.47
1515	DALYs (Disability-Adjusted Life Years)	Gabon	Both	All ages	Pancreatitis	Alcohol use	Number	2021	116.69	236.26	56.15
1516	DALYs (Disability-Adjusted Life Years)	Comoros	Both	All ages	Pancreatitis	Alcohol use	Number	1990	0.64	2.5	-0.17
1517	DALYs (Disability-Adjusted Life Years)	Comoros	Both	All ages	Pancreatitis	Alcohol use	Number	2021	5.78	13.6	0.89
1518	DALYs (Disability-Adjusted Life Years)	Burundi	Both	All ages	Pancreatitis	Alcohol use	Number	1990	317.97	669.61	140.89
1519	DALYs (Disability-Adjusted Life Years)	Burundi	Both	All ages	Pancreatitis	Alcohol use	Number	2021	574.28	1251.38	213
1520	DALYs (Disability-Adjusted Life Years)	Djibouti	Both	All ages	Pancreatitis	Alcohol use	Number	1990	3.47	11.14	-0.32
1521	DALYs (Disability-Adjusted Life Years)	Djibouti	Both	All ages	Pancreatitis	Alcohol use	Number	2021	1.68	11.4	-5.13
1522	DALYs (Disability-Adjusted Life Years)	Eritrea	Both	All ages	Pancreatitis	Alcohol use	Number	1990	40.62	102.33	2.02
1523	DALYs (Disability-Adjusted Life Years)	Eritrea	Both	All ages	Pancreatitis	Alcohol use	Number	2021	67.65	189.48	-6.03
1524	DALYs (Disability-Adjusted Life Years)	Kenya	Both	All ages	Pancreatitis	Alcohol use	Number	1990	862.64	2081.93	272.01
1525	DALYs (Disability-Adjusted Life Years)	Kenya	Both	All ages	Pancreatitis	Alcohol use	Number	2021	2263.35	4182.22	1049.35
1526	DALYs (Disability-Adjusted Life Years)	Ethiopia	Both	All ages	Pancreatitis	Alcohol use	Number	1990	514.27	1313.88	82.07
1527	DALYs (Disability-Adjusted Life Years)	Ethiopia	Both	All ages	Pancreatitis	Alcohol use	Number	2021	2761.84	5647.47	878.41
1528	DALYs (Disability-Adjusted Life Years)	Madagascar	Both	All ages	Pancreatitis	Alcohol use	Number	1990	216.31	465.74	49.46
1529	DALYs (Disability-Adjusted Life Years)	Madagascar	Both	All ages	Pancreatitis	Alcohol use	Number	2021	401.98	1044.26	81.66
1530	DALYs (Disability-Adjusted Life Years)	Mauritius	Both	All ages	Pancreatitis	Alcohol use	Number	1990	221.88	337.91	112.16
1531	DALYs (Disability-Adjusted Life Years)	Mauritius	Both	All ages	Pancreatitis	Alcohol use	Number	2021	230.1	368.37	116.46
1532	DALYs (Disability-Adjusted Life Years)	Malawi	Both	All ages	Pancreatitis	Alcohol use	Number	1990	209.99	437.65	79.54
1533	DALYs (Disability-Adjusted Life Years)	Malawi	Both	All ages	Pancreatitis	Alcohol use	Number	2021	757.36	1298.52	385.09
1534	DALYs (Disability-Adjusted Life Years)	Mozambique	Both	All ages	Pancreatitis	Alcohol use	Number	1990	37.59	226.96	-77.68
1535	DALYs (Disability-Adjusted Life Years)	Mozambique	Both	All ages	Pancreatitis	Alcohol use	Number	2021	651.69	1539.66	30.27
1536	DALYs (Disability-Adjusted Life Years)	Seychelles	Both	All ages	Pancreatitis	Alcohol use	Number	1990	4.39	7.84	2.21
1537	DALYs (Disability-Adjusted Life Years)	Seychelles	Both	All ages	Pancreatitis	Alcohol use	Number	2021	7.71	15.51	3.6
1538	DALYs (Disability-Adjusted Life Years)	Rwanda	Both	All ages	Pancreatitis	Alcohol use	Number	1990	448.02	744.64	246.07
1539	DALYs (Disability-Adjusted Life Years)	Rwanda	Both	All ages	Pancreatitis	Alcohol use	Number	2021	896.34	1713.51	352.49
1540	DALYs (Disability-Adjusted Life Years)	United Republic of Tanzania	Both	All ages	Pancreatitis	Alcohol use	Number	1990	864.8	1521.88	395.05
1541	DALYs (Disability-Adjusted Life Years)	United Republic of Tanzania	Both	All ages	Pancreatitis	Alcohol use	Number	2021	2687.31	4543.47	1243.84
1542	DALYs (Disability-Adjusted Life Years)	Somalia	Both	All ages	Pancreatitis	Alcohol use	Number	1990	0	0	0
1543	DALYs (Disability-Adjusted Life Years)	Somalia	Both	All ages	Pancreatitis	Alcohol use	Number	2021	0	0	0
1544	DALYs (Disability-Adjusted Life Years)	Botswana	Both	All ages	Pancreatitis	Alcohol use	Number	1990	73.5	173.82	27.97
1545	DALYs (Disability-Adjusted Life Years)	Botswana	Both	All ages	Pancreatitis	Alcohol use	Number	2021	136.89	259.23	66.71
1546	DALYs (Disability-Adjusted Life Years)	Lesotho	Both	All ages	Pancreatitis	Alcohol use	Number	1990	58.49	149.93	17.51
1547	DALYs (Disability-Adjusted Life Years)	Lesotho	Both	All ages	Pancreatitis	Alcohol use	Number	2021	117.69	210.46	51.01
1548	DALYs (Disability-Adjusted Life Years)	Uganda	Both	All ages	Pancreatitis	Alcohol use	Number	1990	448.61	894.8	184.34
1549	DALYs (Disability-Adjusted Life Years)	Uganda	Both	All ages	Pancreatitis	Alcohol use	Number	2021	1648.17	2796	919.64
1550	DALYs (Disability-Adjusted Life Years)	Zambia	Both	All ages	Pancreatitis	Alcohol use	Number	1990	272.47	490.7	129.32
1551	DALYs (Disability-Adjusted Life Years)	Zambia	Both	All ages	Pancreatitis	Alcohol use	Number	2021	1045.38	1936.97	526.36
1552	DALYs (Disability-Adjusted Life Years)	Zimbabwe	Both	All ages	Pancreatitis	Alcohol use	Number	1990	446.72	785.56	210.3
1553	DALYs (Disability-Adjusted Life Years)	Zimbabwe	Both	All ages	Pancreatitis	Alcohol use	Number	2021	991.16	1871.33	422.1
1554	DALYs (Disability-Adjusted Life Years)	Namibia	Both	All ages	Pancreatitis	Alcohol use	Number	1990	55.19	142.11	14.11
1555	DALYs (Disability-Adjusted Life Years)	Namibia	Both	All ages	Pancreatitis	Alcohol use	Number	2021	211.25	386.05	109.21
1556	DALYs (Disability-Adjusted Life Years)	South Africa	Both	All ages	Pancreatitis	Alcohol use	Number	1990	2549.81	3613.34	1620.01
1557	DALYs (Disability-Adjusted Life Years)	South Africa	Both	All ages	Pancreatitis	Alcohol use	Number	2021	4711.89	6276.08	3268.52
1558	DALYs (Disability-Adjusted Life Years)	Eswatini	Both	All ages	Pancreatitis	Alcohol use	Number	1990	40.13	70.4	21.11
1559	DALYs (Disability-Adjusted Life Years)	Eswatini	Both	All ages	Pancreatitis	Alcohol use	Number	2021	79.23	154.71	35.16
1560	DALYs (Disability-Adjusted Life Years)	Benin	Both	All ages	Pancreatitis	Alcohol use	Number	1990	168.33	395.16	25.64
1561	DALYs (Disability-Adjusted Life Years)	Benin	Both	All ages	Pancreatitis	Alcohol use	Number	2021	980.93	1954.01	339.49
1562	DALYs (Disability-Adjusted Life Years)	Chad	Both	All ages	Pancreatitis	Alcohol use	Number	1990	82.19	315.37	-28.19
1563	DALYs (Disability-Adjusted Life Years)	Chad	Both	All ages	Pancreatitis	Alcohol use	Number	2021	1201.49	2927.23	116.28
1564	DALYs (Disability-Adjusted Life Years)	Cabo Verde	Both	All ages	Pancreatitis	Alcohol use	Number	1990	29.4	57.91	11.63
1565	DALYs (Disability-Adjusted Life Years)	Cabo Verde	Both	All ages	Pancreatitis	Alcohol use	Number	2021	111.66	172.92	58.97
1566	DALYs (Disability-Adjusted Life Years)	Coted'Ivoire	Both	All ages	Pancreatitis	Alcohol use	Number	1990	1292.05	2193.7	578.54
1567	DALYs (Disability-Adjusted Life Years)	Coted'Ivoire	Both	All ages	Pancreatitis	Alcohol use	Number	2021	5278.7	8415.74	2995.9
1568	DALYs (Disability-Adjusted Life Years)	Gambia	Both	All ages	Pancreatitis	Alcohol use	Number	1990	35.26	94.72	1.62
1569	DALYs (Disability-Adjusted Life Years)	Gambia	Both	All ages	Pancreatitis	Alcohol use	Number	2021	289.2	579.02	123.64
1570	DALYs (Disability-Adjusted Life Years)	Burkina Faso	Both	All ages	Pancreatitis	Alcohol use	Number	1990	758.42	1285.81	421.11
1571	DALYs (Disability-Adjusted Life Years)	Burkina Faso	Both	All ages	Pancreatitis	Alcohol use	Number	2021	2688.37	4212.15	1519.27
1572	DALYs (Disability-Adjusted Life Years)	Cameroon	Both	All ages	Pancreatitis	Alcohol use	Number	1990	1170.79	2213.49	473.59
1573	DALYs (Disability-Adjusted Life Years)	Cameroon	Both	All ages	Pancreatitis	Alcohol use	Number	2021	5996.1	11503.1	2916.31
1574	DALYs (Disability-Adjusted Life Years)	Guinea	Both	All ages	Pancreatitis	Alcohol use	Number	1990	98.45	310.64	-16.44
1575	DALYs (Disability-Adjusted Life Years)	Guinea	Both	All ages	Pancreatitis	Alcohol use	Number	2021	446.86	966.98	81.01
1576	DALYs (Disability-Adjusted Life Years)	Guinea-Bissau	Both	All ages	Pancreatitis	Alcohol use	Number	1990	107.91	193.04	42.48
1577	DALYs (Disability-Adjusted Life Years)	Guinea-Bissau	Both	All ages	Pancreatitis	Alcohol use	Number	2021	283.43	510.49	130.54
1578	DALYs (Disability-Adjusted Life Years)	Liberia	Both	All ages	Pancreatitis	Alcohol use	Number	1990	310.9	519.61	168.28
1579	DALYs (Disability-Adjusted Life Years)	Liberia	Both	All ages	Pancreatitis	Alcohol use	Number	2021	799.43	1410.18	381.71
1580	DALYs (Disability-Adjusted Life Years)	Mali	Both	All ages	Pancreatitis	Alcohol use	Number	1990	254.52	616.29	88.67
1581	DALYs (Disability-Adjusted Life Years)	Mali	Both	All ages	Pancreatitis	Alcohol use	Number	2021	836.5	1786.06	358.92
1582	DALYs (Disability-Adjusted Life Years)	Ghana	Both	All ages	Pancreatitis	Alcohol use	Number	1990	1141.54	2087.89	473.89
1583	DALYs (Disability-Adjusted Life Years)	Ghana	Both	All ages	Pancreatitis	Alcohol use	Number	2021	4100.41	7224.4	1822.34
1584	DALYs (Disability-Adjusted Life Years)	Mauritania	Both	All ages	Pancreatitis	Alcohol use	Number	1990	0	0	0
1585	DALYs (Disability-Adjusted Life Years)	Mauritania	Both	All ages	Pancreatitis	Alcohol use	Number	2021	0	0	0
1586	DALYs (Disability-Adjusted Life Years)	Nigeria	Both	All ages	Pancreatitis	Alcohol use	Number	1990	8608.79	16209.5	4130.73
1587	DALYs (Disability-Adjusted Life Years)	Nigeria	Both	All ages	Pancreatitis	Alcohol use	Number	2021	23505.3	37131.5	13861.8
1588	DALYs (Disability-Adjusted Life Years)	Sao Tome and Principe	Both	All ages	Pancreatitis	Alcohol use	Number	1990	10.46	18.58	4.93
1589	DALYs (Disability-Adjusted Life Years)	Sao Tome and Principe	Both	All ages	Pancreatitis	Alcohol use	Number	2021	36.56	62.75	18.35
1590	DALYs (Disability-Adjusted Life Years)	Senegal	Both	All ages	Pancreatitis	Alcohol use	Number	1990	101.58	371.81	-70.88
1591	DALYs (Disability-Adjusted Life Years)	Senegal	Both	All ages	Pancreatitis	Alcohol use	Number	2021	142	638.63	-141.1
1592	DALYs (Disability-Adjusted Life Years)	Sierra Leone	Both	All ages	Pancreatitis	Alcohol use	Number	1990	438.84	772.93	233.03
1593	DALYs (Disability-Adjusted Life Years)	Sierra Leone	Both	All ages	Pancreatitis	Alcohol use	Number	2021	974.8	1763.12	481.17
1594	DALYs (Disability-Adjusted Life Years)	Niger	Both	All ages	Pancreatitis	Alcohol use	Number	1990	9.64	94.29	-42.36
1595	DALYs (Disability-Adjusted Life Years)	Niger	Both	All ages	Pancreatitis	Alcohol use	Number	2021	91.68	529.69	-152.35
1596	DALYs (Disability-Adjusted Life Years)	Bermuda	Both	All ages	Pancreatitis	Alcohol use	Number	1990	8.49	11.42	5.56
1597	DALYs (Disability-Adjusted Life Years)	Bermuda	Both	All ages	Pancreatitis	Alcohol use	Number	2021	6.39	8.99	3.87
1598	DALYs (Disability-Adjusted Life Years)	Togo	Both	All ages	Pancreatitis	Alcohol use	Number	1990	237.38	460.7	90.37
1599	DALYs (Disability-Adjusted Life Years)	Togo	Both	All ages	Pancreatitis	Alcohol use	Number	2021	777.29	1417.91	339.81
1600	DALYs (Disability-Adjusted Life Years)	Cook Islands	Both	All ages	Pancreatitis	Alcohol use	Number	1990	0.49	1.76	-0.14
1601	DALYs (Disability-Adjusted Life Years)	Cook Islands	Both	All ages	Pancreatitis	Alcohol use	Number	2021	4.65	7.12	2.75
1602	DALYs (Disability-Adjusted Life Years)	Greenland	Both	All ages	Pancreatitis	Alcohol use	Number	1990	9.02	14.41	4.36
1603	DALYs (Disability-Adjusted Life Years)	Greenland	Both	All ages	Pancreatitis	Alcohol use	Number	2021	8.69	13.73	4.81
1604	DALYs (Disability-Adjusted Life Years)	American Samoa	Both	All ages	Pancreatitis	Alcohol use	Number	1990	0.22	0.81	-0.14
1605	DALYs (Disability-Adjusted Life Years)	American Samoa	Both	All ages	Pancreatitis	Alcohol use	Number	2021	0.27	0.97	-0.15
1606	DALYs (Disability-Adjusted Life Years)	Monaco	Both	All ages	Pancreatitis	Alcohol use	Number	1990	1.99	4.89	0
1607	DALYs (Disability-Adjusted Life Years)	Monaco	Both	All ages	Pancreatitis	Alcohol use	Number	2021	2.68	6.33	0
1608	DALYs (Disability-Adjusted Life Years)	Palau	Both	All ages	Pancreatitis	Alcohol use	Number	1990	0.43	1.07	0.01
1609	DALYs (Disability-Adjusted Life Years)	Palau	Both	All ages	Pancreatitis	Alcohol use	Number	2021	1.12	2.42	0.16
1610	DALYs (Disability-Adjusted Life Years)	Nauru	Both	All ages	Pancreatitis	Alcohol use	Number	1990	0.59	1.11	0.2
1611	DALYs (Disability-Adjusted Life Years)	Nauru	Both	All ages	Pancreatitis	Alcohol use	Number	2021	0.71	1.57	0.24
1612	DALYs (Disability-Adjusted Life Years)	Guam	Both	All ages	Pancreatitis	Alcohol use	Number	1990	0.77	2.64	-0.1
1613	DALYs (Disability-Adjusted Life Years)	Guam	Both	All ages	Pancreatitis	Alcohol use	Number	2021	2.54	5.25	0.31
1614	DALYs (Disability-Adjusted Life Years)	Niue	Both	All ages	Pancreatitis	Alcohol use	Number	1990	0.12	0.25	0.02
1615	DALYs (Disability-Adjusted Life Years)	Niue	Both	All ages	Pancreatitis	Alcohol use	Number	2021	0.12	0.21	0.05
1616	DALYs (Disability-Adjusted Life Years)	Northern Mariana Islands	Both	All ages	Pancreatitis	Alcohol use	Number	1990	0.79	2.3	0
1617	DALYs (Disability-Adjusted Life Years)	Northern Mariana Islands	Both	All ages	Pancreatitis	Alcohol use	Number	2021	1.56	3.31	0.09
1618	DALYs (Disability-Adjusted Life Years)	Puerto Rico	Both	All ages	Pancreatitis	Alcohol use	Number	1990	479.41	654.5	313.98
1619	DALYs (Disability-Adjusted Life Years)	Puerto Rico	Both	All ages	Pancreatitis	Alcohol use	Number	2021	296.88	422.68	188.93
1620	DALYs (Disability-Adjusted Life Years)	Saint Kitts and Nevis	Both	All ages	Pancreatitis	Alcohol use	Number	1990	4.51	7.08	0
1621	DALYs (Disability-Adjusted Life Years)	Saint Kitts and Nevis	Both	All ages	Pancreatitis	Alcohol use	Number	2021	5.11	14.84	-0.02
1622	DALYs (Disability-Adjusted Life Years)	San Marino	Both	All ages	Pancreatitis	Alcohol use	Number	1990	1.43	2.68	0
1623	DALYs (Disability-Adjusted Life Years)	San Marino	Both	All ages	Pancreatitis	Alcohol use	Number	2021	1.73	3.55	0
1624	DALYs (Disability-Adjusted Life Years)	United States Virgin Islands	Both	All ages	Pancreatitis	Alcohol use	Number	1990	6.49	16.33	-0.09
1625	DALYs (Disability-Adjusted Life Years)	United States Virgin Islands	Both	All ages	Pancreatitis	Alcohol use	Number	2021	7.28	14.46	0.18
1626	DALYs (Disability-Adjusted Life Years)	Tokelau	Both	All ages	Pancreatitis	Alcohol use	Number	1990	0.05	0.12	0.01
1627	DALYs (Disability-Adjusted Life Years)	Tokelau	Both	All ages	Pancreatitis	Alcohol use	Number	2021	0.07	0.13	0.03
1628	DALYs (Disability-Adjusted Life Years)	South Sudan	Both	All ages	Pancreatitis	Alcohol use	Number	1990	7.39	55.2	-17.77
1629	DALYs (Disability-Adjusted Life Years)	South Sudan	Both	All ages	Pancreatitis	Alcohol use	Number	2021	9.83	58.98	-27.73
1630	DALYs (Disability-Adjusted Life Years)	Tuvalu	Both	All ages	Pancreatitis	Alcohol use	Number	1990	0.24	0.58	0.05
1631	DALYs (Disability-Adjusted Life Years)	Tuvalu	Both	All ages	Pancreatitis	Alcohol use	Number	2021	0.42	0.86	0.13
1632	DALYs (Disability-Adjusted Life Years)	Sudan	Both	All ages	Pancreatitis	Alcohol use	Number	1990	108.63	211.3	50.74
1633	DALYs (Disability-Adjusted Life Years)	Sudan	Both	All ages	Pancreatitis	Alcohol use	Number	2021	0.07	0.97	-0.49
