# Supplementary material for: The global, regional and national burden of pancreatitis due to alcohol use: Results from the Global Burden of Disease Study 2021 and projections to 2040
Source: PLoS One. 2025 Jul 29;20(7):e0327831. doi: 10.1371/journal.pone.0327831 (PMC12306793; doi:10.1371/journal.pone.0327831)
Supplement: S4 Table — (XLSX) [file pone.0327831.s004.xlsx]

## Sheet: Table S4
Table S4	EAPC values for the burden of alcoholic pancreatitis in all countries
	location	measure	sex	cause	rei	age	EAPC	LCI	UCI	EAPC_95CI
2	Democratic People's Republic of Korea	Deaths	Male	Pancreatitis	Alcohol use	95 plus	-0.725286	-1.06287	-0.386554	-0.73 (-1.06 to -0.39)
3	Democratic People's Republic of Korea	Deaths	Male	Pancreatitis	Alcohol use	15 to 19	-1.65652	-2.098	-1.21304	-1.66 (-2.1 to -1.21)
4	Democratic People's Republic of Korea	Deaths	Male	Pancreatitis	Alcohol use	20 to 24	-1.38696	-1.66157	-1.1116	-1.39 (-1.66 to -1.11)
5	Democratic People's Republic of Korea	Deaths	Male	Pancreatitis	Alcohol use	25 to 29	-1.14363	-1.3459	-0.940938	-1.14 (-1.35 to -0.94)
6	Democratic People's Republic of Korea	Deaths	Male	Pancreatitis	Alcohol use	30 to 34	-1.08434	-1.24551	-0.922903	-1.08 (-1.25 to -0.92)
7	Democratic People's Republic of Korea	Deaths	Male	Pancreatitis	Alcohol use	35 to 39	-1.05731	-1.2603	-0.853893	-1.06 (-1.26 to -0.85)
8	Democratic People's Republic of Korea	Deaths	Male	Pancreatitis	Alcohol use	40 to 44	-0.923683	-1.11396	-0.733044	-0.92 (-1.11 to -0.73)
9	Democratic People's Republic of Korea	Deaths	Male	Pancreatitis	Alcohol use	45 to 49	-0.647201	-0.84941	-0.44458	-0.65 (-0.85 to -0.44)
10	Democratic People's Republic of Korea	Deaths	Male	Pancreatitis	Alcohol use	50 to 54	-0.544775	-0.739837	-0.349329	-0.54 (-0.74 to -0.35)
11	Democratic People's Republic of Korea	Deaths	Male	Pancreatitis	Alcohol use	55 to 59	-0.447801	-0.631817	-0.263444	-0.45 (-0.63 to -0.26)
12	Democratic People's Republic of Korea	Deaths	Male	Pancreatitis	Alcohol use	60 to 64	-0.376135	-0.606513	-0.145223	-0.38 (-0.61 to -0.15)
13	Democratic People's Republic of Korea	Deaths	Male	Pancreatitis	Alcohol use	65 to 69	-0.435034	-0.682625	-0.186826	-0.44 (-0.68 to -0.19)
14	Democratic People's Republic of Korea	Deaths	Male	Pancreatitis	Alcohol use	70 to 74	-0.601651	-0.862006	-0.340612	-0.6 (-0.86 to -0.34)
15	Democratic People's Republic of Korea	Deaths	Male	Pancreatitis	Alcohol use	75 to 79	-0.778045	-1.00745	-0.548107	-0.78 (-1.01 to -0.55)
16	Democratic People's Republic of Korea	Deaths	Male	Pancreatitis	Alcohol use	All ages	0.563312	0.297406	0.829924	0.56 (0.3 to 0.83)
17	Democratic People's Republic of Korea	Deaths	Male	Pancreatitis	Alcohol use	Age-standardized	-0.719051	-0.942112	-0.495488	-0.72 (-0.94 to -0.5)
18	Democratic People's Republic of Korea	Deaths	Male	Pancreatitis	Alcohol use	80 to 84	-0.904999	-1.17524	-0.634014	-0.9 (-1.18 to -0.63)
19	Democratic People's Republic of Korea	Deaths	Male	Pancreatitis	Alcohol use	85 to 89	-1.00785	-1.33684	-0.677769	-1.01 (-1.34 to -0.68)
20	Democratic People's Republic of Korea	Deaths	Male	Pancreatitis	Alcohol use	90 to 94	-0.947339	-1.28517	-0.608353	-0.95 (-1.29 to -0.61)
21	Democratic People's Republic of Korea	Deaths	Female	Pancreatitis	Alcohol use	95 plus	-1.25103	-1.52381	-0.977492	-1.25 (-1.52 to -0.98)
22	Democratic People's Republic of Korea	Deaths	Female	Pancreatitis	Alcohol use	15 to 19	-1.736	-2.04788	-1.42313	-1.74 (-2.05 to -1.42)
23	Democratic People's Republic of Korea	Deaths	Female	Pancreatitis	Alcohol use	20 to 24	-1.38316	-1.6592	-1.10634	-1.38 (-1.66 to -1.11)
24	Democratic People's Republic of Korea	Deaths	Female	Pancreatitis	Alcohol use	25 to 29	-1.39183	-1.69795	-1.08476	-1.39 (-1.7 to -1.08)
25	Democratic People's Republic of Korea	Deaths	Female	Pancreatitis	Alcohol use	30 to 34	-1.12695	-1.49561	-0.756904	-1.13 (-1.5 to -0.76)
26	Democratic People's Republic of Korea	Deaths	Female	Pancreatitis	Alcohol use	35 to 39	-0.870788	-1.29512	-0.444636	-0.87 (-1.3 to -0.44)
27	Democratic People's Republic of Korea	Deaths	Female	Pancreatitis	Alcohol use	40 to 44	-1.13787	-1.53199	-0.742168	-1.14 (-1.53 to -0.74)
28	Democratic People's Republic of Korea	Deaths	Female	Pancreatitis	Alcohol use	45 to 49	-0.982765	-1.36144	-0.602633	-0.98 (-1.36 to -0.6)
29	Democratic People's Republic of Korea	Deaths	Female	Pancreatitis	Alcohol use	50 to 54	-0.945699	-1.34462	-0.545166	-0.95 (-1.34 to -0.55)
30	Democratic People's Republic of Korea	Deaths	Female	Pancreatitis	Alcohol use	55 to 59	-1.11714	-1.40283	-0.830627	-1.12 (-1.4 to -0.83)
31	Democratic People's Republic of Korea	Deaths	Female	Pancreatitis	Alcohol use	60 to 64	-1.0492	-1.30943	-0.788292	-1.05 (-1.31 to -0.79)
32	Democratic People's Republic of Korea	Deaths	Female	Pancreatitis	Alcohol use	65 to 69	-1.25605	-1.54919	-0.962044	-1.26 (-1.55 to -0.96)
33	Democratic People's Republic of Korea	Deaths	Female	Pancreatitis	Alcohol use	70 to 74	-1.07235	-1.36577	-0.778045	-1.07 (-1.37 to -0.78)
34	Democratic People's Republic of Korea	Deaths	Female	Pancreatitis	Alcohol use	75 to 79	-1.06057	-1.33314	-0.787254	-1.06 (-1.33 to -0.79)
35	Democratic People's Republic of Korea	Deaths	Female	Pancreatitis	Alcohol use	All ages	0.505245	0.163568	0.848087	0.51 (0.16 to 0.85)
36	Democratic People's Republic of Korea	Deaths	Female	Pancreatitis	Alcohol use	Age-standardized	-1.13682	-1.43902	-0.833703	-1.14 (-1.44 to -0.83)
37	Democratic People's Republic of Korea	Deaths	Female	Pancreatitis	Alcohol use	80 to 84	-1.36194	-1.65264	-1.07037	-1.36 (-1.65 to -1.07)
38	Democratic People's Republic of Korea	Deaths	Female	Pancreatitis	Alcohol use	85 to 89	-1.29107	-1.5861	-0.995158	-1.29 (-1.59 to -1)
39	Democratic People's Republic of Korea	Deaths	Female	Pancreatitis	Alcohol use	90 to 94	-1.42051	-1.70373	-1.13648	-1.42 (-1.7 to -1.14)
40	Democratic People's Republic of Korea	Deaths	Both	Pancreatitis	Alcohol use	95 plus	-1.27149	-1.71872	-0.82223	-1.27 (-1.72 to -0.82)
41	Democratic People's Republic of Korea	Deaths	Both	Pancreatitis	Alcohol use	15 to 19	-1.33206	-1.69487	-0.967916	-1.33 (-1.69 to -0.97)
42	Democratic People's Republic of Korea	Deaths	Both	Pancreatitis	Alcohol use	20 to 24	-0.847973	-1.06175	-0.633733	-0.85 (-1.06 to -0.63)
43	Democratic People's Republic of Korea	Deaths	Both	Pancreatitis	Alcohol use	25 to 29	-0.685108	-0.9068	-0.46292	-0.69 (-0.91 to -0.46)
44	Democratic People's Republic of Korea	Deaths	Both	Pancreatitis	Alcohol use	30 to 34	-0.73743	-0.950575	-0.523825	-0.74 (-0.95 to -0.52)
45	Democratic People's Republic of Korea	Deaths	Both	Pancreatitis	Alcohol use	35 to 39	-0.744425	-0.982385	-0.505893	-0.74 (-0.98 to -0.51)
46	Democratic People's Republic of Korea	Deaths	Both	Pancreatitis	Alcohol use	40 to 44	-0.727902	-0.952689	-0.502605	-0.73 (-0.95 to -0.5)
47	Democratic People's Republic of Korea	Deaths	Both	Pancreatitis	Alcohol use	45 to 49	-0.498257	-0.706834	-0.289242	-0.5 (-0.71 to -0.29)
48	Democratic People's Republic of Korea	Deaths	Both	Pancreatitis	Alcohol use	50 to 54	-0.442411	-0.655501	-0.228865	-0.44 (-0.66 to -0.23)
49	Democratic People's Republic of Korea	Deaths	Both	Pancreatitis	Alcohol use	55 to 59	-0.249237	-0.426833	-0.0713246	-0.25 (-0.43 to -0.07)
50	Democratic People's Republic of Korea	Deaths	Both	Pancreatitis	Alcohol use	60 to 64	-0.0431518	-0.229959	0.144005	-0.04 (-0.23 to 0.14)
51	Democratic People's Republic of Korea	Deaths	Both	Pancreatitis	Alcohol use	65 to 69	0.175794	-0.119422	0.471881	0.18 (-0.12 to 0.47)
52	Democratic People's Republic of Korea	Deaths	Both	Pancreatitis	Alcohol use	70 to 74	0.105802	-0.324733	0.538197	0.11 (-0.32 to 0.54)
53	Democratic People's Republic of Korea	Deaths	Both	Pancreatitis	Alcohol use	75 to 79	-0.49862	-0.999204	0.00449532	-0.5 (-1 to 0)
54	Democratic People's Republic of Korea	Deaths	Both	Pancreatitis	Alcohol use	All ages	0.730489	0.466135	0.995538	0.73 (0.47 to 1)
55	Democratic People's Republic of Korea	Deaths	Both	Pancreatitis	Alcohol use	Age-standardized	-0.473004	-0.728734	-0.216615	-0.47 (-0.73 to -0.22)
56	Democratic People's Republic of Korea	Deaths	Both	Pancreatitis	Alcohol use	80 to 84	-1.34099	-1.82258	-0.857029	-1.34 (-1.82 to -0.86)
57	Democratic People's Republic of Korea	Deaths	Both	Pancreatitis	Alcohol use	85 to 89	-1.99498	-2.3342	-1.65459	-1.99 (-2.33 to -1.65)
58	Democratic People's Republic of Korea	Deaths	Both	Pancreatitis	Alcohol use	90 to 94	-1.85107	-2.25082	-1.44968	-1.85 (-2.25 to -1.45)
59	Democratic People's Republic of Korea	DALYs (Disability-Adjusted Life Years)	Male	Pancreatitis	Alcohol use	95 plus	-0.742976	-1.06736	-0.41753	-0.74 (-1.07 to -0.42)
60	Democratic People's Republic of Korea	DALYs (Disability-Adjusted Life Years)	Male	Pancreatitis	Alcohol use	15 to 19	-1.58349	-2.02139	-1.14362	-1.58 (-2.02 to -1.14)
61	Democratic People's Republic of Korea	DALYs (Disability-Adjusted Life Years)	Male	Pancreatitis	Alcohol use	20 to 24	-1.34291	-1.61116	-1.07393	-1.34 (-1.61 to -1.07)
62	Democratic People's Republic of Korea	DALYs (Disability-Adjusted Life Years)	Male	Pancreatitis	Alcohol use	25 to 29	-1.10889	-1.31081	-0.906542	-1.11 (-1.31 to -0.91)
63	Democratic People's Republic of Korea	DALYs (Disability-Adjusted Life Years)	Male	Pancreatitis	Alcohol use	30 to 34	-1.05455	-1.21962	-0.8892	-1.05 (-1.22 to -0.89)
64	Democratic People's Republic of Korea	DALYs (Disability-Adjusted Life Years)	Male	Pancreatitis	Alcohol use	35 to 39	-1.02717	-1.22861	-0.825308	-1.03 (-1.23 to -0.83)
65	Democratic People's Republic of Korea	DALYs (Disability-Adjusted Life Years)	Male	Pancreatitis	Alcohol use	40 to 44	-0.892248	-1.078	-0.706151	-0.89 (-1.08 to -0.71)
66	Democratic People's Republic of Korea	DALYs (Disability-Adjusted Life Years)	Male	Pancreatitis	Alcohol use	45 to 49	-0.625357	-0.821166	-0.429161	-0.63 (-0.82 to -0.43)
67	Democratic People's Republic of Korea	DALYs (Disability-Adjusted Life Years)	Male	Pancreatitis	Alcohol use	50 to 54	-0.517593	-0.709994	-0.32482	-0.52 (-0.71 to -0.32)
68	Democratic People's Republic of Korea	DALYs (Disability-Adjusted Life Years)	Male	Pancreatitis	Alcohol use	55 to 59	-0.433673	-0.622325	-0.244663	-0.43 (-0.62 to -0.24)
69	Democratic People's Republic of Korea	DALYs (Disability-Adjusted Life Years)	Male	Pancreatitis	Alcohol use	60 to 64	-0.377155	-0.601266	-0.152538	-0.38 (-0.6 to -0.15)
70	Democratic People's Republic of Korea	DALYs (Disability-Adjusted Life Years)	Male	Pancreatitis	Alcohol use	65 to 69	-0.443339	-0.677132	-0.208996	-0.44 (-0.68 to -0.21)
71	Democratic People's Republic of Korea	DALYs (Disability-Adjusted Life Years)	Male	Pancreatitis	Alcohol use	70 to 74	-0.607639	-0.855855	-0.358802	-0.61 (-0.86 to -0.36)
72	Democratic People's Republic of Korea	DALYs (Disability-Adjusted Life Years)	Male	Pancreatitis	Alcohol use	75 to 79	-0.741457	-0.965111	-0.517297	-0.74 (-0.97 to -0.52)
73	Democratic People's Republic of Korea	DALYs (Disability-Adjusted Life Years)	Male	Pancreatitis	Alcohol use	All ages	0.257293	0.0195834	0.495567	0.26 (0.02 to 0.5)
74	Democratic People's Republic of Korea	DALYs (Disability-Adjusted Life Years)	Male	Pancreatitis	Alcohol use	Age-standardized	-0.73937	-0.94355	-0.534769	-0.74 (-0.94 to -0.53)
75	Democratic People's Republic of Korea	DALYs (Disability-Adjusted Life Years)	Male	Pancreatitis	Alcohol use	80 to 84	-0.859568	-1.12391	-0.594521	-0.86 (-1.12 to -0.59)
76	Democratic People's Republic of Korea	DALYs (Disability-Adjusted Life Years)	Male	Pancreatitis	Alcohol use	85 to 89	-0.973226	-1.28917	-0.656275	-0.97 (-1.29 to -0.66)
77	Democratic People's Republic of Korea	DALYs (Disability-Adjusted Life Years)	Male	Pancreatitis	Alcohol use	90 to 94	-0.929888	-1.25481	-0.603899	-0.93 (-1.25 to -0.6)
78	Democratic People's Republic of Korea	DALYs (Disability-Adjusted Life Years)	Female	Pancreatitis	Alcohol use	95 plus	-1.26292	-1.52094	-1.00422	-1.26 (-1.52 to -1)
79	Democratic People's Republic of Korea	DALYs (Disability-Adjusted Life Years)	Female	Pancreatitis	Alcohol use	15 to 19	-1.65998	-1.96591	-1.35309	-1.66 (-1.97 to -1.35)
80	Democratic People's Republic of Korea	DALYs (Disability-Adjusted Life Years)	Female	Pancreatitis	Alcohol use	20 to 24	-1.30369	-1.57855	-1.02806	-1.3 (-1.58 to -1.03)
81	Democratic People's Republic of Korea	DALYs (Disability-Adjusted Life Years)	Female	Pancreatitis	Alcohol use	25 to 29	-1.31297	-1.61916	-1.00583	-1.31 (-1.62 to -1.01)
82	Democratic People's Republic of Korea	DALYs (Disability-Adjusted Life Years)	Female	Pancreatitis	Alcohol use	30 to 34	-1.0848	-1.4468	-0.721459	-1.08 (-1.45 to -0.72)
83	Democratic People's Republic of Korea	DALYs (Disability-Adjusted Life Years)	Female	Pancreatitis	Alcohol use	35 to 39	-0.850399	-1.2609	-0.438194	-0.85 (-1.26 to -0.44)
84	Democratic People's Republic of Korea	DALYs (Disability-Adjusted Life Years)	Female	Pancreatitis	Alcohol use	40 to 44	-1.10586	-1.48787	-0.722367	-1.11 (-1.49 to -0.72)
85	Democratic People's Republic of Korea	DALYs (Disability-Adjusted Life Years)	Female	Pancreatitis	Alcohol use	45 to 49	-0.934705	-1.29828	-0.569789	-0.93 (-1.3 to -0.57)
86	Democratic People's Republic of Korea	DALYs (Disability-Adjusted Life Years)	Female	Pancreatitis	Alcohol use	50 to 54	-0.891542	-1.27708	-0.504504	-0.89 (-1.28 to -0.5)
87	Democratic People's Republic of Korea	DALYs (Disability-Adjusted Life Years)	Female	Pancreatitis	Alcohol use	55 to 59	-1.04465	-1.33274	-0.755724	-1.04 (-1.33 to -0.76)
88	Democratic People's Republic of Korea	DALYs (Disability-Adjusted Life Years)	Female	Pancreatitis	Alcohol use	60 to 64	-0.990182	-1.25021	-0.72947	-0.99 (-1.25 to -0.73)
89	Democratic People's Republic of Korea	DALYs (Disability-Adjusted Life Years)	Female	Pancreatitis	Alcohol use	65 to 69	-1.1926	-1.47982	-0.904545	-1.19 (-1.48 to -0.9)
90	Democratic People's Republic of Korea	DALYs (Disability-Adjusted Life Years)	Female	Pancreatitis	Alcohol use	70 to 74	-1.04769	-1.33235	-0.762215	-1.05 (-1.33 to -0.76)
91	Democratic People's Republic of Korea	DALYs (Disability-Adjusted Life Years)	Female	Pancreatitis	Alcohol use	75 to 79	-1.03553	-1.30246	-0.767876	-1.04 (-1.3 to -0.77)
92	Democratic People's Republic of Korea	DALYs (Disability-Adjusted Life Years)	Female	Pancreatitis	Alcohol use	All ages	0.104575	-0.222906	0.433131	0.1 (-0.22 to 0.43)
93	Democratic People's Republic of Korea	DALYs (Disability-Adjusted Life Years)	Female	Pancreatitis	Alcohol use	Age-standardized	-1.06018	-1.37217	-0.747209	-1.06 (-1.37 to -0.75)
94	Democratic People's Republic of Korea	DALYs (Disability-Adjusted Life Years)	Female	Pancreatitis	Alcohol use	80 to 84	-1.3127	-1.5918	-1.03281	-1.31 (-1.59 to -1.03)
95	Democratic People's Republic of Korea	DALYs (Disability-Adjusted Life Years)	Female	Pancreatitis	Alcohol use	85 to 89	-1.25423	-1.53663	-0.971026	-1.25 (-1.54 to -0.97)
96	Democratic People's Republic of Korea	DALYs (Disability-Adjusted Life Years)	Female	Pancreatitis	Alcohol use	90 to 94	-1.38303	-1.65946	-1.10584	-1.38 (-1.66 to -1.11)
97	Democratic People's Republic of Korea	DALYs (Disability-Adjusted Life Years)	Both	Pancreatitis	Alcohol use	95 plus	-1.28777	-1.71972	-0.853923	-1.29 (-1.72 to -0.85)
98	Democratic People's Republic of Korea	DALYs (Disability-Adjusted Life Years)	Both	Pancreatitis	Alcohol use	15 to 19	-1.25915	-1.6181	-0.898893	-1.26 (-1.62 to -0.9)
99	Democratic People's Republic of Korea	DALYs (Disability-Adjusted Life Years)	Both	Pancreatitis	Alcohol use	20 to 24	-0.803763	-1.01209	-0.594998	-0.8 (-1.01 to -0.59)
100	Democratic People's Republic of Korea	DALYs (Disability-Adjusted Life Years)	Both	Pancreatitis	Alcohol use	25 to 29	-0.650246	-0.872752	-0.42724	-0.65 (-0.87 to -0.43)
101	Democratic People's Republic of Korea	DALYs (Disability-Adjusted Life Years)	Both	Pancreatitis	Alcohol use	30 to 34	-0.707666	-0.924922	-0.489933	-0.71 (-0.92 to -0.49)
102	Democratic People's Republic of Korea	DALYs (Disability-Adjusted Life Years)	Both	Pancreatitis	Alcohol use	35 to 39	-0.714571	-0.951289	-0.477287	-0.71 (-0.95 to -0.48)
103	Democratic People's Republic of Korea	DALYs (Disability-Adjusted Life Years)	Both	Pancreatitis	Alcohol use	40 to 44	-0.696697	-0.917045	-0.47586	-0.7 (-0.92 to -0.48)
104	Democratic People's Republic of Korea	DALYs (Disability-Adjusted Life Years)	Both	Pancreatitis	Alcohol use	45 to 49	-0.476312	-0.678244	-0.273971	-0.48 (-0.68 to -0.27)
105	Democratic People's Republic of Korea	DALYs (Disability-Adjusted Life Years)	Both	Pancreatitis	Alcohol use	50 to 54	-0.41513	-0.62501	-0.204805	-0.42 (-0.63 to -0.2)
106	Democratic People's Republic of Korea	DALYs (Disability-Adjusted Life Years)	Both	Pancreatitis	Alcohol use	55 to 59	-0.233592	-0.415072	-0.0517825	-0.23 (-0.42 to -0.05)
107	Democratic People's Republic of Korea	DALYs (Disability-Adjusted Life Years)	Both	Pancreatitis	Alcohol use	60 to 64	-0.0432198	-0.221712	0.135592	-0.04 (-0.22 to 0.14)
108	Democratic People's Republic of Korea	DALYs (Disability-Adjusted Life Years)	Both	Pancreatitis	Alcohol use	65 to 69	0.169246	-0.111846	0.451128	0.17 (-0.11 to 0.45)
109	Democratic People's Republic of Korea	DALYs (Disability-Adjusted Life Years)	Both	Pancreatitis	Alcohol use	70 to 74	0.0997987	-0.319235	0.520594	0.1 (-0.32 to 0.52)
110	Democratic People's Republic of Korea	DALYs (Disability-Adjusted Life Years)	Both	Pancreatitis	Alcohol use	75 to 79	-0.464453	-0.958532	0.0320915	-0.46 (-0.96 to 0.03)
111	Democratic People's Republic of Korea	DALYs (Disability-Adjusted Life Years)	Both	Pancreatitis	Alcohol use	All ages	0.424655	0.188865	0.660999	0.42 (0.19 to 0.66)
112	Democratic People's Republic of Korea	DALYs (Disability-Adjusted Life Years)	Both	Pancreatitis	Alcohol use	Age-standardized	-0.468938	-0.694887	-0.242475	-0.47 (-0.69 to -0.24)
113	Democratic People's Republic of Korea	DALYs (Disability-Adjusted Life Years)	Both	Pancreatitis	Alcohol use	80 to 84	-1.29511	-1.77508	-0.812783	-1.3 (-1.78 to -0.81)
114	Democratic People's Republic of Korea	DALYs (Disability-Adjusted Life Years)	Both	Pancreatitis	Alcohol use	85 to 89	-1.95837	-2.2873	-1.62833	-1.96 (-2.29 to -1.63)
115	Democratic People's Republic of Korea	DALYs (Disability-Adjusted Life Years)	Both	Pancreatitis	Alcohol use	90 to 94	-1.82878	-2.21755	-1.43847	-1.83 (-2.22 to -1.44)
116	China	Deaths	Male	Pancreatitis	Alcohol use	95 plus	2.63019	1.83563	3.43095	2.63 (1.84 to 3.43)
117	China	Deaths	Male	Pancreatitis	Alcohol use	15 to 19	-0.239276	-0.926547	0.452764	-0.24 (-0.93 to 0.45)
118	China	Deaths	Male	Pancreatitis	Alcohol use	20 to 24	-0.660108	-1.09769	-0.22059	-0.66 (-1.1 to -0.22)
119	China	Deaths	Male	Pancreatitis	Alcohol use	25 to 29	0.0552509	-0.390529	0.503026	0.06 (-0.39 to 0.5)
120	China	Deaths	Male	Pancreatitis	Alcohol use	30 to 34	-0.11705	-0.419587	0.186406	-0.12 (-0.42 to 0.19)
121	China	Deaths	Male	Pancreatitis	Alcohol use	35 to 39	-0.518483	-0.746252	-0.290192	-0.52 (-0.75 to -0.29)
122	China	Deaths	Male	Pancreatitis	Alcohol use	40 to 44	-0.383349	-0.604899	-0.161305	-0.38 (-0.6 to -0.16)
123	China	Deaths	Male	Pancreatitis	Alcohol use	45 to 49	-0.447751	-0.679461	-0.2155	-0.45 (-0.68 to -0.22)
124	China	Deaths	Male	Pancreatitis	Alcohol use	50 to 54	-0.597557	-0.804359	-0.390325	-0.6 (-0.8 to -0.39)
125	China	Deaths	Male	Pancreatitis	Alcohol use	55 to 59	-0.229999	-0.503255	0.0440065	-0.23 (-0.5 to 0.04)
126	China	Deaths	Male	Pancreatitis	Alcohol use	60 to 64	-0.0409289	-0.312713	0.231596	-0.04 (-0.31 to 0.23)
127	China	Deaths	Male	Pancreatitis	Alcohol use	65 to 69	-0.151184	-0.41386	0.112185	-0.15 (-0.41 to 0.11)
128	China	Deaths	Male	Pancreatitis	Alcohol use	70 to 74	0.0825788	-0.147122	0.312808	0.08 (-0.15 to 0.31)
129	China	Deaths	Male	Pancreatitis	Alcohol use	75 to 79	0.290058	-0.000899535	0.581863	0.29 (0 to 0.58)
130	China	Deaths	Male	Pancreatitis	Alcohol use	All ages	1.97746	1.71942	2.23617	1.98 (1.72 to 2.24)
131	China	Deaths	Male	Pancreatitis	Alcohol use	Age-standardized	0.0832852	-0.168915	0.336123	0.08 (-0.17 to 0.34)
132	China	Deaths	Male	Pancreatitis	Alcohol use	80 to 84	0.847783	0.498985	1.19779	0.85 (0.5 to 1.2)
133	China	Deaths	Male	Pancreatitis	Alcohol use	85 to 89	1.235	0.98331	1.48732	1.24 (0.98 to 1.49)
134	China	Deaths	Male	Pancreatitis	Alcohol use	90 to 94	0.733731	0.44499	1.0233	0.73 (0.44 to 1.02)
135	China	Deaths	Female	Pancreatitis	Alcohol use	95 plus	-0.587398	-0.781658	-0.392758	-0.59 (-0.78 to -0.39)
136	China	Deaths	Female	Pancreatitis	Alcohol use	15 to 19	-3.03083	-3.48693	-2.57257	-3.03 (-3.49 to -2.57)
137	China	Deaths	Female	Pancreatitis	Alcohol use	20 to 24	-0.761887	-1.29088	-0.230063	-0.76 (-1.29 to -0.23)
138	China	Deaths	Female	Pancreatitis	Alcohol use	25 to 29	-0.413529	-1.14736	0.325748	-0.41 (-1.15 to 0.33)
139	China	Deaths	Female	Pancreatitis	Alcohol use	30 to 34	-1.21405	-1.80572	-0.61882	-1.21 (-1.81 to -0.62)
140	China	Deaths	Female	Pancreatitis	Alcohol use	35 to 39	-1.79894	-2.34358	-1.25128	-1.8 (-2.34 to -1.25)
141	China	Deaths	Female	Pancreatitis	Alcohol use	40 to 44	-1.82764	-2.28945	-1.36366	-1.83 (-2.29 to -1.36)
142	China	Deaths	Female	Pancreatitis	Alcohol use	45 to 49	-1.76814	-2.39715	-1.13507	-1.77 (-2.4 to -1.14)
143	China	Deaths	Female	Pancreatitis	Alcohol use	50 to 54	-2.41432	-2.78209	-2.04515	-2.41 (-2.78 to -2.05)
144	China	Deaths	Female	Pancreatitis	Alcohol use	55 to 59	-2.38151	-2.72176	-2.04007	-2.38 (-2.72 to -2.04)
145	China	Deaths	Female	Pancreatitis	Alcohol use	60 to 64	-1.77416	-2.10813	-1.43906	-1.77 (-2.11 to -1.44)
146	China	Deaths	Female	Pancreatitis	Alcohol use	65 to 69	-1.78415	-2.1068	-1.46044	-1.78 (-2.11 to -1.46)
147	China	Deaths	Female	Pancreatitis	Alcohol use	70 to 74	-1.6938	-2.02835	-1.35811	-1.69 (-2.03 to -1.36)
148	China	Deaths	Female	Pancreatitis	Alcohol use	75 to 79	-1.37069	-1.61616	-1.12462	-1.37 (-1.62 to -1.12)
149	China	Deaths	Female	Pancreatitis	Alcohol use	All ages	1.02803	0.6234	1.43428	1.03 (0.62 to 1.43)
150	China	Deaths	Female	Pancreatitis	Alcohol use	Age-standardized	-1.38155	-1.70064	-1.06143	-1.38 (-1.7 to -1.06)
151	China	Deaths	Female	Pancreatitis	Alcohol use	80 to 84	-0.17688	-0.491333	0.138568	-0.18 (-0.49 to 0.14)
152	China	Deaths	Female	Pancreatitis	Alcohol use	85 to 89	-0.156052	-0.488551	0.177558	-0.16 (-0.49 to 0.18)
153	China	Deaths	Female	Pancreatitis	Alcohol use	90 to 94	-0.421803	-0.678667	-0.164275	-0.42 (-0.68 to -0.16)
154	China	Deaths	Both	Pancreatitis	Alcohol use	95 plus	1.59046	0.948306	2.2367	1.59 (0.95 to 2.24)
155	China	Deaths	Both	Pancreatitis	Alcohol use	15 to 19	-0.183484	-0.891895	0.529991	-0.18 (-0.89 to 0.53)
156	China	Deaths	Both	Pancreatitis	Alcohol use	20 to 24	-0.607695	-1.09239	-0.120627	-0.61 (-1.09 to -0.12)
157	China	Deaths	Both	Pancreatitis	Alcohol use	25 to 29	0.0080144	-0.465059	0.483336	0.01 (-0.47 to 0.48)
158	China	Deaths	Both	Pancreatitis	Alcohol use	30 to 34	-0.203262	-0.522753	0.117255	-0.2 (-0.52 to 0.12)
159	China	Deaths	Both	Pancreatitis	Alcohol use	35 to 39	-0.597596	-0.845411	-0.349161	-0.6 (-0.85 to -0.35)
160	China	Deaths	Both	Pancreatitis	Alcohol use	40 to 44	-0.501278	-0.731344	-0.270678	-0.5 (-0.73 to -0.27)
161	China	Deaths	Both	Pancreatitis	Alcohol use	45 to 49	-0.597919	-0.843936	-0.351293	-0.6 (-0.84 to -0.35)
162	China	Deaths	Both	Pancreatitis	Alcohol use	50 to 54	-0.824151	-1.04886	-0.598933	-0.82 (-1.05 to -0.6)
163	China	Deaths	Both	Pancreatitis	Alcohol use	55 to 59	-0.49821	-0.769893	-0.225784	-0.5 (-0.77 to -0.23)
164	China	Deaths	Both	Pancreatitis	Alcohol use	60 to 64	-0.272615	-0.528461	-0.0161109	-0.27 (-0.53 to -0.02)
165	China	Deaths	Both	Pancreatitis	Alcohol use	65 to 69	-0.289442	-0.534152	-0.0441308	-0.29 (-0.53 to -0.04)
166	China	Deaths	Both	Pancreatitis	Alcohol use	70 to 74	0.0746546	-0.149337	0.299148	0.07 (-0.15 to 0.3)
167	China	Deaths	Both	Pancreatitis	Alcohol use	75 to 79	0.43307	0.148819	0.718127	0.43 (0.15 to 0.72)
168	China	Deaths	Both	Pancreatitis	Alcohol use	All ages	1.88139	1.61674	2.14673	1.88 (1.62 to 2.15)
169	China	Deaths	Both	Pancreatitis	Alcohol use	Age-standardized	-0.05727	-0.313271	0.199388	-0.06 (-0.31 to 0.2)
170	China	Deaths	Both	Pancreatitis	Alcohol use	80 to 84	1.08182	0.731388	1.43347	1.08 (0.73 to 1.43)
171	China	Deaths	Both	Pancreatitis	Alcohol use	85 to 89	1.37927	1.13046	1.62869	1.38 (1.13 to 1.63)
172	China	Deaths	Both	Pancreatitis	Alcohol use	90 to 94	0.714773	0.39668	1.03387	0.71 (0.4 to 1.03)
173	China	DALYs (Disability-Adjusted Life Years)	Male	Pancreatitis	Alcohol use	95 plus	2.53073	1.71695	3.35102	2.53 (1.72 to 3.35)
174	China	DALYs (Disability-Adjusted Life Years)	Male	Pancreatitis	Alcohol use	15 to 19	-0.231488	-0.969093	0.511611	-0.23 (-0.97 to 0.51)
175	China	DALYs (Disability-Adjusted Life Years)	Male	Pancreatitis	Alcohol use	20 to 24	-0.709045	-1.18195	-0.233873	-0.71 (-1.18 to -0.23)
176	China	DALYs (Disability-Adjusted Life Years)	Male	Pancreatitis	Alcohol use	25 to 29	-0.0354091	-0.511034	0.44249	-0.04 (-0.51 to 0.44)
177	China	DALYs (Disability-Adjusted Life Years)	Male	Pancreatitis	Alcohol use	30 to 34	-0.180329	-0.517633	0.158119	-0.18 (-0.52 to 0.16)
178	China	DALYs (Disability-Adjusted Life Years)	Male	Pancreatitis	Alcohol use	35 to 39	-0.550539	-0.810478	-0.289918	-0.55 (-0.81 to -0.29)
179	China	DALYs (Disability-Adjusted Life Years)	Male	Pancreatitis	Alcohol use	40 to 44	-0.426704	-0.680619	-0.17214	-0.43 (-0.68 to -0.17)
180	China	DALYs (Disability-Adjusted Life Years)	Male	Pancreatitis	Alcohol use	45 to 49	-0.476635	-0.737132	-0.215454	-0.48 (-0.74 to -0.22)
181	China	DALYs (Disability-Adjusted Life Years)	Male	Pancreatitis	Alcohol use	50 to 54	-0.581577	-0.822979	-0.339588	-0.58 (-0.82 to -0.34)
182	China	DALYs (Disability-Adjusted Life Years)	Male	Pancreatitis	Alcohol use	55 to 59	-0.241165	-0.542935	0.0615215	-0.24 (-0.54 to 0.06)
183	China	DALYs (Disability-Adjusted Life Years)	Male	Pancreatitis	Alcohol use	60 to 64	-0.0812304	-0.38394	0.222399	-0.08 (-0.38 to 0.22)
184	China	DALYs (Disability-Adjusted Life Years)	Male	Pancreatitis	Alcohol use	65 to 69	-0.172708	-0.470892	0.126368	-0.17 (-0.47 to 0.13)
185	China	DALYs (Disability-Adjusted Life Years)	Male	Pancreatitis	Alcohol use	70 to 74	0.0464433	-0.20786	0.301395	0.05 (-0.21 to 0.3)
186	China	DALYs (Disability-Adjusted Life Years)	Male	Pancreatitis	Alcohol use	75 to 79	0.222512	-0.0862814	0.532259	0.22 (-0.09 to 0.53)
187	China	DALYs (Disability-Adjusted Life Years)	Male	Pancreatitis	Alcohol use	All ages	1.20215	0.944249	1.4607	1.2 (0.94 to 1.46)
188	China	DALYs (Disability-Adjusted Life Years)	Male	Pancreatitis	Alcohol use	Age-standardized	-0.202089	-0.484929	0.0815556	-0.2 (-0.48 to 0.08)
189	China	DALYs (Disability-Adjusted Life Years)	Male	Pancreatitis	Alcohol use	80 to 84	0.76646	0.398663	1.1356	0.77 (0.4 to 1.14)
190	China	DALYs (Disability-Adjusted Life Years)	Male	Pancreatitis	Alcohol use	85 to 89	1.16323	0.909708	1.41739	1.16 (0.91 to 1.42)
191	China	DALYs (Disability-Adjusted Life Years)	Male	Pancreatitis	Alcohol use	90 to 94	0.702727	0.41503	0.991248	0.7 (0.42 to 0.99)
192	China	DALYs (Disability-Adjusted Life Years)	Female	Pancreatitis	Alcohol use	95 plus	-0.6275	-0.822738	-0.431877	-0.63 (-0.82 to -0.43)
193	China	DALYs (Disability-Adjusted Life Years)	Female	Pancreatitis	Alcohol use	15 to 19	-2.93483	-3.43204	-2.43507	-2.93 (-3.43 to -2.44)
194	China	DALYs (Disability-Adjusted Life Years)	Female	Pancreatitis	Alcohol use	20 to 24	-0.749578	-1.31644	-0.179456	-0.75 (-1.32 to -0.18)
195	China	DALYs (Disability-Adjusted Life Years)	Female	Pancreatitis	Alcohol use	25 to 29	-0.426299	-1.18721	0.340469	-0.43 (-1.19 to 0.34)
196	China	DALYs (Disability-Adjusted Life Years)	Female	Pancreatitis	Alcohol use	30 to 34	-1.18624	-1.80314	-0.565462	-1.19 (-1.8 to -0.57)
197	China	DALYs (Disability-Adjusted Life Years)	Female	Pancreatitis	Alcohol use	35 to 39	-1.71184	-2.31053	-1.10949	-1.71 (-2.31 to -1.11)
198	China	DALYs (Disability-Adjusted Life Years)	Female	Pancreatitis	Alcohol use	40 to 44	-1.7206	-2.22859	-1.20998	-1.72 (-2.23 to -1.21)
199	China	DALYs (Disability-Adjusted Life Years)	Female	Pancreatitis	Alcohol use	45 to 49	-1.64228	-2.3141	-0.965851	-1.64 (-2.31 to -0.97)
200	China	DALYs (Disability-Adjusted Life Years)	Female	Pancreatitis	Alcohol use	50 to 54	-2.16778	-2.59454	-1.73915	-2.17 (-2.59 to -1.74)
201	China	DALYs (Disability-Adjusted Life Years)	Female	Pancreatitis	Alcohol use	55 to 59	-2.12796	-2.51443	-1.73995	-2.13 (-2.51 to -1.74)
202	China	DALYs (Disability-Adjusted Life Years)	Female	Pancreatitis	Alcohol use	60 to 64	-1.61791	-1.99741	-1.23694	-1.62 (-2 to -1.24)
203	China	DALYs (Disability-Adjusted Life Years)	Female	Pancreatitis	Alcohol use	65 to 69	-1.61776	-1.97986	-1.25432	-1.62 (-1.98 to -1.25)
204	China	DALYs (Disability-Adjusted Life Years)	Female	Pancreatitis	Alcohol use	70 to 74	-1.57948	-1.94248	-1.21514	-1.58 (-1.94 to -1.22)
205	China	DALYs (Disability-Adjusted Life Years)	Female	Pancreatitis	Alcohol use	75 to 79	-1.30031	-1.56389	-1.03602	-1.3 (-1.56 to -1.04)
206	China	DALYs (Disability-Adjusted Life Years)	Female	Pancreatitis	Alcohol use	All ages	0.46322	0.00568181	0.922852	0.46 (0.01 to 0.92)
207	China	DALYs (Disability-Adjusted Life Years)	Female	Pancreatitis	Alcohol use	Age-standardized	-1.5027	-1.91023	-1.09349	-1.5 (-1.91 to -1.09)
208	China	DALYs (Disability-Adjusted Life Years)	Female	Pancreatitis	Alcohol use	80 to 84	-0.159448	-0.483652	0.165812	-0.16 (-0.48 to 0.17)
209	China	DALYs (Disability-Adjusted Life Years)	Female	Pancreatitis	Alcohol use	85 to 89	-0.148581	-0.483866	0.187833	-0.15 (-0.48 to 0.19)
210	China	DALYs (Disability-Adjusted Life Years)	Female	Pancreatitis	Alcohol use	90 to 94	-0.4107	-0.671188	-0.14953	-0.41 (-0.67 to -0.15)
211	China	DALYs (Disability-Adjusted Life Years)	Both	Pancreatitis	Alcohol use	95 plus	1.5192	0.857122	2.18562	1.52 (0.86 to 2.19)
212	China	DALYs (Disability-Adjusted Life Years)	Both	Pancreatitis	Alcohol use	15 to 19	-0.170357	-0.9289	0.593993	-0.17 (-0.93 to 0.59)
213	China	DALYs (Disability-Adjusted Life Years)	Both	Pancreatitis	Alcohol use	20 to 24	-0.654586	-1.17436	-0.132076	-0.65 (-1.17 to -0.13)
214	China	DALYs (Disability-Adjusted Life Years)	Both	Pancreatitis	Alcohol use	25 to 29	-0.0810488	-0.58426	0.42471	-0.08 (-0.58 to 0.42)
215	China	DALYs (Disability-Adjusted Life Years)	Both	Pancreatitis	Alcohol use	30 to 34	-0.26457	-0.618504	0.0906253	-0.26 (-0.62 to 0.09)
216	China	DALYs (Disability-Adjusted Life Years)	Both	Pancreatitis	Alcohol use	35 to 39	-0.627431	-0.908215	-0.345851	-0.63 (-0.91 to -0.35)
217	China	DALYs (Disability-Adjusted Life Years)	Both	Pancreatitis	Alcohol use	40 to 44	-0.540184	-0.803108	-0.276564	-0.54 (-0.8 to -0.28)
218	China	DALYs (Disability-Adjusted Life Years)	Both	Pancreatitis	Alcohol use	45 to 49	-0.623135	-0.899524	-0.345974	-0.62 (-0.9 to -0.35)
219	China	DALYs (Disability-Adjusted Life Years)	Both	Pancreatitis	Alcohol use	50 to 54	-0.799742	-1.06003	-0.538766	-0.8 (-1.06 to -0.54)
220	China	DALYs (Disability-Adjusted Life Years)	Both	Pancreatitis	Alcohol use	55 to 59	-0.494188	-0.79685	-0.190601	-0.49 (-0.8 to -0.19)
221	China	DALYs (Disability-Adjusted Life Years)	Both	Pancreatitis	Alcohol use	60 to 64	-0.299987	-0.587805	-0.0113351	-0.3 (-0.59 to -0.01)
222	China	DALYs (Disability-Adjusted Life Years)	Both	Pancreatitis	Alcohol use	65 to 69	-0.29677	-0.574292	-0.0184738	-0.3 (-0.57 to -0.02)
223	China	DALYs (Disability-Adjusted Life Years)	Both	Pancreatitis	Alcohol use	70 to 74	0.0525044	-0.191555	0.297161	0.05 (-0.19 to 0.3)
224	China	DALYs (Disability-Adjusted Life Years)	Both	Pancreatitis	Alcohol use	75 to 79	0.37996	0.0801892	0.680629	0.38 (0.08 to 0.68)
225	China	DALYs (Disability-Adjusted Life Years)	Both	Pancreatitis	Alcohol use	All ages	1.12586	0.860163	1.39226	1.13 (0.86 to 1.39)
226	China	DALYs (Disability-Adjusted Life Years)	Both	Pancreatitis	Alcohol use	Age-standardized	-0.328085	-0.618465	-0.036856	-0.33 (-0.62 to -0.04)
227	China	DALYs (Disability-Adjusted Life Years)	Both	Pancreatitis	Alcohol use	80 to 84	1.01168	0.643211	1.38151	1.01 (0.64 to 1.38)
228	China	DALYs (Disability-Adjusted Life Years)	Both	Pancreatitis	Alcohol use	85 to 89	1.31446	1.05918	1.57039	1.31 (1.06 to 1.57)
229	China	DALYs (Disability-Adjusted Life Years)	Both	Pancreatitis	Alcohol use	90 to 94	0.688626	0.361347	1.01697	0.69 (0.36 to 1.02)
230	Taiwan (Province of China)	Deaths	Male	Pancreatitis	Alcohol use	95 plus	-6.0984	-7.07561	-5.11093	-6.1 (-7.08 to -5.11)
231	Taiwan (Province of China)	Deaths	Male	Pancreatitis	Alcohol use	15 to 19	-7.22183	-8.45039	-5.97678	-7.22 (-8.45 to -5.98)
232	Taiwan (Province of China)	Deaths	Male	Pancreatitis	Alcohol use	20 to 24	-5.14415	-5.74808	-4.53635	-5.14 (-5.75 to -4.54)
233	Taiwan (Province of China)	Deaths	Male	Pancreatitis	Alcohol use	25 to 29	-5.7026	-6.39236	-5.00776	-5.7 (-6.39 to -5.01)
234	Taiwan (Province of China)	Deaths	Male	Pancreatitis	Alcohol use	30 to 34	-5.04699	-5.8319	-4.25554	-5.05 (-5.83 to -4.26)
235	Taiwan (Province of China)	Deaths	Male	Pancreatitis	Alcohol use	35 to 39	-3.87246	-4.52161	-3.2189	-3.87 (-4.52 to -3.22)
236	Taiwan (Province of China)	Deaths	Male	Pancreatitis	Alcohol use	40 to 44	-2.62489	-3.23365	-2.0123	-2.62 (-3.23 to -2.01)
237	Taiwan (Province of China)	Deaths	Male	Pancreatitis	Alcohol use	45 to 49	-1.90041	-2.28917	-1.5101	-1.9 (-2.29 to -1.51)
238	Taiwan (Province of China)	Deaths	Male	Pancreatitis	Alcohol use	50 to 54	-2.17695	-2.70693	-1.64408	-2.18 (-2.71 to -1.64)
239	Taiwan (Province of China)	Deaths	Male	Pancreatitis	Alcohol use	55 to 59	-3.26127	-3.981	-2.53615	-3.26 (-3.98 to -2.54)
240	Taiwan (Province of China)	Deaths	Male	Pancreatitis	Alcohol use	60 to 64	-3.96631	-4.62295	-3.30516	-3.97 (-4.62 to -3.31)
241	Taiwan (Province of China)	Deaths	Male	Pancreatitis	Alcohol use	65 to 69	-4.66275	-5.21974	-4.10248	-4.66 (-5.22 to -4.1)
242	Taiwan (Province of China)	Deaths	Male	Pancreatitis	Alcohol use	70 to 74	-4.84068	-5.28682	-4.39243	-4.84 (-5.29 to -4.39)
243	Taiwan (Province of China)	Deaths	Male	Pancreatitis	Alcohol use	75 to 79	-4.53673	-4.99718	-4.07404	-4.54 (-5 to -4.07)
244	Taiwan (Province of China)	Deaths	Male	Pancreatitis	Alcohol use	All ages	-1.91183	-2.44127	-1.37951	-1.91 (-2.44 to -1.38)
245	Taiwan (Province of China)	Deaths	Male	Pancreatitis	Alcohol use	Age-standardized	-3.67999	-4.19101	-3.16624	-3.68 (-4.19 to -3.17)
246	Taiwan (Province of China)	Deaths	Male	Pancreatitis	Alcohol use	80 to 84	-4.65872	-5.2776	-4.03579	-4.66 (-5.28 to -4.04)
247	Taiwan (Province of China)	Deaths	Male	Pancreatitis	Alcohol use	85 to 89	-3.83662	-4.5566	-3.11121	-3.84 (-4.56 to -3.11)
248	Taiwan (Province of China)	Deaths	Male	Pancreatitis	Alcohol use	90 to 94	-3.05123	-3.82232	-2.27395	-3.05 (-3.82 to -2.27)
249	Taiwan (Province of China)	Deaths	Female	Pancreatitis	Alcohol use	95 plus	-8.43016	-9.73278	-7.10873	-8.43 (-9.73 to -7.11)
250	Taiwan (Province of China)	Deaths	Female	Pancreatitis	Alcohol use	15 to 19	-7.43012	-8.64464	-6.19947	-7.43 (-8.64 to -6.2)
251	Taiwan (Province of China)	Deaths	Female	Pancreatitis	Alcohol use	20 to 24	-7.15231	-8.14514	-6.14874	-7.15 (-8.15 to -6.15)
252	Taiwan (Province of China)	Deaths	Female	Pancreatitis	Alcohol use	25 to 29	-7.42574	-8.21031	-6.63446	-7.43 (-8.21 to -6.63)
253	Taiwan (Province of China)	Deaths	Female	Pancreatitis	Alcohol use	30 to 34	-6.71094	-7.59827	-5.81509	-6.71 (-7.6 to -5.82)
254	Taiwan (Province of China)	Deaths	Female	Pancreatitis	Alcohol use	35 to 39	-6.26719	-7.24526	-5.2788	-6.27 (-7.25 to -5.28)
255	Taiwan (Province of China)	Deaths	Female	Pancreatitis	Alcohol use	40 to 44	-5.69175	-6.48163	-4.8952	-5.69 (-6.48 to -4.9)
256	Taiwan (Province of China)	Deaths	Female	Pancreatitis	Alcohol use	45 to 49	-5.40804	-6.24579	-4.5628	-5.41 (-6.25 to -4.56)
257	Taiwan (Province of China)	Deaths	Female	Pancreatitis	Alcohol use	50 to 54	-5.77366	-6.54339	-4.9976	-5.77 (-6.54 to -5)
258	Taiwan (Province of China)	Deaths	Female	Pancreatitis	Alcohol use	55 to 59	-6.32187	-7.17025	-5.46573	-6.32 (-7.17 to -5.47)
259	Taiwan (Province of China)	Deaths	Female	Pancreatitis	Alcohol use	60 to 64	-6.52146	-7.28526	-5.75137	-6.52 (-7.29 to -5.75)
260	Taiwan (Province of China)	Deaths	Female	Pancreatitis	Alcohol use	65 to 69	-6.87943	-7.59372	-6.15961	-6.88 (-7.59 to -6.16)
261	Taiwan (Province of China)	Deaths	Female	Pancreatitis	Alcohol use	70 to 74	-7.19908	-7.83913	-6.55458	-7.2 (-7.84 to -6.55)
262	Taiwan (Province of China)	Deaths	Female	Pancreatitis	Alcohol use	75 to 79	-6.44534	-7.18037	-5.70449	-6.45 (-7.18 to -5.7)
263	Taiwan (Province of China)	Deaths	Female	Pancreatitis	Alcohol use	All ages	-3.63865	-4.39771	-2.87356	-3.64 (-4.4 to -2.87)
264	Taiwan (Province of China)	Deaths	Female	Pancreatitis	Alcohol use	Age-standardized	-6.41724	-7.18554	-5.64259	-6.42 (-7.19 to -5.64)
265	Taiwan (Province of China)	Deaths	Female	Pancreatitis	Alcohol use	80 to 84	-6.5418	-7.2721	-5.80573	-6.54 (-7.27 to -5.81)
266	Taiwan (Province of China)	Deaths	Female	Pancreatitis	Alcohol use	85 to 89	-6.13659	-7.07042	-5.19337	-6.14 (-7.07 to -5.19)
267	Taiwan (Province of China)	Deaths	Female	Pancreatitis	Alcohol use	90 to 94	-5.65656	-6.70682	-4.59446	-5.66 (-6.71 to -4.59)
268	Taiwan (Province of China)	Deaths	Both	Pancreatitis	Alcohol use	95 plus	-5.18929	-6.12378	-4.24549	-5.19 (-6.12 to -4.25)
269	Taiwan (Province of China)	Deaths	Both	Pancreatitis	Alcohol use	15 to 19	-7.16268	-8.38482	-5.92423	-7.16 (-8.38 to -5.92)
270	Taiwan (Province of China)	Deaths	Both	Pancreatitis	Alcohol use	20 to 24	-5.16733	-5.77502	-4.55572	-5.17 (-5.78 to -4.56)
271	Taiwan (Province of China)	Deaths	Both	Pancreatitis	Alcohol use	25 to 29	-5.70575	-6.37673	-5.02997	-5.71 (-6.38 to -5.03)
272	Taiwan (Province of China)	Deaths	Both	Pancreatitis	Alcohol use	30 to 34	-5.11996	-5.89758	-4.3359	-5.12 (-5.9 to -4.34)
273	Taiwan (Province of China)	Deaths	Both	Pancreatitis	Alcohol use	35 to 39	-4.02392	-4.67321	-3.37021	-4.02 (-4.67 to -3.37)
274	Taiwan (Province of China)	Deaths	Both	Pancreatitis	Alcohol use	40 to 44	-2.82122	-3.42394	-2.21474	-2.82 (-3.42 to -2.21)
275	Taiwan (Province of China)	Deaths	Both	Pancreatitis	Alcohol use	45 to 49	-2.10098	-2.48672	-1.7137	-2.1 (-2.49 to -1.71)
276	Taiwan (Province of China)	Deaths	Both	Pancreatitis	Alcohol use	50 to 54	-2.37833	-2.91305	-1.84067	-2.38 (-2.91 to -1.84)
277	Taiwan (Province of China)	Deaths	Both	Pancreatitis	Alcohol use	55 to 59	-3.46548	-4.17194	-2.75382	-3.47 (-4.17 to -2.75)
278	Taiwan (Province of China)	Deaths	Both	Pancreatitis	Alcohol use	60 to 64	-4.44159	-5.03829	-3.84115	-4.44 (-5.04 to -3.84)
279	Taiwan (Province of China)	Deaths	Both	Pancreatitis	Alcohol use	65 to 69	-5.38334	-5.91168	-4.85203	-5.38 (-5.91 to -4.85)
280	Taiwan (Province of China)	Deaths	Both	Pancreatitis	Alcohol use	70 to 74	-5.67277	-6.20733	-5.13517	-5.67 (-6.21 to -5.14)
281	Taiwan (Province of China)	Deaths	Both	Pancreatitis	Alcohol use	75 to 79	-5.26931	-5.81968	-4.71573	-5.27 (-5.82 to -4.72)
282	Taiwan (Province of China)	Deaths	Both	Pancreatitis	Alcohol use	All ages	-2.11525	-2.64816	-1.57942	-2.12 (-2.65 to -1.58)
283	Taiwan (Province of China)	Deaths	Both	Pancreatitis	Alcohol use	Age-standardized	-3.99734	-4.51845	-3.4734	-4 (-4.52 to -3.47)
284	Taiwan (Province of China)	Deaths	Both	Pancreatitis	Alcohol use	80 to 84	-5.08074	-5.6935	-4.46399	-5.08 (-5.69 to -4.46)
285	Taiwan (Province of China)	Deaths	Both	Pancreatitis	Alcohol use	85 to 89	-3.85546	-4.5203	-3.186	-3.86 (-4.52 to -3.19)
286	Taiwan (Province of China)	Deaths	Both	Pancreatitis	Alcohol use	90 to 94	-2.75912	-3.53123	-1.98084	-2.76 (-3.53 to -1.98)
287	Taiwan (Province of China)	DALYs (Disability-Adjusted Life Years)	Male	Pancreatitis	Alcohol use	95 plus	-6.20216	-7.19194	-5.20182	-6.2 (-7.19 to -5.2)
288	Taiwan (Province of China)	DALYs (Disability-Adjusted Life Years)	Male	Pancreatitis	Alcohol use	15 to 19	-7.02242	-8.23579	-5.79301	-7.02 (-8.24 to -5.79)
289	Taiwan (Province of China)	DALYs (Disability-Adjusted Life Years)	Male	Pancreatitis	Alcohol use	20 to 24	-4.99154	-5.58482	-4.39453	-4.99 (-5.58 to -4.39)
290	Taiwan (Province of China)	DALYs (Disability-Adjusted Life Years)	Male	Pancreatitis	Alcohol use	25 to 29	-5.55601	-6.2241	-4.88315	-5.56 (-6.22 to -4.88)
291	Taiwan (Province of China)	DALYs (Disability-Adjusted Life Years)	Male	Pancreatitis	Alcohol use	30 to 34	-4.92146	-5.68062	-4.15619	-4.92 (-5.68 to -4.16)
292	Taiwan (Province of China)	DALYs (Disability-Adjusted Life Years)	Male	Pancreatitis	Alcohol use	35 to 39	-3.75946	-4.38292	-3.13193	-3.76 (-4.38 to -3.13)
293	Taiwan (Province of China)	DALYs (Disability-Adjusted Life Years)	Male	Pancreatitis	Alcohol use	40 to 44	-2.5441	-3.12202	-1.96274	-2.54 (-3.12 to -1.96)
294	Taiwan (Province of China)	DALYs (Disability-Adjusted Life Years)	Male	Pancreatitis	Alcohol use	45 to 49	-1.85255	-2.22609	-1.47759	-1.85 (-2.23 to -1.48)
295	Taiwan (Province of China)	DALYs (Disability-Adjusted Life Years)	Male	Pancreatitis	Alcohol use	50 to 54	-2.10202	-2.60644	-1.59497	-2.1 (-2.61 to -1.59)
296	Taiwan (Province of China)	DALYs (Disability-Adjusted Life Years)	Male	Pancreatitis	Alcohol use	55 to 59	-3.113	-3.79321	-2.42798	-3.11 (-3.79 to -2.43)
297	Taiwan (Province of China)	DALYs (Disability-Adjusted Life Years)	Male	Pancreatitis	Alcohol use	60 to 64	-3.75734	-4.37794	-3.13271	-3.76 (-4.38 to -3.13)
298	Taiwan (Province of China)	DALYs (Disability-Adjusted Life Years)	Male	Pancreatitis	Alcohol use	65 to 69	-4.41506	-4.9346	-3.89269	-4.42 (-4.93 to -3.89)
299	Taiwan (Province of China)	DALYs (Disability-Adjusted Life Years)	Male	Pancreatitis	Alcohol use	70 to 74	-4.62273	-5.0387	-4.20494	-4.62 (-5.04 to -4.2)
300	Taiwan (Province of China)	DALYs (Disability-Adjusted Life Years)	Male	Pancreatitis	Alcohol use	75 to 79	-4.40638	-4.85773	-3.95289	-4.41 (-4.86 to -3.95)
301	Taiwan (Province of China)	DALYs (Disability-Adjusted Life Years)	Male	Pancreatitis	Alcohol use	All ages	-2.24457	-2.76779	-1.71852	-2.24 (-2.77 to -1.72)
302	Taiwan (Province of China)	DALYs (Disability-Adjusted Life Years)	Male	Pancreatitis	Alcohol use	Age-standardized	-3.46622	-3.97106	-2.95872	-3.47 (-3.97 to -2.96)
303	Taiwan (Province of China)	DALYs (Disability-Adjusted Life Years)	Male	Pancreatitis	Alcohol use	80 to 84	-4.56315	-5.1669	-3.95556	-4.56 (-5.17 to -3.96)
304	Taiwan (Province of China)	DALYs (Disability-Adjusted Life Years)	Male	Pancreatitis	Alcohol use	85 to 89	-3.78752	-4.48443	-3.08552	-3.79 (-4.48 to -3.09)
305	Taiwan (Province of China)	DALYs (Disability-Adjusted Life Years)	Male	Pancreatitis	Alcohol use	90 to 94	-2.9937	-3.73876	-2.24287	-2.99 (-3.74 to -2.24)
306	Taiwan (Province of China)	DALYs (Disability-Adjusted Life Years)	Female	Pancreatitis	Alcohol use	95 plus	-8.47627	-9.77902	-7.1547	-8.48 (-9.78 to -7.15)
307	Taiwan (Province of China)	DALYs (Disability-Adjusted Life Years)	Female	Pancreatitis	Alcohol use	15 to 19	-7.19215	-8.37238	-5.99671	-7.19 (-8.37 to -6)
308	Taiwan (Province of China)	DALYs (Disability-Adjusted Life Years)	Female	Pancreatitis	Alcohol use	20 to 24	-6.8236	-7.79611	-5.84084	-6.82 (-7.8 to -5.84)
309	Taiwan (Province of China)	DALYs (Disability-Adjusted Life Years)	Female	Pancreatitis	Alcohol use	25 to 29	-7.03782	-7.82156	-6.24741	-7.04 (-7.82 to -6.25)
310	Taiwan (Province of China)	DALYs (Disability-Adjusted Life Years)	Female	Pancreatitis	Alcohol use	30 to 34	-6.45051	-7.3236	-5.5692	-6.45 (-7.32 to -5.57)
311	Taiwan (Province of China)	DALYs (Disability-Adjusted Life Years)	Female	Pancreatitis	Alcohol use	35 to 39	-6.02565	-6.97993	-5.06159	-6.03 (-6.98 to -5.06)
312	Taiwan (Province of China)	DALYs (Disability-Adjusted Life Years)	Female	Pancreatitis	Alcohol use	40 to 44	-5.46835	-6.24366	-4.68663	-5.47 (-6.24 to -4.69)
313	Taiwan (Province of China)	DALYs (Disability-Adjusted Life Years)	Female	Pancreatitis	Alcohol use	45 to 49	-5.19144	-6.01109	-4.36464	-5.19 (-6.01 to -4.36)
314	Taiwan (Province of China)	DALYs (Disability-Adjusted Life Years)	Female	Pancreatitis	Alcohol use	50 to 54	-5.44571	-6.18958	-4.69595	-5.45 (-6.19 to -4.7)
315	Taiwan (Province of China)	DALYs (Disability-Adjusted Life Years)	Female	Pancreatitis	Alcohol use	55 to 59	-5.92328	-6.74658	-5.09271	-5.92 (-6.75 to -5.09)
316	Taiwan (Province of China)	DALYs (Disability-Adjusted Life Years)	Female	Pancreatitis	Alcohol use	60 to 64	-6.12	-6.86682	-5.36718	-6.12 (-6.87 to -5.37)
317	Taiwan (Province of China)	DALYs (Disability-Adjusted Life Years)	Female	Pancreatitis	Alcohol use	65 to 69	-6.45687	-7.16611	-5.7422	-6.46 (-7.17 to -5.74)
318	Taiwan (Province of China)	DALYs (Disability-Adjusted Life Years)	Female	Pancreatitis	Alcohol use	70 to 74	-6.84787	-7.48462	-6.20674	-6.85 (-7.48 to -6.21)
319	Taiwan (Province of China)	DALYs (Disability-Adjusted Life Years)	Female	Pancreatitis	Alcohol use	75 to 79	-6.21086	-6.94189	-5.4741	-6.21 (-6.94 to -5.47)
320	Taiwan (Province of China)	DALYs (Disability-Adjusted Life Years)	Female	Pancreatitis	Alcohol use	All ages	-4.10547	-4.85747	-3.34751	-4.11 (-4.86 to -3.35)
321	Taiwan (Province of China)	DALYs (Disability-Adjusted Life Years)	Female	Pancreatitis	Alcohol use	Age-standardized	-6.03191	-6.79895	-5.25856	-6.03 (-6.8 to -5.26)
322	Taiwan (Province of China)	DALYs (Disability-Adjusted Life Years)	Female	Pancreatitis	Alcohol use	80 to 84	-6.34713	-7.06202	-5.62673	-6.35 (-7.06 to -5.63)
323	Taiwan (Province of China)	DALYs (Disability-Adjusted Life Years)	Female	Pancreatitis	Alcohol use	85 to 89	-6.00771	-6.92161	-5.08485	-6.01 (-6.92 to -5.08)
324	Taiwan (Province of China)	DALYs (Disability-Adjusted Life Years)	Female	Pancreatitis	Alcohol use	90 to 94	-5.52633	-6.54863	-4.49284	-5.53 (-6.55 to -4.49)
325	Taiwan (Province of China)	DALYs (Disability-Adjusted Life Years)	Both	Pancreatitis	Alcohol use	95 plus	-5.29006	-6.23143	-4.33925	-5.29 (-6.23 to -4.34)
326	Taiwan (Province of China)	DALYs (Disability-Adjusted Life Years)	Both	Pancreatitis	Alcohol use	15 to 19	-6.96264	-8.16938	-5.74004	-6.96 (-8.17 to -5.74)
327	Taiwan (Province of China)	DALYs (Disability-Adjusted Life Years)	Both	Pancreatitis	Alcohol use	20 to 24	-5.01156	-5.60929	-4.41005	-5.01 (-5.61 to -4.41)
328	Taiwan (Province of China)	DALYs (Disability-Adjusted Life Years)	Both	Pancreatitis	Alcohol use	25 to 29	-5.55648	-6.20645	-4.902	-5.56 (-6.21 to -4.9)
329	Taiwan (Province of China)	DALYs (Disability-Adjusted Life Years)	Both	Pancreatitis	Alcohol use	30 to 34	-4.99398	-5.74627	-4.23569	-4.99 (-5.75 to -4.24)
330	Taiwan (Province of China)	DALYs (Disability-Adjusted Life Years)	Both	Pancreatitis	Alcohol use	35 to 39	-3.91143	-4.53487	-3.28393	-3.91 (-4.53 to -3.28)
331	Taiwan (Province of China)	DALYs (Disability-Adjusted Life Years)	Both	Pancreatitis	Alcohol use	40 to 44	-2.74138	-3.31285	-2.16654	-2.74 (-3.31 to -2.17)
332	Taiwan (Province of China)	DALYs (Disability-Adjusted Life Years)	Both	Pancreatitis	Alcohol use	45 to 49	-2.05448	-2.42495	-1.68261	-2.05 (-2.42 to -1.68)
333	Taiwan (Province of China)	DALYs (Disability-Adjusted Life Years)	Both	Pancreatitis	Alcohol use	50 to 54	-2.30252	-2.81194	-1.79043	-2.3 (-2.81 to -1.79)
334	Taiwan (Province of China)	DALYs (Disability-Adjusted Life Years)	Both	Pancreatitis	Alcohol use	55 to 59	-3.31462	-3.98189	-2.6427	-3.31 (-3.98 to -2.64)
335	Taiwan (Province of China)	DALYs (Disability-Adjusted Life Years)	Both	Pancreatitis	Alcohol use	60 to 64	-4.228	-4.79283	-3.65982	-4.23 (-4.79 to -3.66)
336	Taiwan (Province of China)	DALYs (Disability-Adjusted Life Years)	Both	Pancreatitis	Alcohol use	65 to 69	-5.13079	-5.63268	-4.62623	-5.13 (-5.63 to -4.63)
337	Taiwan (Province of China)	DALYs (Disability-Adjusted Life Years)	Both	Pancreatitis	Alcohol use	70 to 74	-5.44917	-5.96486	-4.93066	-5.45 (-5.96 to -4.93)
338	Taiwan (Province of China)	DALYs (Disability-Adjusted Life Years)	Both	Pancreatitis	Alcohol use	75 to 79	-5.13413	-5.67204	-4.59316	-5.13 (-5.67 to -4.59)
339	Taiwan (Province of China)	DALYs (Disability-Adjusted Life Years)	Both	Pancreatitis	Alcohol use	All ages	-2.44274	-2.96654	-1.91612	-2.44 (-2.97 to -1.92)
340	Taiwan (Province of China)	DALYs (Disability-Adjusted Life Years)	Both	Pancreatitis	Alcohol use	Age-standardized	-3.72604	-4.22989	-3.21954	-3.73 (-4.23 to -3.22)
341	Taiwan (Province of China)	DALYs (Disability-Adjusted Life Years)	Both	Pancreatitis	Alcohol use	80 to 84	-4.97798	-5.57005	-4.3822	-4.98 (-5.57 to -4.38)
342	Taiwan (Province of China)	DALYs (Disability-Adjusted Life Years)	Both	Pancreatitis	Alcohol use	85 to 89	-3.79662	-4.4378	-3.15114	-3.8 (-4.44 to -3.15)
343	Taiwan (Province of China)	DALYs (Disability-Adjusted Life Years)	Both	Pancreatitis	Alcohol use	90 to 94	-2.68914	-3.43308	-1.93948	-2.69 (-3.43 to -1.94)
344	Cambodia	Deaths	Male	Pancreatitis	Alcohol use	95 plus	7.92344	7.37166	8.47805	7.92 (7.37 to 8.48)
345	Cambodia	Deaths	Male	Pancreatitis	Alcohol use	15 to 19	8.79498	7.87249	9.72535	8.79 (7.87 to 9.73)
346	Cambodia	Deaths	Male	Pancreatitis	Alcohol use	20 to 24	4.47915	4.07774	4.88212	4.48 (4.08 to 4.88)
347	Cambodia	Deaths	Male	Pancreatitis	Alcohol use	25 to 29	4.58519	4.18188	4.99005	4.59 (4.18 to 4.99)
348	Cambodia	Deaths	Male	Pancreatitis	Alcohol use	30 to 34	5.04684	4.64055	5.45471	5.05 (4.64 to 5.45)
349	Cambodia	Deaths	Male	Pancreatitis	Alcohol use	35 to 39	4.65897	4.27187	5.04751	4.66 (4.27 to 5.05)
350	Cambodia	Deaths	Male	Pancreatitis	Alcohol use	40 to 44	4.52967	4.14474	4.91602	4.53 (4.14 to 4.92)
351	Cambodia	Deaths	Male	Pancreatitis	Alcohol use	45 to 49	4.30171	3.93078	4.67397	4.3 (3.93 to 4.67)
352	Cambodia	Deaths	Male	Pancreatitis	Alcohol use	50 to 54	4.63906	4.2554	5.02414	4.64 (4.26 to 5.02)
353	Cambodia	Deaths	Male	Pancreatitis	Alcohol use	55 to 59	4.35191	3.96989	4.73533	4.35 (3.97 to 4.74)
354	Cambodia	Deaths	Male	Pancreatitis	Alcohol use	60 to 64	4.66258	4.26604	5.06064	4.66 (4.27 to 5.06)
355	Cambodia	Deaths	Male	Pancreatitis	Alcohol use	65 to 69	4.95746	4.52578	5.39091	4.96 (4.53 to 5.39)
356	Cambodia	Deaths	Male	Pancreatitis	Alcohol use	70 to 74	5.3108	4.87632	5.74709	5.31 (4.88 to 5.75)
357	Cambodia	Deaths	Male	Pancreatitis	Alcohol use	75 to 79	6.02423	5.55581	6.49473	6.02 (5.56 to 6.49)
358	Cambodia	Deaths	Male	Pancreatitis	Alcohol use	All ages	6.42344	6.05478	6.79338	6.42 (6.05 to 6.79)
359	Cambodia	Deaths	Male	Pancreatitis	Alcohol use	Age-standardized	4.97558	4.57575	5.37693	4.98 (4.58 to 5.38)
360	Cambodia	Deaths	Male	Pancreatitis	Alcohol use	80 to 84	7.37321	6.82877	7.92043	7.37 (6.83 to 7.92)
361	Cambodia	Deaths	Male	Pancreatitis	Alcohol use	85 to 89	7.70573	7.15448	8.25982	7.71 (7.15 to 8.26)
362	Cambodia	Deaths	Male	Pancreatitis	Alcohol use	90 to 94	8.11691	7.56717	8.66946	8.12 (7.57 to 8.67)
363	Cambodia	Deaths	Female	Pancreatitis	Alcohol use	95 plus	8.07476	7.42311	8.73036	8.07 (7.42 to 8.73)
364	Cambodia	Deaths	Female	Pancreatitis	Alcohol use	15 to 19	5.89729	5.26741	6.53095	5.9 (5.27 to 6.53)
365	Cambodia	Deaths	Female	Pancreatitis	Alcohol use	20 to 24	5.78498	5.27737	6.29503	5.78 (5.28 to 6.3)
366	Cambodia	Deaths	Female	Pancreatitis	Alcohol use	25 to 29	7.14883	6.5987	7.7018	7.15 (6.6 to 7.7)
367	Cambodia	Deaths	Female	Pancreatitis	Alcohol use	30 to 34	7.58038	6.92671	8.23805	7.58 (6.93 to 8.24)
368	Cambodia	Deaths	Female	Pancreatitis	Alcohol use	35 to 39	7.5275	6.87316	8.18585	7.53 (6.87 to 8.19)
369	Cambodia	Deaths	Female	Pancreatitis	Alcohol use	40 to 44	7.26608	6.60997	7.92623	7.27 (6.61 to 7.93)
370	Cambodia	Deaths	Female	Pancreatitis	Alcohol use	45 to 49	6.85926	6.27852	7.44318	6.86 (6.28 to 7.44)
371	Cambodia	Deaths	Female	Pancreatitis	Alcohol use	50 to 54	6.52341	5.90694	7.14347	6.52 (5.91 to 7.14)
372	Cambodia	Deaths	Female	Pancreatitis	Alcohol use	55 to 59	6.30119	5.77276	6.83226	6.3 (5.77 to 6.83)
373	Cambodia	Deaths	Female	Pancreatitis	Alcohol use	60 to 64	5.87407	5.39673	6.35357	5.87 (5.4 to 6.35)
374	Cambodia	Deaths	Female	Pancreatitis	Alcohol use	65 to 69	6.387	5.86498	6.91159	6.39 (5.86 to 6.91)
375	Cambodia	Deaths	Female	Pancreatitis	Alcohol use	70 to 74	6.48875	5.91874	7.06182	6.49 (5.92 to 7.06)
376	Cambodia	Deaths	Female	Pancreatitis	Alcohol use	75 to 79	6.78603	6.19112	7.38427	6.79 (6.19 to 7.38)
377	Cambodia	Deaths	Female	Pancreatitis	Alcohol use	All ages	8.565	7.96843	9.16487	8.56 (7.97 to 9.16)
378	Cambodia	Deaths	Female	Pancreatitis	Alcohol use	Age-standardized	6.75274	6.17603	7.33257	6.75 (6.18 to 7.33)
379	Cambodia	Deaths	Female	Pancreatitis	Alcohol use	80 to 84	7.56597	6.90429	8.23175	7.57 (6.9 to 8.23)
380	Cambodia	Deaths	Female	Pancreatitis	Alcohol use	85 to 89	7.64608	6.97714	8.31921	7.65 (6.98 to 8.32)
381	Cambodia	Deaths	Female	Pancreatitis	Alcohol use	90 to 94	7.78803	7.12787	8.45227	7.79 (7.13 to 8.45)
382	Cambodia	Deaths	Both	Pancreatitis	Alcohol use	95 plus	7.43798	6.86075	8.01832	7.44 (6.86 to 8.02)
383	Cambodia	Deaths	Both	Pancreatitis	Alcohol use	15 to 19	8.6516	7.76922	9.54121	8.65 (7.77 to 9.54)
384	Cambodia	Deaths	Both	Pancreatitis	Alcohol use	20 to 24	4.805	4.39826	5.21333	4.81 (4.4 to 5.21)
385	Cambodia	Deaths	Both	Pancreatitis	Alcohol use	25 to 29	4.9523	4.5356	5.37066	4.95 (4.54 to 5.37)
386	Cambodia	Deaths	Both	Pancreatitis	Alcohol use	30 to 34	5.60398	5.12792	6.0822	5.6 (5.13 to 6.08)
387	Cambodia	Deaths	Both	Pancreatitis	Alcohol use	35 to 39	5.22154	4.81442	5.63024	5.22 (4.81 to 5.63)
388	Cambodia	Deaths	Both	Pancreatitis	Alcohol use	40 to 44	5.05892	4.73364	5.38521	5.06 (4.73 to 5.39)
389	Cambodia	Deaths	Both	Pancreatitis	Alcohol use	45 to 49	4.79566	4.416	5.1767	4.8 (4.42 to 5.18)
390	Cambodia	Deaths	Both	Pancreatitis	Alcohol use	50 to 54	5.02727	4.58349	5.47292	5.03 (4.58 to 5.47)
391	Cambodia	Deaths	Both	Pancreatitis	Alcohol use	55 to 59	4.57962	4.22382	4.93664	4.58 (4.22 to 4.94)
392	Cambodia	Deaths	Both	Pancreatitis	Alcohol use	60 to 64	4.65339	4.27557	5.03259	4.65 (4.28 to 5.03)
393	Cambodia	Deaths	Both	Pancreatitis	Alcohol use	65 to 69	4.85033	4.42078	5.28165	4.85 (4.42 to 5.28)
394	Cambodia	Deaths	Both	Pancreatitis	Alcohol use	70 to 74	5.29839	4.84	5.75879	5.3 (4.84 to 5.76)
395	Cambodia	Deaths	Both	Pancreatitis	Alcohol use	75 to 79	6.02532	5.55818	6.49453	6.03 (5.56 to 6.49)
396	Cambodia	Deaths	Both	Pancreatitis	Alcohol use	All ages	6.67966	6.30678	7.05386	6.68 (6.31 to 7.05)
397	Cambodia	Deaths	Both	Pancreatitis	Alcohol use	Age-standardized	5.22976	4.83413	5.62689	5.23 (4.83 to 5.63)
398	Cambodia	Deaths	Both	Pancreatitis	Alcohol use	80 to 84	7.32663	6.81322	7.8425	7.33 (6.81 to 7.84)
399	Cambodia	Deaths	Both	Pancreatitis	Alcohol use	85 to 89	7.55421	6.99743	8.11388	7.55 (7 to 8.11)
400	Cambodia	Deaths	Both	Pancreatitis	Alcohol use	90 to 94	7.68479	7.08496	8.28797	7.68 (7.08 to 8.29)
401	Cambodia	DALYs (Disability-Adjusted Life Years)	Male	Pancreatitis	Alcohol use	95 plus	7.93135	7.37931	8.48623	7.93 (7.38 to 8.49)
402	Cambodia	DALYs (Disability-Adjusted Life Years)	Male	Pancreatitis	Alcohol use	15 to 19	8.83055	7.90768	9.76132	8.83 (7.91 to 9.76)
403	Cambodia	DALYs (Disability-Adjusted Life Years)	Male	Pancreatitis	Alcohol use	20 to 24	4.50564	4.10382	4.909	4.51 (4.1 to 4.91)
404	Cambodia	DALYs (Disability-Adjusted Life Years)	Male	Pancreatitis	Alcohol use	25 to 29	4.59878	4.1973	5.00181	4.6 (4.2 to 5)
405	Cambodia	DALYs (Disability-Adjusted Life Years)	Male	Pancreatitis	Alcohol use	30 to 34	5.05522	4.64817	5.46385	5.06 (4.65 to 5.46)
406	Cambodia	DALYs (Disability-Adjusted Life Years)	Male	Pancreatitis	Alcohol use	35 to 39	4.67441	4.28684	5.06342	4.67 (4.29 to 5.06)
407	Cambodia	DALYs (Disability-Adjusted Life Years)	Male	Pancreatitis	Alcohol use	40 to 44	4.54498	4.16223	4.92915	4.54 (4.16 to 4.93)
408	Cambodia	DALYs (Disability-Adjusted Life Years)	Male	Pancreatitis	Alcohol use	45 to 49	4.3207	3.95086	4.69187	4.32 (3.95 to 4.69)
409	Cambodia	DALYs (Disability-Adjusted Life Years)	Male	Pancreatitis	Alcohol use	50 to 54	4.66318	4.27918	5.04859	4.66 (4.28 to 5.05)
410	Cambodia	DALYs (Disability-Adjusted Life Years)	Male	Pancreatitis	Alcohol use	55 to 59	4.40359	4.02394	4.78463	4.4 (4.02 to 4.78)
411	Cambodia	DALYs (Disability-Adjusted Life Years)	Male	Pancreatitis	Alcohol use	60 to 64	4.71336	4.31832	5.10989	4.71 (4.32 to 5.11)
412	Cambodia	DALYs (Disability-Adjusted Life Years)	Male	Pancreatitis	Alcohol use	65 to 69	4.99408	4.56398	5.42595	4.99 (4.56 to 5.43)
413	Cambodia	DALYs (Disability-Adjusted Life Years)	Male	Pancreatitis	Alcohol use	70 to 74	5.32969	4.89555	5.76562	5.33 (4.9 to 5.77)
414	Cambodia	DALYs (Disability-Adjusted Life Years)	Male	Pancreatitis	Alcohol use	75 to 79	6.03104	5.56388	6.50026	6.03 (5.56 to 6.5)
415	Cambodia	DALYs (Disability-Adjusted Life Years)	Male	Pancreatitis	Alcohol use	All ages	6.28855	5.91827	6.66013	6.29 (5.92 to 6.66)
416	Cambodia	DALYs (Disability-Adjusted Life Years)	Male	Pancreatitis	Alcohol use	Age-standardized	4.78951	4.39902	5.18145	4.79 (4.4 to 5.18)
417	Cambodia	DALYs (Disability-Adjusted Life Years)	Male	Pancreatitis	Alcohol use	80 to 84	7.38046	6.83818	7.9255	7.38 (6.84 to 7.93)
418	Cambodia	DALYs (Disability-Adjusted Life Years)	Male	Pancreatitis	Alcohol use	85 to 89	7.70973	7.15868	8.26361	7.71 (7.16 to 8.26)
419	Cambodia	DALYs (Disability-Adjusted Life Years)	Male	Pancreatitis	Alcohol use	90 to 94	8.11709	7.56858	8.66841	8.12 (7.57 to 8.67)
420	Cambodia	DALYs (Disability-Adjusted Life Years)	Female	Pancreatitis	Alcohol use	95 plus	8.08131	7.42664	8.73997	8.08 (7.43 to 8.74)
421	Cambodia	DALYs (Disability-Adjusted Life Years)	Female	Pancreatitis	Alcohol use	15 to 19	6.11625	5.47519	6.76121	6.12 (5.48 to 6.76)
422	Cambodia	DALYs (Disability-Adjusted Life Years)	Female	Pancreatitis	Alcohol use	20 to 24	5.88744	5.37231	6.40508	5.89 (5.37 to 6.41)
423	Cambodia	DALYs (Disability-Adjusted Life Years)	Female	Pancreatitis	Alcohol use	25 to 29	7.22054	6.66573	7.77824	7.22 (6.67 to 7.78)
424	Cambodia	DALYs (Disability-Adjusted Life Years)	Female	Pancreatitis	Alcohol use	30 to 34	7.64918	6.99193	8.31047	7.65 (6.99 to 8.31)
425	Cambodia	DALYs (Disability-Adjusted Life Years)	Female	Pancreatitis	Alcohol use	35 to 39	7.6207	6.95846	8.28704	7.62 (6.96 to 8.29)
426	Cambodia	DALYs (Disability-Adjusted Life Years)	Female	Pancreatitis	Alcohol use	40 to 44	7.34291	6.68337	8.00653	7.34 (6.68 to 8.01)
427	Cambodia	DALYs (Disability-Adjusted Life Years)	Female	Pancreatitis	Alcohol use	45 to 49	6.96201	6.3756	7.55166	6.96 (6.38 to 7.55)
428	Cambodia	DALYs (Disability-Adjusted Life Years)	Female	Pancreatitis	Alcohol use	50 to 54	6.66467	6.04468	7.28829	6.66 (6.04 to 7.29)
429	Cambodia	DALYs (Disability-Adjusted Life Years)	Female	Pancreatitis	Alcohol use	55 to 59	6.45887	5.92734	6.99307	6.46 (5.93 to 6.99)
430	Cambodia	DALYs (Disability-Adjusted Life Years)	Female	Pancreatitis	Alcohol use	60 to 64	5.9763	5.49872	6.45604	5.98 (5.5 to 6.46)
431	Cambodia	DALYs (Disability-Adjusted Life Years)	Female	Pancreatitis	Alcohol use	65 to 69	6.45565	5.92855	6.98538	6.46 (5.93 to 6.99)
432	Cambodia	DALYs (Disability-Adjusted Life Years)	Female	Pancreatitis	Alcohol use	70 to 74	6.51466	5.94194	7.09048	6.51 (5.94 to 7.09)
433	Cambodia	DALYs (Disability-Adjusted Life Years)	Female	Pancreatitis	Alcohol use	75 to 79	6.79371	6.20094	7.3898	6.79 (6.2 to 7.39)
434	Cambodia	DALYs (Disability-Adjusted Life Years)	Female	Pancreatitis	Alcohol use	All ages	8.34672	7.75586	8.94082	8.35 (7.76 to 8.94)
435	Cambodia	DALYs (Disability-Adjusted Life Years)	Female	Pancreatitis	Alcohol use	Age-standardized	6.79955	6.22312	7.37911	6.8 (6.22 to 7.38)
436	Cambodia	DALYs (Disability-Adjusted Life Years)	Female	Pancreatitis	Alcohol use	80 to 84	7.57525	6.9153	8.23927	7.58 (6.92 to 8.24)
437	Cambodia	DALYs (Disability-Adjusted Life Years)	Female	Pancreatitis	Alcohol use	85 to 89	7.65918	6.98845	8.33412	7.66 (6.99 to 8.33)
438	Cambodia	DALYs (Disability-Adjusted Life Years)	Female	Pancreatitis	Alcohol use	90 to 94	7.80043	7.14034	8.4646	7.8 (7.14 to 8.46)
439	Cambodia	DALYs (Disability-Adjusted Life Years)	Both	Pancreatitis	Alcohol use	95 plus	7.44384	6.8654	8.02541	7.44 (6.87 to 8.03)
440	Cambodia	DALYs (Disability-Adjusted Life Years)	Both	Pancreatitis	Alcohol use	15 to 19	8.6903	7.80782	9.58	8.69 (7.81 to 9.58)
441	Cambodia	DALYs (Disability-Adjusted Life Years)	Both	Pancreatitis	Alcohol use	20 to 24	4.84014	4.43291	5.24897	4.84 (4.43 to 5.25)
442	Cambodia	DALYs (Disability-Adjusted Life Years)	Both	Pancreatitis	Alcohol use	25 to 29	4.97215	4.55736	5.38859	4.97 (4.56 to 5.39)
443	Cambodia	DALYs (Disability-Adjusted Life Years)	Both	Pancreatitis	Alcohol use	30 to 34	5.6172	5.14129	6.09527	5.62 (5.14 to 6.1)
444	Cambodia	DALYs (Disability-Adjusted Life Years)	Both	Pancreatitis	Alcohol use	35 to 39	5.2423	4.83586	5.65032	5.24 (4.84 to 5.65)
445	Cambodia	DALYs (Disability-Adjusted Life Years)	Both	Pancreatitis	Alcohol use	40 to 44	5.08055	4.75822	5.40387	5.08 (4.76 to 5.4)
446	Cambodia	DALYs (Disability-Adjusted Life Years)	Both	Pancreatitis	Alcohol use	45 to 49	4.82349	4.44521	5.20315	4.82 (4.45 to 5.2)
447	Cambodia	DALYs (Disability-Adjusted Life Years)	Both	Pancreatitis	Alcohol use	50 to 54	5.06368	4.61989	5.50935	5.06 (4.62 to 5.51)
448	Cambodia	DALYs (Disability-Adjusted Life Years)	Both	Pancreatitis	Alcohol use	55 to 59	4.64628	4.29044	5.00333	4.65 (4.29 to 5)
449	Cambodia	DALYs (Disability-Adjusted Life Years)	Both	Pancreatitis	Alcohol use	60 to 64	4.71511	4.33798	5.09361	4.72 (4.34 to 5.09)
450	Cambodia	DALYs (Disability-Adjusted Life Years)	Both	Pancreatitis	Alcohol use	65 to 69	4.89366	4.4654	5.32367	4.89 (4.47 to 5.32)
451	Cambodia	DALYs (Disability-Adjusted Life Years)	Both	Pancreatitis	Alcohol use	70 to 74	5.31826	4.85963	5.77889	5.32 (4.86 to 5.78)
452	Cambodia	DALYs (Disability-Adjusted Life Years)	Both	Pancreatitis	Alcohol use	75 to 79	6.03116	5.56526	6.49912	6.03 (5.57 to 6.5)
453	Cambodia	DALYs (Disability-Adjusted Life Years)	Both	Pancreatitis	Alcohol use	All ages	6.51204	6.13881	6.88658	6.51 (6.14 to 6.89)
454	Cambodia	DALYs (Disability-Adjusted Life Years)	Both	Pancreatitis	Alcohol use	Age-standardized	5.14893	4.76353	5.53575	5.15 (4.76 to 5.54)
455	Cambodia	DALYs (Disability-Adjusted Life Years)	Both	Pancreatitis	Alcohol use	80 to 84	7.3332	6.82228	7.84657	7.33 (6.82 to 7.85)
456	Cambodia	DALYs (Disability-Adjusted Life Years)	Both	Pancreatitis	Alcohol use	85 to 89	7.56	7.00323	8.11967	7.56 (7 to 8.12)
457	Cambodia	DALYs (Disability-Adjusted Life Years)	Both	Pancreatitis	Alcohol use	90 to 94	7.68762	7.08843	8.29016	7.69 (7.09 to 8.29)
458	Indonesia	Deaths	Male	Pancreatitis	Alcohol use	95 plus	-0.0124497	-0.428204	0.405041	-0.01 (-0.43 to 0.41)
459	Indonesia	Deaths	Male	Pancreatitis	Alcohol use	15 to 19	-0.897076	-1.38204	-0.409731	-0.9 (-1.38 to -0.41)
460	Indonesia	Deaths	Male	Pancreatitis	Alcohol use	20 to 24	-1.17579	-1.57118	-0.778824	-1.18 (-1.57 to -0.78)
461	Indonesia	Deaths	Male	Pancreatitis	Alcohol use	25 to 29	-1.16953	-1.56351	-0.773974	-1.17 (-1.56 to -0.77)
462	Indonesia	Deaths	Male	Pancreatitis	Alcohol use	30 to 34	-1.74825	-2.08866	-1.40664	-1.75 (-2.09 to -1.41)
463	Indonesia	Deaths	Male	Pancreatitis	Alcohol use	35 to 39	-2.00099	-2.32996	-1.6709	-2 (-2.33 to -1.67)
464	Indonesia	Deaths	Male	Pancreatitis	Alcohol use	40 to 44	-2.14759	-2.48243	-1.8116	-2.15 (-2.48 to -1.81)
465	Indonesia	Deaths	Male	Pancreatitis	Alcohol use	45 to 49	-1.88576	-2.25569	-1.51443	-1.89 (-2.26 to -1.51)
466	Indonesia	Deaths	Male	Pancreatitis	Alcohol use	50 to 54	-1.8368	-2.23952	-1.43242	-1.84 (-2.24 to -1.43)
467	Indonesia	Deaths	Male	Pancreatitis	Alcohol use	55 to 59	-1.80858	-2.21892	-1.39651	-1.81 (-2.22 to -1.4)
468	Indonesia	Deaths	Male	Pancreatitis	Alcohol use	60 to 64	-1.60855	-2.01984	-1.19553	-1.61 (-2.02 to -1.2)
469	Indonesia	Deaths	Male	Pancreatitis	Alcohol use	65 to 69	-1.50269	-1.91451	-1.08914	-1.5 (-1.91 to -1.09)
470	Indonesia	Deaths	Male	Pancreatitis	Alcohol use	70 to 74	-1.29553	-1.69186	-0.8976	-1.3 (-1.69 to -0.9)
471	Indonesia	Deaths	Male	Pancreatitis	Alcohol use	75 to 79	-1.08505	-1.47749	-0.691048	-1.09 (-1.48 to -0.69)
472	Indonesia	Deaths	Male	Pancreatitis	Alcohol use	All ages	-0.563487	-0.937254	-0.18831	-0.56 (-0.94 to -0.19)
473	Indonesia	Deaths	Male	Pancreatitis	Alcohol use	Age-standardized	-1.61312	-1.99387	-1.23089	-1.61 (-1.99 to -1.23)
474	Indonesia	Deaths	Male	Pancreatitis	Alcohol use	80 to 84	-0.754322	-1.2052	-0.301385	-0.75 (-1.21 to -0.3)
475	Indonesia	Deaths	Male	Pancreatitis	Alcohol use	85 to 89	-0.524843	-0.966521	-0.0811946	-0.52 (-0.97 to -0.08)
476	Indonesia	Deaths	Male	Pancreatitis	Alcohol use	90 to 94	-0.342298	-0.763667	0.080861	-0.34 (-0.76 to 0.08)
477	Indonesia	Deaths	Female	Pancreatitis	Alcohol use	95 plus	-1.15272	-1.45702	-0.847485	-1.15 (-1.46 to -0.85)
478	Indonesia	Deaths	Female	Pancreatitis	Alcohol use	15 to 19	-2.46834	-2.74631	-2.18957	-2.47 (-2.75 to -2.19)
479	Indonesia	Deaths	Female	Pancreatitis	Alcohol use	20 to 24	-2.74518	-3.00177	-2.48791	-2.75 (-3 to -2.49)
480	Indonesia	Deaths	Female	Pancreatitis	Alcohol use	25 to 29	-2.74748	-3.04452	-2.44952	-2.75 (-3.04 to -2.45)
481	Indonesia	Deaths	Female	Pancreatitis	Alcohol use	30 to 34	-3.2031	-3.54485	-2.86015	-3.2 (-3.54 to -2.86)
482	Indonesia	Deaths	Female	Pancreatitis	Alcohol use	35 to 39	-3.77679	-4.13714	-3.41508	-3.78 (-4.14 to -3.42)
483	Indonesia	Deaths	Female	Pancreatitis	Alcohol use	40 to 44	-4.13004	-4.47462	-3.78421	-4.13 (-4.47 to -3.78)
484	Indonesia	Deaths	Female	Pancreatitis	Alcohol use	45 to 49	-4.16443	-4.49658	-3.83112	-4.16 (-4.5 to -3.83)
485	Indonesia	Deaths	Female	Pancreatitis	Alcohol use	50 to 54	-4.52101	-4.88073	-4.15993	-4.52 (-4.88 to -4.16)
486	Indonesia	Deaths	Female	Pancreatitis	Alcohol use	55 to 59	-4.41299	-4.765	-4.05967	-4.41 (-4.77 to -4.06)
487	Indonesia	Deaths	Female	Pancreatitis	Alcohol use	60 to 64	-4.25974	-4.61987	-3.89824	-4.26 (-4.62 to -3.9)
488	Indonesia	Deaths	Female	Pancreatitis	Alcohol use	65 to 69	-3.8759	-4.22484	-3.52569	-3.88 (-4.22 to -3.53)
489	Indonesia	Deaths	Female	Pancreatitis	Alcohol use	70 to 74	-3.48992	-3.82312	-3.15556	-3.49 (-3.82 to -3.16)
490	Indonesia	Deaths	Female	Pancreatitis	Alcohol use	75 to 79	-2.76954	-3.0548	-2.48344	-2.77 (-3.05 to -2.48)
491	Indonesia	Deaths	Female	Pancreatitis	Alcohol use	All ages	-2.03222	-2.37956	-1.68364	-2.03 (-2.38 to -1.68)
492	Indonesia	Deaths	Female	Pancreatitis	Alcohol use	Age-standardized	-3.12409	-3.43742	-2.80974	-3.12 (-3.44 to -2.81)
493	Indonesia	Deaths	Female	Pancreatitis	Alcohol use	80 to 84	-1.92955	-2.22349	-1.63471	-1.93 (-2.22 to -1.63)
494	Indonesia	Deaths	Female	Pancreatitis	Alcohol use	85 to 89	-1.71235	-1.99386	-1.43003	-1.71 (-1.99 to -1.43)
495	Indonesia	Deaths	Female	Pancreatitis	Alcohol use	90 to 94	-1.37163	-1.67711	-1.06521	-1.37 (-1.68 to -1.07)
496	Indonesia	Deaths	Both	Pancreatitis	Alcohol use	95 plus	-0.64965	-1.01768	-0.280256	-0.65 (-1.02 to -0.28)
497	Indonesia	Deaths	Both	Pancreatitis	Alcohol use	15 to 19	-0.832224	-1.31416	-0.347938	-0.83 (-1.31 to -0.35)
498	Indonesia	Deaths	Both	Pancreatitis	Alcohol use	20 to 24	-1.01835	-1.41163	-0.623507	-1.02 (-1.41 to -0.62)
499	Indonesia	Deaths	Both	Pancreatitis	Alcohol use	25 to 29	-0.998592	-1.3926	-0.603014	-1 (-1.39 to -0.6)
500	Indonesia	Deaths	Both	Pancreatitis	Alcohol use	30 to 34	-1.66738	-2.00438	-1.32922	-1.67 (-2 to -1.33)
501	Indonesia	Deaths	Both	Pancreatitis	Alcohol use	35 to 39	-2.00818	-2.34221	-1.67301	-2.01 (-2.34 to -1.67)
502	Indonesia	Deaths	Both	Pancreatitis	Alcohol use	40 to 44	-2.20984	-2.55762	-1.86081	-2.21 (-2.56 to -1.86)
503	Indonesia	Deaths	Both	Pancreatitis	Alcohol use	45 to 49	-1.92236	-2.28329	-1.56011	-1.92 (-2.28 to -1.56)
504	Indonesia	Deaths	Both	Pancreatitis	Alcohol use	50 to 54	-1.84522	-2.20529	-1.48383	-1.85 (-2.21 to -1.48)
505	Indonesia	Deaths	Both	Pancreatitis	Alcohol use	55 to 59	-1.75799	-2.13599	-1.37852	-1.76 (-2.14 to -1.38)
506	Indonesia	Deaths	Both	Pancreatitis	Alcohol use	60 to 64	-1.63653	-2.04196	-1.22942	-1.64 (-2.04 to -1.23)
507	Indonesia	Deaths	Both	Pancreatitis	Alcohol use	65 to 69	-1.58604	-2.02159	-1.14854	-1.59 (-2.02 to -1.15)
508	Indonesia	Deaths	Both	Pancreatitis	Alcohol use	70 to 74	-1.60171	-2.0177	-1.18395	-1.6 (-2.02 to -1.18)
509	Indonesia	Deaths	Both	Pancreatitis	Alcohol use	75 to 79	-1.47549	-1.85689	-1.09261	-1.48 (-1.86 to -1.09)
510	Indonesia	Deaths	Both	Pancreatitis	Alcohol use	All ages	-0.577879	-0.945012	-0.209385	-0.58 (-0.95 to -0.21)
511	Indonesia	Deaths	Both	Pancreatitis	Alcohol use	Age-standardized	-1.68674	-2.06073	-1.31132	-1.69 (-2.06 to -1.31)
512	Indonesia	Deaths	Both	Pancreatitis	Alcohol use	80 to 84	-1.16754	-1.56328	-0.770203	-1.17 (-1.56 to -0.77)
513	Indonesia	Deaths	Both	Pancreatitis	Alcohol use	85 to 89	-1.01865	-1.37746	-0.658535	-1.02 (-1.38 to -0.66)
514	Indonesia	Deaths	Both	Pancreatitis	Alcohol use	90 to 94	-0.854169	-1.21622	-0.490787	-0.85 (-1.22 to -0.49)
515	Indonesia	DALYs (Disability-Adjusted Life Years)	Male	Pancreatitis	Alcohol use	95 plus	-0.00405546	-0.419999	0.413625	0 (-0.42 to 0.41)
516	Indonesia	DALYs (Disability-Adjusted Life Years)	Male	Pancreatitis	Alcohol use	15 to 19	-0.898245	-1.38481	-0.409276	-0.9 (-1.38 to -0.41)
517	Indonesia	DALYs (Disability-Adjusted Life Years)	Male	Pancreatitis	Alcohol use	20 to 24	-1.16719	-1.56408	-0.768705	-1.17 (-1.56 to -0.77)
518	Indonesia	DALYs (Disability-Adjusted Life Years)	Male	Pancreatitis	Alcohol use	25 to 29	-1.16663	-1.5613	-0.770376	-1.17 (-1.56 to -0.77)
519	Indonesia	DALYs (Disability-Adjusted Life Years)	Male	Pancreatitis	Alcohol use	30 to 34	-1.73447	-2.07597	-1.39177	-1.73 (-2.08 to -1.39)
520	Indonesia	DALYs (Disability-Adjusted Life Years)	Male	Pancreatitis	Alcohol use	35 to 39	-1.97941	-2.30973	-1.64797	-1.98 (-2.31 to -1.65)
521	Indonesia	DALYs (Disability-Adjusted Life Years)	Male	Pancreatitis	Alcohol use	40 to 44	-2.11543	-2.45269	-1.77701	-2.12 (-2.45 to -1.78)
522	Indonesia	DALYs (Disability-Adjusted Life Years)	Male	Pancreatitis	Alcohol use	45 to 49	-1.85667	-2.22806	-1.48388	-1.86 (-2.23 to -1.48)
523	Indonesia	DALYs (Disability-Adjusted Life Years)	Male	Pancreatitis	Alcohol use	50 to 54	-1.79684	-2.19863	-1.39339	-1.8 (-2.2 to -1.39)
524	Indonesia	DALYs (Disability-Adjusted Life Years)	Male	Pancreatitis	Alcohol use	55 to 59	-1.7689	-2.17837	-1.35772	-1.77 (-2.18 to -1.36)
525	Indonesia	DALYs (Disability-Adjusted Life Years)	Male	Pancreatitis	Alcohol use	60 to 64	-1.57518	-1.98763	-1.161	-1.58 (-1.99 to -1.16)
526	Indonesia	DALYs (Disability-Adjusted Life Years)	Male	Pancreatitis	Alcohol use	65 to 69	-1.4857	-1.89981	-1.06985	-1.49 (-1.9 to -1.07)
527	Indonesia	DALYs (Disability-Adjusted Life Years)	Male	Pancreatitis	Alcohol use	70 to 74	-1.29736	-1.69654	-0.896551	-1.3 (-1.7 to -0.9)
528	Indonesia	DALYs (Disability-Adjusted Life Years)	Male	Pancreatitis	Alcohol use	75 to 79	-1.09291	-1.48747	-0.696764	-1.09 (-1.49 to -0.7)
529	Indonesia	DALYs (Disability-Adjusted Life Years)	Male	Pancreatitis	Alcohol use	All ages	-0.737538	-1.09233	-0.381471	-0.74 (-1.09 to -0.38)
530	Indonesia	DALYs (Disability-Adjusted Life Years)	Male	Pancreatitis	Alcohol use	Age-standardized	-1.68896	-2.06096	-1.31554	-1.69 (-2.06 to -1.32)
531	Indonesia	DALYs (Disability-Adjusted Life Years)	Male	Pancreatitis	Alcohol use	80 to 84	-0.766307	-1.21738	-0.313173	-0.77 (-1.22 to -0.31)
532	Indonesia	DALYs (Disability-Adjusted Life Years)	Male	Pancreatitis	Alcohol use	85 to 89	-0.544111	-0.985287	-0.10097	-0.54 (-0.99 to -0.1)
533	Indonesia	DALYs (Disability-Adjusted Life Years)	Male	Pancreatitis	Alcohol use	90 to 94	-0.370348	-0.792307	0.0534053	-0.37 (-0.79 to 0.05)
534	Indonesia	DALYs (Disability-Adjusted Life Years)	Female	Pancreatitis	Alcohol use	95 plus	-1.13158	-1.43545	-0.826764	-1.13 (-1.44 to -0.83)
535	Indonesia	DALYs (Disability-Adjusted Life Years)	Female	Pancreatitis	Alcohol use	15 to 19	-2.20915	-2.49973	-1.9177	-2.21 (-2.5 to -1.92)
536	Indonesia	DALYs (Disability-Adjusted Life Years)	Female	Pancreatitis	Alcohol use	20 to 24	-2.55157	-2.812	-2.29045	-2.55 (-2.81 to -2.29)
537	Indonesia	DALYs (Disability-Adjusted Life Years)	Female	Pancreatitis	Alcohol use	25 to 29	-2.60605	-2.90675	-2.30443	-2.61 (-2.91 to -2.3)
538	Indonesia	DALYs (Disability-Adjusted Life Years)	Female	Pancreatitis	Alcohol use	30 to 34	-3.02495	-3.36966	-2.67901	-3.02 (-3.37 to -2.68)
539	Indonesia	DALYs (Disability-Adjusted Life Years)	Female	Pancreatitis	Alcohol use	35 to 39	-3.45678	-3.81534	-3.09688	-3.46 (-3.82 to -3.1)
540	Indonesia	DALYs (Disability-Adjusted Life Years)	Female	Pancreatitis	Alcohol use	40 to 44	-3.81937	-4.15788	-3.47966	-3.82 (-4.16 to -3.48)
541	Indonesia	DALYs (Disability-Adjusted Life Years)	Female	Pancreatitis	Alcohol use	45 to 49	-3.82121	-4.1507	-3.49058	-3.82 (-4.15 to -3.49)
542	Indonesia	DALYs (Disability-Adjusted Life Years)	Female	Pancreatitis	Alcohol use	50 to 54	-4.1273	-4.4793	-3.774	-4.13 (-4.48 to -3.77)
543	Indonesia	DALYs (Disability-Adjusted Life Years)	Female	Pancreatitis	Alcohol use	55 to 59	-4.08704	-4.42937	-3.74348	-4.09 (-4.43 to -3.74)
544	Indonesia	DALYs (Disability-Adjusted Life Years)	Female	Pancreatitis	Alcohol use	60 to 64	-4.0387	-4.38843	-3.68768	-4.04 (-4.39 to -3.69)
545	Indonesia	DALYs (Disability-Adjusted Life Years)	Female	Pancreatitis	Alcohol use	65 to 69	-3.749	-4.09553	-3.40122	-3.75 (-4.1 to -3.4)
546	Indonesia	DALYs (Disability-Adjusted Life Years)	Female	Pancreatitis	Alcohol use	70 to 74	-3.44861	-3.78286	-3.11321	-3.45 (-3.78 to -3.11)
547	Indonesia	DALYs (Disability-Adjusted Life Years)	Female	Pancreatitis	Alcohol use	75 to 79	-2.75752	-3.04366	-2.47053	-2.76 (-3.04 to -2.47)
548	Indonesia	DALYs (Disability-Adjusted Life Years)	Female	Pancreatitis	Alcohol use	All ages	-2.24032	-2.58812	-1.89127	-2.24 (-2.59 to -1.89)
549	Indonesia	DALYs (Disability-Adjusted Life Years)	Female	Pancreatitis	Alcohol use	Age-standardized	-3.33482	-3.65545	-3.01312	-3.33 (-3.66 to -3.01)
550	Indonesia	DALYs (Disability-Adjusted Life Years)	Female	Pancreatitis	Alcohol use	80 to 84	-1.92313	-2.21678	-1.62859	-1.92 (-2.22 to -1.63)
551	Indonesia	DALYs (Disability-Adjusted Life Years)	Female	Pancreatitis	Alcohol use	85 to 89	-1.70553	-1.98583	-1.42443	-1.71 (-1.99 to -1.42)
552	Indonesia	DALYs (Disability-Adjusted Life Years)	Female	Pancreatitis	Alcohol use	90 to 94	-1.37637	-1.68158	-1.07021	-1.38 (-1.68 to -1.07)
553	Indonesia	DALYs (Disability-Adjusted Life Years)	Both	Pancreatitis	Alcohol use	95 plus	-0.636451	-1.00448	-0.267057	-0.64 (-1 to -0.27)
554	Indonesia	DALYs (Disability-Adjusted Life Years)	Both	Pancreatitis	Alcohol use	15 to 19	-0.832282	-1.31541	-0.346791	-0.83 (-1.32 to -0.35)
555	Indonesia	DALYs (Disability-Adjusted Life Years)	Both	Pancreatitis	Alcohol use	20 to 24	-1.0086	-1.40343	-0.612191	-1.01 (-1.4 to -0.61)
556	Indonesia	DALYs (Disability-Adjusted Life Years)	Both	Pancreatitis	Alcohol use	25 to 29	-0.99561	-1.39027	-0.599367	-1 (-1.39 to -0.6)
557	Indonesia	DALYs (Disability-Adjusted Life Years)	Both	Pancreatitis	Alcohol use	30 to 34	-1.65307	-1.9912	-1.31377	-1.65 (-1.99 to -1.31)
558	Indonesia	DALYs (Disability-Adjusted Life Years)	Both	Pancreatitis	Alcohol use	35 to 39	-1.98556	-2.32096	-1.649	-1.99 (-2.32 to -1.65)
559	Indonesia	DALYs (Disability-Adjusted Life Years)	Both	Pancreatitis	Alcohol use	40 to 44	-2.17579	-2.52593	-1.8244	-2.18 (-2.53 to -1.82)
560	Indonesia	DALYs (Disability-Adjusted Life Years)	Both	Pancreatitis	Alcohol use	45 to 49	-1.89119	-2.25368	-1.52736	-1.89 (-2.25 to -1.53)
561	Indonesia	DALYs (Disability-Adjusted Life Years)	Both	Pancreatitis	Alcohol use	50 to 54	-1.80198	-2.16133	-1.4413	-1.8 (-2.16 to -1.44)
562	Indonesia	DALYs (Disability-Adjusted Life Years)	Both	Pancreatitis	Alcohol use	55 to 59	-1.71508	-2.09226	-1.33645	-1.72 (-2.09 to -1.34)
563	Indonesia	DALYs (Disability-Adjusted Life Years)	Both	Pancreatitis	Alcohol use	60 to 64	-1.59607	-2.00278	-1.18766	-1.6 (-2 to -1.19)
564	Indonesia	DALYs (Disability-Adjusted Life Years)	Both	Pancreatitis	Alcohol use	65 to 69	-1.56381	-2.00188	-1.12378	-1.56 (-2 to -1.12)
565	Indonesia	DALYs (Disability-Adjusted Life Years)	Both	Pancreatitis	Alcohol use	70 to 74	-1.597	-2.01665	-1.17556	-1.6 (-2.02 to -1.18)
566	Indonesia	DALYs (Disability-Adjusted Life Years)	Both	Pancreatitis	Alcohol use	75 to 79	-1.47855	-1.86272	-1.09287	-1.48 (-1.86 to -1.09)
567	Indonesia	DALYs (Disability-Adjusted Life Years)	Both	Pancreatitis	Alcohol use	All ages	-0.731629	-1.08341	-0.378599	-0.73 (-1.08 to -0.38)
568	Indonesia	DALYs (Disability-Adjusted Life Years)	Both	Pancreatitis	Alcohol use	Age-standardized	-1.70401	-2.07232	-1.33432	-1.7 (-2.07 to -1.33)
569	Indonesia	DALYs (Disability-Adjusted Life Years)	Both	Pancreatitis	Alcohol use	80 to 84	-1.17336	-1.57004	-0.775076	-1.17 (-1.57 to -0.78)
570	Indonesia	DALYs (Disability-Adjusted Life Years)	Both	Pancreatitis	Alcohol use	85 to 89	-1.02978	-1.38855	-0.669703	-1.03 (-1.39 to -0.67)
571	Indonesia	DALYs (Disability-Adjusted Life Years)	Both	Pancreatitis	Alcohol use	90 to 94	-0.873977	-1.23648	-0.510143	-0.87 (-1.24 to -0.51)
572	Lao People's Democratic Republic	Deaths	Male	Pancreatitis	Alcohol use	95 plus	4.53689	3.6896	5.3911	4.54 (3.69 to 5.39)
573	Lao People's Democratic Republic	Deaths	Male	Pancreatitis	Alcohol use	15 to 19	2.928	2.17718	3.68435	2.93 (2.18 to 3.68)
574	Lao People's Democratic Republic	Deaths	Male	Pancreatitis	Alcohol use	20 to 24	1.27701	0.907392	1.64799	1.28 (0.91 to 1.65)
575	Lao People's Democratic Republic	Deaths	Male	Pancreatitis	Alcohol use	25 to 29	1.41025	1.03384	1.78807	1.41 (1.03 to 1.79)
576	Lao People's Democratic Republic	Deaths	Male	Pancreatitis	Alcohol use	30 to 34	1.27576	0.931894	1.62079	1.28 (0.93 to 1.62)
577	Lao People's Democratic Republic	Deaths	Male	Pancreatitis	Alcohol use	35 to 39	1.0504	0.730888	1.37092	1.05 (0.73 to 1.37)
578	Lao People's Democratic Republic	Deaths	Male	Pancreatitis	Alcohol use	40 to 44	1.10746	0.76131	1.45479	1.11 (0.76 to 1.45)
579	Lao People's Democratic Republic	Deaths	Male	Pancreatitis	Alcohol use	45 to 49	1.00641	0.663146	1.35084	1.01 (0.66 to 1.35)
580	Lao People's Democratic Republic	Deaths	Male	Pancreatitis	Alcohol use	50 to 54	1.28497	0.905299	1.66607	1.28 (0.91 to 1.67)
581	Lao People's Democratic Republic	Deaths	Male	Pancreatitis	Alcohol use	55 to 59	1.44659	1.0304	1.86449	1.45 (1.03 to 1.86)
582	Lao People's Democratic Republic	Deaths	Male	Pancreatitis	Alcohol use	60 to 64	1.80113	1.32979	2.27466	1.8 (1.33 to 2.27)
583	Lao People's Democratic Republic	Deaths	Male	Pancreatitis	Alcohol use	65 to 69	2.12145	1.63132	2.61395	2.12 (1.63 to 2.61)
584	Lao People's Democratic Republic	Deaths	Male	Pancreatitis	Alcohol use	70 to 74	2.39099	1.90438	2.87993	2.39 (1.9 to 2.88)
585	Lao People's Democratic Republic	Deaths	Male	Pancreatitis	Alcohol use	75 to 79	3.09235	2.5233	3.66455	3.09 (2.52 to 3.66)
586	Lao People's Democratic Republic	Deaths	Male	Pancreatitis	Alcohol use	All ages	2.53774	2.01079	3.06742	2.54 (2.01 to 3.07)
587	Lao People's Democratic Republic	Deaths	Male	Pancreatitis	Alcohol use	Age-standardized	1.72835	1.29718	2.16136	1.73 (1.3 to 2.16)
588	Lao People's Democratic Republic	Deaths	Male	Pancreatitis	Alcohol use	80 to 84	4.18722	3.39995	4.98048	4.19 (3.4 to 4.98)
589	Lao People's Democratic Republic	Deaths	Male	Pancreatitis	Alcohol use	85 to 89	4.35961	3.55289	5.17262	4.36 (3.55 to 5.17)
590	Lao People's Democratic Republic	Deaths	Male	Pancreatitis	Alcohol use	90 to 94	4.60251	3.71675	5.49583	4.6 (3.72 to 5.5)
591	Lao People's Democratic Republic	Deaths	Female	Pancreatitis	Alcohol use	95 plus	3.41896	2.69246	4.1506	3.42 (2.69 to 4.15)
592	Lao People's Democratic Republic	Deaths	Female	Pancreatitis	Alcohol use	15 to 19	3.59575	2.97572	4.21951	3.6 (2.98 to 4.22)
593	Lao People's Democratic Republic	Deaths	Female	Pancreatitis	Alcohol use	20 to 24	2.76446	2.48088	3.04882	2.76 (2.48 to 3.05)
594	Lao People's Democratic Republic	Deaths	Female	Pancreatitis	Alcohol use	25 to 29	3.04576	2.69396	3.39877	3.05 (2.69 to 3.4)
595	Lao People's Democratic Republic	Deaths	Female	Pancreatitis	Alcohol use	30 to 34	2.36161	1.94835	2.77654	2.36 (1.95 to 2.78)
596	Lao People's Democratic Republic	Deaths	Female	Pancreatitis	Alcohol use	35 to 39	1.9079	1.50652	2.31087	1.91 (1.51 to 2.31)
597	Lao People's Democratic Republic	Deaths	Female	Pancreatitis	Alcohol use	40 to 44	0.929744	0.499247	1.36208	0.93 (0.5 to 1.36)
598	Lao People's Democratic Republic	Deaths	Female	Pancreatitis	Alcohol use	45 to 49	0.407817	0.0421475	0.774824	0.41 (0.04 to 0.77)
599	Lao People's Democratic Republic	Deaths	Female	Pancreatitis	Alcohol use	50 to 54	1.30043	0.779652	1.82389	1.3 (0.78 to 1.82)
600	Lao People's Democratic Republic	Deaths	Female	Pancreatitis	Alcohol use	55 to 59	1.27741	0.766254	1.79116	1.28 (0.77 to 1.79)
601	Lao People's Democratic Republic	Deaths	Female	Pancreatitis	Alcohol use	60 to 64	1.58369	1.09841	2.0713	1.58 (1.1 to 2.07)
602	Lao People's Democratic Republic	Deaths	Female	Pancreatitis	Alcohol use	65 to 69	1.94334	1.42851	2.46079	1.94 (1.43 to 2.46)
603	Lao People's Democratic Republic	Deaths	Female	Pancreatitis	Alcohol use	70 to 74	2.32439	1.74869	2.90334	2.32 (1.75 to 2.9)
604	Lao People's Democratic Republic	Deaths	Female	Pancreatitis	Alcohol use	75 to 79	2.44032	1.94593	2.93711	2.44 (1.95 to 2.94)
605	Lao People's Democratic Republic	Deaths	Female	Pancreatitis	Alcohol use	All ages	2.833	2.2394	3.43005	2.83 (2.24 to 3.43)
606	Lao People's Democratic Republic	Deaths	Female	Pancreatitis	Alcohol use	Age-standardized	1.97991	1.47563	2.4867	1.98 (1.48 to 2.49)
607	Lao People's Democratic Republic	Deaths	Female	Pancreatitis	Alcohol use	80 to 84	3.09091	2.35373	3.83341	3.09 (2.35 to 3.83)
608	Lao People's Democratic Republic	Deaths	Female	Pancreatitis	Alcohol use	85 to 89	3.04348	2.28641	3.80615	3.04 (2.29 to 3.81)
609	Lao People's Democratic Republic	Deaths	Female	Pancreatitis	Alcohol use	90 to 94	3.07692	2.32008	3.83935	3.08 (2.32 to 3.84)
610	Lao People's Democratic Republic	Deaths	Both	Pancreatitis	Alcohol use	95 plus	5.02218	4.29596	5.75346	5.02 (4.3 to 5.75)
611	Lao People's Democratic Republic	Deaths	Both	Pancreatitis	Alcohol use	15 to 19	3.08856	2.37269	3.80945	3.09 (2.37 to 3.81)
612	Lao People's Democratic Republic	Deaths	Both	Pancreatitis	Alcohol use	20 to 24	1.66101	1.33232	1.99075	1.66 (1.33 to 1.99)
613	Lao People's Democratic Republic	Deaths	Both	Pancreatitis	Alcohol use	25 to 29	1.7734	1.40887	2.13925	1.77 (1.41 to 2.14)
614	Lao People's Democratic Republic	Deaths	Both	Pancreatitis	Alcohol use	30 to 34	1.4654	1.10511	1.82698	1.47 (1.11 to 1.83)
615	Lao People's Democratic Republic	Deaths	Both	Pancreatitis	Alcohol use	35 to 39	1.15846	0.830434	1.48756	1.16 (0.83 to 1.49)
616	Lao People's Democratic Republic	Deaths	Both	Pancreatitis	Alcohol use	40 to 44	1.19088	0.856477	1.52638	1.19 (0.86 to 1.53)
617	Lao People's Democratic Republic	Deaths	Both	Pancreatitis	Alcohol use	45 to 49	1.02486	0.690712	1.36011	1.02 (0.69 to 1.36)
618	Lao People's Democratic Republic	Deaths	Both	Pancreatitis	Alcohol use	50 to 54	1.424	1.05967	1.78965	1.42 (1.06 to 1.79)
619	Lao People's Democratic Republic	Deaths	Both	Pancreatitis	Alcohol use	55 to 59	1.64815	1.245	2.0529	1.65 (1.25 to 2.05)
620	Lao People's Democratic Republic	Deaths	Both	Pancreatitis	Alcohol use	60 to 64	1.87969	1.37427	2.38764	1.88 (1.37 to 2.39)
621	Lao People's Democratic Republic	Deaths	Both	Pancreatitis	Alcohol use	65 to 69	2.02712	1.48657	2.57055	2.03 (1.49 to 2.57)
622	Lao People's Democratic Republic	Deaths	Both	Pancreatitis	Alcohol use	70 to 74	2.3272	1.84056	2.81617	2.33 (1.84 to 2.82)
623	Lao People's Democratic Republic	Deaths	Both	Pancreatitis	Alcohol use	75 to 79	2.9656	2.45158	3.4822	2.97 (2.45 to 3.48)
624	Lao People's Democratic Republic	Deaths	Both	Pancreatitis	Alcohol use	All ages	2.62236	2.09686	3.15056	2.62 (2.1 to 3.15)
625	Lao People's Democratic Republic	Deaths	Both	Pancreatitis	Alcohol use	Age-standardized	1.79945	1.37511	2.22556	1.8 (1.38 to 2.23)
626	Lao People's Democratic Republic	Deaths	Both	Pancreatitis	Alcohol use	80 to 84	4.07468	3.32374	4.83107	4.07 (3.32 to 4.83)
627	Lao People's Democratic Republic	Deaths	Both	Pancreatitis	Alcohol use	85 to 89	4.46678	3.73727	5.20142	4.47 (3.74 to 5.2)
628	Lao People's Democratic Republic	Deaths	Both	Pancreatitis	Alcohol use	90 to 94	4.75317	4.02526	5.48616	4.75 (4.03 to 5.49)
629	Lao People's Democratic Republic	DALYs (Disability-Adjusted Life Years)	Male	Pancreatitis	Alcohol use	95 plus	4.5275	3.68008	5.38184	4.53 (3.68 to 5.38)
630	Lao People's Democratic Republic	DALYs (Disability-Adjusted Life Years)	Male	Pancreatitis	Alcohol use	15 to 19	2.99009	2.23734	3.74839	2.99 (2.24 to 3.75)
631	Lao People's Democratic Republic	DALYs (Disability-Adjusted Life Years)	Male	Pancreatitis	Alcohol use	20 to 24	1.31301	0.941939	1.68544	1.31 (0.94 to 1.69)
632	Lao People's Democratic Republic	DALYs (Disability-Adjusted Life Years)	Male	Pancreatitis	Alcohol use	25 to 29	1.43436	1.05802	1.81209	1.43 (1.06 to 1.81)
633	Lao People's Democratic Republic	DALYs (Disability-Adjusted Life Years)	Male	Pancreatitis	Alcohol use	30 to 34	1.3044	0.958286	1.65171	1.3 (0.96 to 1.65)
634	Lao People's Democratic Republic	DALYs (Disability-Adjusted Life Years)	Male	Pancreatitis	Alcohol use	35 to 39	1.08133	0.757978	1.40571	1.08 (0.76 to 1.41)
635	Lao People's Democratic Republic	DALYs (Disability-Adjusted Life Years)	Male	Pancreatitis	Alcohol use	40 to 44	1.14401	0.795097	1.49413	1.14 (0.8 to 1.49)
636	Lao People's Democratic Republic	DALYs (Disability-Adjusted Life Years)	Male	Pancreatitis	Alcohol use	45 to 49	1.0513	0.70603	1.39776	1.05 (0.71 to 1.4)
637	Lao People's Democratic Republic	DALYs (Disability-Adjusted Life Years)	Male	Pancreatitis	Alcohol use	50 to 54	1.32856	0.946454	1.71212	1.33 (0.95 to 1.71)
638	Lao People's Democratic Republic	DALYs (Disability-Adjusted Life Years)	Male	Pancreatitis	Alcohol use	55 to 59	1.50372	1.08568	1.92348	1.5 (1.09 to 1.92)
639	Lao People's Democratic Republic	DALYs (Disability-Adjusted Life Years)	Male	Pancreatitis	Alcohol use	60 to 64	1.86266	1.38632	2.34124	1.86 (1.39 to 2.34)
640	Lao People's Democratic Republic	DALYs (Disability-Adjusted Life Years)	Male	Pancreatitis	Alcohol use	65 to 69	2.17744	1.6794	2.67792	2.18 (1.68 to 2.68)
641	Lao People's Democratic Republic	DALYs (Disability-Adjusted Life Years)	Male	Pancreatitis	Alcohol use	70 to 74	2.41278	1.92026	2.90767	2.41 (1.92 to 2.91)
642	Lao People's Democratic Republic	DALYs (Disability-Adjusted Life Years)	Male	Pancreatitis	Alcohol use	75 to 79	3.0905	2.5156	3.66863	3.09 (2.52 to 3.67)
643	Lao People's Democratic Republic	DALYs (Disability-Adjusted Life Years)	Male	Pancreatitis	Alcohol use	All ages	2.49229	2.00001	2.98694	2.49 (2 to 2.99)
644	Lao People's Democratic Republic	DALYs (Disability-Adjusted Life Years)	Male	Pancreatitis	Alcohol use	Age-standardized	1.49554	1.10018	1.89245	1.5 (1.1 to 1.89)
645	Lao People's Democratic Republic	DALYs (Disability-Adjusted Life Years)	Male	Pancreatitis	Alcohol use	80 to 84	4.16886	3.37661	4.96719	4.17 (3.38 to 4.97)
646	Lao People's Democratic Republic	DALYs (Disability-Adjusted Life Years)	Male	Pancreatitis	Alcohol use	85 to 89	4.32035	3.51065	5.13639	4.32 (3.51 to 5.14)
647	Lao People's Democratic Republic	DALYs (Disability-Adjusted Life Years)	Male	Pancreatitis	Alcohol use	90 to 94	4.58895	3.70527	5.48015	4.59 (3.71 to 5.48)
648	Lao People's Democratic Republic	DALYs (Disability-Adjusted Life Years)	Female	Pancreatitis	Alcohol use	95 plus	3.41413	2.68522	4.14821	3.41 (2.69 to 4.15)
649	Lao People's Democratic Republic	DALYs (Disability-Adjusted Life Years)	Female	Pancreatitis	Alcohol use	15 to 19	3.7149	3.08086	4.35284	3.71 (3.08 to 4.35)
650	Lao People's Democratic Republic	DALYs (Disability-Adjusted Life Years)	Female	Pancreatitis	Alcohol use	20 to 24	2.76997	2.47473	3.06606	2.77 (2.47 to 3.07)
651	Lao People's Democratic Republic	DALYs (Disability-Adjusted Life Years)	Female	Pancreatitis	Alcohol use	25 to 29	3.06287	2.7029	3.4241	3.06 (2.7 to 3.42)
652	Lao People's Democratic Republic	DALYs (Disability-Adjusted Life Years)	Female	Pancreatitis	Alcohol use	30 to 34	2.44456	2.02198	2.8689	2.44 (2.02 to 2.87)
653	Lao People's Democratic Republic	DALYs (Disability-Adjusted Life Years)	Female	Pancreatitis	Alcohol use	35 to 39	2.06157	1.64634	2.47849	2.06 (1.65 to 2.48)
654	Lao People's Democratic Republic	DALYs (Disability-Adjusted Life Years)	Female	Pancreatitis	Alcohol use	40 to 44	1.13464	0.692544	1.57867	1.13 (0.69 to 1.58)
655	Lao People's Democratic Republic	DALYs (Disability-Adjusted Life Years)	Female	Pancreatitis	Alcohol use	45 to 49	0.649858	0.266254	1.03493	0.65 (0.27 to 1.03)
656	Lao People's Democratic Republic	DALYs (Disability-Adjusted Life Years)	Female	Pancreatitis	Alcohol use	50 to 54	1.55414	1.01136	2.09983	1.55 (1.01 to 2.1)
657	Lao People's Democratic Republic	DALYs (Disability-Adjusted Life Years)	Female	Pancreatitis	Alcohol use	55 to 59	1.53011	0.998814	2.0642	1.53 (1 to 2.06)
658	Lao People's Democratic Republic	DALYs (Disability-Adjusted Life Years)	Female	Pancreatitis	Alcohol use	60 to 64	1.72147	1.221	2.22442	1.72 (1.22 to 2.22)
659	Lao People's Democratic Republic	DALYs (Disability-Adjusted Life Years)	Female	Pancreatitis	Alcohol use	65 to 69	2.06425	1.53444	2.59683	2.06 (1.53 to 2.6)
660	Lao People's Democratic Republic	DALYs (Disability-Adjusted Life Years)	Female	Pancreatitis	Alcohol use	70 to 74	2.37928	1.79514	2.96678	2.38 (1.8 to 2.97)
661	Lao People's Democratic Republic	DALYs (Disability-Adjusted Life Years)	Female	Pancreatitis	Alcohol use	75 to 79	2.46243	1.96056	2.96677	2.46 (1.96 to 2.97)
662	Lao People's Democratic Republic	DALYs (Disability-Adjusted Life Years)	Female	Pancreatitis	Alcohol use	All ages	2.97691	2.42601	3.53078	2.98 (2.43 to 3.53)
663	Lao People's Democratic Republic	DALYs (Disability-Adjusted Life Years)	Female	Pancreatitis	Alcohol use	Age-standardized	1.98363	1.51455	2.45489	1.98 (1.51 to 2.45)
664	Lao People's Democratic Republic	DALYs (Disability-Adjusted Life Years)	Female	Pancreatitis	Alcohol use	80 to 84	3.10717	2.36417	3.85556	3.11 (2.36 to 3.86)
665	Lao People's Democratic Republic	DALYs (Disability-Adjusted Life Years)	Female	Pancreatitis	Alcohol use	85 to 89	3.063	2.30527	3.82634	3.06 (2.31 to 3.83)
666	Lao People's Democratic Republic	DALYs (Disability-Adjusted Life Years)	Female	Pancreatitis	Alcohol use	90 to 94	3.10021	2.34176	3.86429	3.1 (2.34 to 3.86)
667	Lao People's Democratic Republic	DALYs (Disability-Adjusted Life Years)	Both	Pancreatitis	Alcohol use	95 plus	5.02163	4.29518	5.75314	5.02 (4.3 to 5.75)
668	Lao People's Democratic Republic	DALYs (Disability-Adjusted Life Years)	Both	Pancreatitis	Alcohol use	15 to 19	3.16796	2.44925	3.89171	3.17 (2.45 to 3.89)
669	Lao People's Democratic Republic	DALYs (Disability-Adjusted Life Years)	Both	Pancreatitis	Alcohol use	20 to 24	1.70049	1.36874	2.03332	1.7 (1.37 to 2.03)
670	Lao People's Democratic Republic	DALYs (Disability-Adjusted Life Years)	Both	Pancreatitis	Alcohol use	25 to 29	1.80226	1.43685	2.16898	1.8 (1.44 to 2.17)
671	Lao People's Democratic Republic	DALYs (Disability-Adjusted Life Years)	Both	Pancreatitis	Alcohol use	30 to 34	1.50013	1.13686	1.86471	1.5 (1.14 to 1.86)
672	Lao People's Democratic Republic	DALYs (Disability-Adjusted Life Years)	Both	Pancreatitis	Alcohol use	35 to 39	1.19684	0.864258	1.53053	1.2 (0.86 to 1.53)
673	Lao People's Democratic Republic	DALYs (Disability-Adjusted Life Years)	Both	Pancreatitis	Alcohol use	40 to 44	1.23456	0.896556	1.5737	1.23 (0.9 to 1.57)
674	Lao People's Democratic Republic	DALYs (Disability-Adjusted Life Years)	Both	Pancreatitis	Alcohol use	45 to 49	1.07682	0.739766	1.415	1.08 (0.74 to 1.41)
675	Lao People's Democratic Republic	DALYs (Disability-Adjusted Life Years)	Both	Pancreatitis	Alcohol use	50 to 54	1.47823	1.10984	1.84796	1.48 (1.11 to 1.85)
676	Lao People's Democratic Republic	DALYs (Disability-Adjusted Life Years)	Both	Pancreatitis	Alcohol use	55 to 59	1.71442	1.30795	2.12252	1.71 (1.31 to 2.12)
677	Lao People's Democratic Republic	DALYs (Disability-Adjusted Life Years)	Both	Pancreatitis	Alcohol use	60 to 64	1.94566	1.43482	2.45907	1.95 (1.43 to 2.46)
678	Lao People's Democratic Republic	DALYs (Disability-Adjusted Life Years)	Both	Pancreatitis	Alcohol use	65 to 69	2.08772	1.53914	2.63927	2.09 (1.54 to 2.64)
679	Lao People's Democratic Republic	DALYs (Disability-Adjusted Life Years)	Both	Pancreatitis	Alcohol use	70 to 74	2.35213	1.85922	2.84743	2.35 (1.86 to 2.85)
680	Lao People's Democratic Republic	DALYs (Disability-Adjusted Life Years)	Both	Pancreatitis	Alcohol use	75 to 79	2.9673	2.44707	3.49018	2.97 (2.45 to 3.49)
681	Lao People's Democratic Republic	DALYs (Disability-Adjusted Life Years)	Both	Pancreatitis	Alcohol use	All ages	2.58914	2.09881	3.08182	2.59 (2.1 to 3.08)
682	Lao People's Democratic Republic	DALYs (Disability-Adjusted Life Years)	Both	Pancreatitis	Alcohol use	Age-standardized	1.61451	1.2222	2.00834	1.61 (1.22 to 2.01)
683	Lao People's Democratic Republic	DALYs (Disability-Adjusted Life Years)	Both	Pancreatitis	Alcohol use	80 to 84	4.06401	3.30834	4.82522	4.06 (3.31 to 4.83)
684	Lao People's Democratic Republic	DALYs (Disability-Adjusted Life Years)	Both	Pancreatitis	Alcohol use	85 to 89	4.44521	3.71443	5.18113	4.45 (3.71 to 5.18)
685	Lao People's Democratic Republic	DALYs (Disability-Adjusted Life Years)	Both	Pancreatitis	Alcohol use	90 to 94	4.76091	4.03556	5.49133	4.76 (4.04 to 5.49)
686	Malaysia	Deaths	Male	Pancreatitis	Alcohol use	95 plus	-1.93531	-2.56872	-1.29779	-1.94 (-2.57 to -1.3)
687	Malaysia	Deaths	Male	Pancreatitis	Alcohol use	15 to 19	-3.25976	-4.05831	-2.45456	-3.26 (-4.06 to -2.45)
688	Malaysia	Deaths	Male	Pancreatitis	Alcohol use	20 to 24	-3.86208	-4.52185	-3.19776	-3.86 (-4.52 to -3.2)
689	Malaysia	Deaths	Male	Pancreatitis	Alcohol use	25 to 29	-3.92014	-4.51686	-3.31969	-3.92 (-4.52 to -3.32)
690	Malaysia	Deaths	Male	Pancreatitis	Alcohol use	30 to 34	-3.54892	-4.08554	-3.00929	-3.55 (-4.09 to -3.01)
691	Malaysia	Deaths	Male	Pancreatitis	Alcohol use	35 to 39	-2.96845	-3.50275	-2.43119	-2.97 (-3.5 to -2.43)
692	Malaysia	Deaths	Male	Pancreatitis	Alcohol use	40 to 44	-2.72502	-3.28058	-2.16626	-2.73 (-3.28 to -2.17)
693	Malaysia	Deaths	Male	Pancreatitis	Alcohol use	45 to 49	-2.36554	-2.85906	-1.8695	-2.37 (-2.86 to -1.87)
694	Malaysia	Deaths	Male	Pancreatitis	Alcohol use	50 to 54	-2.90684	-3.47111	-2.33927	-2.91 (-3.47 to -2.34)
695	Malaysia	Deaths	Male	Pancreatitis	Alcohol use	55 to 59	-2.73374	-3.23913	-2.22571	-2.73 (-3.24 to -2.23)
696	Malaysia	Deaths	Male	Pancreatitis	Alcohol use	60 to 64	-3.39688	-3.87623	-2.91514	-3.4 (-3.88 to -2.92)
697	Malaysia	Deaths	Male	Pancreatitis	Alcohol use	65 to 69	-3.5227	-3.92269	-3.12104	-3.52 (-3.92 to -3.12)
698	Malaysia	Deaths	Male	Pancreatitis	Alcohol use	70 to 74	-3.61972	-3.99424	-3.24375	-3.62 (-3.99 to -3.24)
699	Malaysia	Deaths	Male	Pancreatitis	Alcohol use	75 to 79	-3.56993	-4.19406	-2.94174	-3.57 (-4.19 to -2.94)
700	Malaysia	Deaths	Male	Pancreatitis	Alcohol use	All ages	-1.7316	-2.233	-1.22764	-1.73 (-2.23 to -1.23)
701	Malaysia	Deaths	Male	Pancreatitis	Alcohol use	Age-standardized	-3.13857	-3.59434	-2.68066	-3.14 (-3.59 to -2.68)
702	Malaysia	Deaths	Male	Pancreatitis	Alcohol use	80 to 84	-2.98264	-3.6143	-2.34685	-2.98 (-3.61 to -2.35)
703	Malaysia	Deaths	Male	Pancreatitis	Alcohol use	85 to 89	-2.72089	-3.32704	-2.11094	-2.72 (-3.33 to -2.11)
704	Malaysia	Deaths	Male	Pancreatitis	Alcohol use	90 to 94	-2.02463	-2.59752	-1.44836	-2.02 (-2.6 to -1.45)
705	Malaysia	Deaths	Female	Pancreatitis	Alcohol use	95 plus	2.028	1.33706	2.72365	2.03 (1.34 to 2.72)
706	Malaysia	Deaths	Female	Pancreatitis	Alcohol use	15 to 19	-3.01191	-3.59948	-2.42076	-3.01 (-3.6 to -2.42)
707	Malaysia	Deaths	Female	Pancreatitis	Alcohol use	20 to 24	-2.81992	-3.33762	-2.29945	-2.82 (-3.34 to -2.3)
708	Malaysia	Deaths	Female	Pancreatitis	Alcohol use	25 to 29	-3.02167	-3.57408	-2.4661	-3.02 (-3.57 to -2.47)
709	Malaysia	Deaths	Female	Pancreatitis	Alcohol use	30 to 34	-3.11761	-3.76375	-2.46713	-3.12 (-3.76 to -2.47)
710	Malaysia	Deaths	Female	Pancreatitis	Alcohol use	35 to 39	-2.78093	-3.39535	-2.1626	-2.78 (-3.4 to -2.16)
711	Malaysia	Deaths	Female	Pancreatitis	Alcohol use	40 to 44	-2.98024	-3.49957	-2.45812	-2.98 (-3.5 to -2.46)
712	Malaysia	Deaths	Female	Pancreatitis	Alcohol use	45 to 49	-2.97786	-3.37338	-2.58072	-2.98 (-3.37 to -2.58)
713	Malaysia	Deaths	Female	Pancreatitis	Alcohol use	50 to 54	-3.49832	-3.9358	-3.05885	-3.5 (-3.94 to -3.06)
714	Malaysia	Deaths	Female	Pancreatitis	Alcohol use	55 to 59	-3.47388	-3.85994	-3.08627	-3.47 (-3.86 to -3.09)
715	Malaysia	Deaths	Female	Pancreatitis	Alcohol use	60 to 64	-4.08555	-4.49786	-3.67146	-4.09 (-4.5 to -3.67)
716	Malaysia	Deaths	Female	Pancreatitis	Alcohol use	65 to 69	-4.367	-4.7418	-3.99072	-4.37 (-4.74 to -3.99)
717	Malaysia	Deaths	Female	Pancreatitis	Alcohol use	70 to 74	-4.78756	-5.24375	-4.32917	-4.79 (-5.24 to -4.33)
718	Malaysia	Deaths	Female	Pancreatitis	Alcohol use	75 to 79	-3.86368	-4.41353	-3.31067	-3.86 (-4.41 to -3.31)
719	Malaysia	Deaths	Female	Pancreatitis	Alcohol use	All ages	-1.96076	-2.31157	-1.60869	-1.96 (-2.31 to -1.61)
720	Malaysia	Deaths	Female	Pancreatitis	Alcohol use	Age-standardized	-3.49824	-3.85198	-3.14319	-3.5 (-3.85 to -3.14)
721	Malaysia	Deaths	Female	Pancreatitis	Alcohol use	80 to 84	-2.79928	-3.2008	-2.39609	-2.8 (-3.2 to -2.4)
722	Malaysia	Deaths	Female	Pancreatitis	Alcohol use	85 to 89	-1.56751	-2.00405	-1.12902	-1.57 (-2 to -1.13)
723	Malaysia	Deaths	Female	Pancreatitis	Alcohol use	90 to 94	-0.302299	-0.787719	0.185496	-0.3 (-0.79 to 0.19)
724	Malaysia	Deaths	Both	Pancreatitis	Alcohol use	95 plus	-0.429177	-1.00883	0.153873	-0.43 (-1.01 to 0.15)
725	Malaysia	Deaths	Both	Pancreatitis	Alcohol use	15 to 19	-3.17466	-3.95011	-2.39294	-3.17 (-3.95 to -2.39)
726	Malaysia	Deaths	Both	Pancreatitis	Alcohol use	20 to 24	-3.66235	-4.30084	-3.0196	-3.66 (-4.3 to -3.02)
727	Malaysia	Deaths	Both	Pancreatitis	Alcohol use	25 to 29	-3.68331	-4.26721	-3.09585	-3.68 (-4.27 to -3.1)
728	Malaysia	Deaths	Both	Pancreatitis	Alcohol use	30 to 34	-3.30372	-3.8451	-2.75929	-3.3 (-3.85 to -2.76)
729	Malaysia	Deaths	Both	Pancreatitis	Alcohol use	35 to 39	-2.78318	-3.33838	-2.22478	-2.78 (-3.34 to -2.22)
730	Malaysia	Deaths	Both	Pancreatitis	Alcohol use	40 to 44	-2.64035	-3.20716	-2.07022	-2.64 (-3.21 to -2.07)
731	Malaysia	Deaths	Both	Pancreatitis	Alcohol use	45 to 49	-2.4138	-2.90103	-1.92414	-2.41 (-2.9 to -1.92)
732	Malaysia	Deaths	Both	Pancreatitis	Alcohol use	50 to 54	-2.98798	-3.54701	-2.42571	-2.99 (-3.55 to -2.43)
733	Malaysia	Deaths	Both	Pancreatitis	Alcohol use	55 to 59	-2.77026	-3.24609	-2.2921	-2.77 (-3.25 to -2.29)
734	Malaysia	Deaths	Both	Pancreatitis	Alcohol use	60 to 64	-3.39676	-3.82666	-2.96494	-3.4 (-3.83 to -2.96)
735	Malaysia	Deaths	Both	Pancreatitis	Alcohol use	65 to 69	-3.50674	-3.8672	-3.14493	-3.51 (-3.87 to -3.14)
736	Malaysia	Deaths	Both	Pancreatitis	Alcohol use	70 to 74	-3.67378	-4.03061	-3.31563	-3.67 (-4.03 to -3.32)
737	Malaysia	Deaths	Both	Pancreatitis	Alcohol use	75 to 79	-3.49395	-4.06413	-2.92037	-3.49 (-4.06 to -2.92)
738	Malaysia	Deaths	Both	Pancreatitis	Alcohol use	All ages	-1.68188	-2.16463	-1.19674	-1.68 (-2.16 to -1.2)
739	Malaysia	Deaths	Both	Pancreatitis	Alcohol use	Age-standardized	-3.07972	-3.51073	-2.64679	-3.08 (-3.51 to -2.65)
740	Malaysia	Deaths	Both	Pancreatitis	Alcohol use	80 to 84	-2.85939	-3.38486	-2.33107	-2.86 (-3.38 to -2.33)
741	Malaysia	Deaths	Both	Pancreatitis	Alcohol use	85 to 89	-2.26226	-2.76118	-1.76078	-2.26 (-2.76 to -1.76)
742	Malaysia	Deaths	Both	Pancreatitis	Alcohol use	90 to 94	-1.22009	-1.72059	-0.717033	-1.22 (-1.72 to -0.72)
743	Malaysia	DALYs (Disability-Adjusted Life Years)	Male	Pancreatitis	Alcohol use	95 plus	-1.84117	-2.51177	-1.16596	-1.84 (-2.51 to -1.17)
744	Malaysia	DALYs (Disability-Adjusted Life Years)	Male	Pancreatitis	Alcohol use	15 to 19	-3.19324	-3.98127	-2.39874	-3.19 (-3.98 to -2.4)
745	Malaysia	DALYs (Disability-Adjusted Life Years)	Male	Pancreatitis	Alcohol use	20 to 24	-3.79396	-4.44485	-3.13864	-3.79 (-4.44 to -3.14)
746	Malaysia	DALYs (Disability-Adjusted Life Years)	Male	Pancreatitis	Alcohol use	25 to 29	-3.87989	-4.47129	-3.28483	-3.88 (-4.47 to -3.28)
747	Malaysia	DALYs (Disability-Adjusted Life Years)	Male	Pancreatitis	Alcohol use	30 to 34	-3.52844	-4.06117	-2.99275	-3.53 (-4.06 to -2.99)
748	Malaysia	DALYs (Disability-Adjusted Life Years)	Male	Pancreatitis	Alcohol use	35 to 39	-2.95202	-3.48314	-2.41798	-2.95 (-3.48 to -2.42)
749	Malaysia	DALYs (Disability-Adjusted Life Years)	Male	Pancreatitis	Alcohol use	40 to 44	-2.71682	-3.26909	-2.16139	-2.72 (-3.27 to -2.16)
750	Malaysia	DALYs (Disability-Adjusted Life Years)	Male	Pancreatitis	Alcohol use	45 to 49	-2.36254	-2.85211	-1.87051	-2.36 (-2.85 to -1.87)
751	Malaysia	DALYs (Disability-Adjusted Life Years)	Male	Pancreatitis	Alcohol use	50 to 54	-2.89203	-3.45049	-2.33034	-2.89 (-3.45 to -2.33)
752	Malaysia	DALYs (Disability-Adjusted Life Years)	Male	Pancreatitis	Alcohol use	55 to 59	-2.71783	-3.21624	-2.21685	-2.72 (-3.22 to -2.22)
753	Malaysia	DALYs (Disability-Adjusted Life Years)	Male	Pancreatitis	Alcohol use	60 to 64	-3.37009	-3.84655	-2.89127	-3.37 (-3.85 to -2.89)
754	Malaysia	DALYs (Disability-Adjusted Life Years)	Male	Pancreatitis	Alcohol use	65 to 69	-3.49752	-3.89577	-3.09763	-3.5 (-3.9 to -3.1)
755	Malaysia	DALYs (Disability-Adjusted Life Years)	Male	Pancreatitis	Alcohol use	70 to 74	-3.6032	-3.97525	-3.2297	-3.6 (-3.98 to -3.23)
756	Malaysia	DALYs (Disability-Adjusted Life Years)	Male	Pancreatitis	Alcohol use	75 to 79	-3.56875	-4.18463	-2.94891	-3.57 (-4.18 to -2.95)
757	Malaysia	DALYs (Disability-Adjusted Life Years)	Male	Pancreatitis	Alcohol use	All ages	-1.97006	-2.48475	-1.45266	-1.97 (-2.48 to -1.45)
758	Malaysia	DALYs (Disability-Adjusted Life Years)	Male	Pancreatitis	Alcohol use	Age-standardized	-3.08371	-3.57083	-2.59414	-3.08 (-3.57 to -2.59)
759	Malaysia	DALYs (Disability-Adjusted Life Years)	Male	Pancreatitis	Alcohol use	80 to 84	-2.97804	-3.59786	-2.35423	-2.98 (-3.6 to -2.35)
760	Malaysia	DALYs (Disability-Adjusted Life Years)	Male	Pancreatitis	Alcohol use	85 to 89	-2.72376	-3.30817	-2.13582	-2.72 (-3.31 to -2.14)
761	Malaysia	DALYs (Disability-Adjusted Life Years)	Male	Pancreatitis	Alcohol use	90 to 94	-2.05961	-2.61439	-1.50167	-2.06 (-2.61 to -1.5)
762	Malaysia	DALYs (Disability-Adjusted Life Years)	Female	Pancreatitis	Alcohol use	95 plus	2.29689	1.58192	3.01689	2.3 (1.58 to 3.02)
763	Malaysia	DALYs (Disability-Adjusted Life Years)	Female	Pancreatitis	Alcohol use	15 to 19	-2.78205	-3.36945	-2.19108	-2.78 (-3.37 to -2.19)
764	Malaysia	DALYs (Disability-Adjusted Life Years)	Female	Pancreatitis	Alcohol use	20 to 24	-2.70862	-3.21762	-2.19694	-2.71 (-3.22 to -2.2)
765	Malaysia	DALYs (Disability-Adjusted Life Years)	Female	Pancreatitis	Alcohol use	25 to 29	-2.93704	-3.48266	-2.38833	-2.94 (-3.48 to -2.39)
766	Malaysia	DALYs (Disability-Adjusted Life Years)	Female	Pancreatitis	Alcohol use	30 to 34	-3.04528	-3.67868	-2.40773	-3.05 (-3.68 to -2.41)
767	Malaysia	DALYs (Disability-Adjusted Life Years)	Female	Pancreatitis	Alcohol use	35 to 39	-2.7171	-3.32253	-2.10787	-2.72 (-3.32 to -2.11)
768	Malaysia	DALYs (Disability-Adjusted Life Years)	Female	Pancreatitis	Alcohol use	40 to 44	-2.95394	-3.46764	-2.43752	-2.95 (-3.47 to -2.44)
769	Malaysia	DALYs (Disability-Adjusted Life Years)	Female	Pancreatitis	Alcohol use	45 to 49	-2.94544	-3.34172	-2.54754	-2.95 (-3.34 to -2.55)
770	Malaysia	DALYs (Disability-Adjusted Life Years)	Female	Pancreatitis	Alcohol use	50 to 54	-3.44377	-3.8794	-3.00617	-3.44 (-3.88 to -3.01)
771	Malaysia	DALYs (Disability-Adjusted Life Years)	Female	Pancreatitis	Alcohol use	55 to 59	-3.42232	-3.80122	-3.04193	-3.42 (-3.8 to -3.04)
772	Malaysia	DALYs (Disability-Adjusted Life Years)	Female	Pancreatitis	Alcohol use	60 to 64	-4.02486	-4.43225	-3.61574	-4.02 (-4.43 to -3.62)
773	Malaysia	DALYs (Disability-Adjusted Life Years)	Female	Pancreatitis	Alcohol use	65 to 69	-4.3207	-4.69083	-3.94913	-4.32 (-4.69 to -3.95)
774	Malaysia	DALYs (Disability-Adjusted Life Years)	Female	Pancreatitis	Alcohol use	70 to 74	-4.76063	-5.21048	-4.30863	-4.76 (-5.21 to -4.31)
775	Malaysia	DALYs (Disability-Adjusted Life Years)	Female	Pancreatitis	Alcohol use	75 to 79	-3.87619	-4.41774	-3.33157	-3.88 (-4.42 to -3.33)
776	Malaysia	DALYs (Disability-Adjusted Life Years)	Female	Pancreatitis	Alcohol use	All ages	-2.05795	-2.43323	-1.68122	-2.06 (-2.43 to -1.68)
777	Malaysia	DALYs (Disability-Adjusted Life Years)	Female	Pancreatitis	Alcohol use	Age-standardized	-3.57384	-3.92513	-3.22125	-3.57 (-3.93 to -3.22)
778	Malaysia	DALYs (Disability-Adjusted Life Years)	Female	Pancreatitis	Alcohol use	80 to 84	-2.81766	-3.22214	-2.41148	-2.82 (-3.22 to -2.41)
779	Malaysia	DALYs (Disability-Adjusted Life Years)	Female	Pancreatitis	Alcohol use	85 to 89	-1.58007	-2.00201	-1.15632	-1.58 (-2 to -1.16)
780	Malaysia	DALYs (Disability-Adjusted Life Years)	Female	Pancreatitis	Alcohol use	90 to 94	-0.335373	-0.81407	0.145634	-0.34 (-0.81 to 0.15)
781	Malaysia	DALYs (Disability-Adjusted Life Years)	Both	Pancreatitis	Alcohol use	95 plus	-0.287368	-0.88818	0.317085	-0.29 (-0.89 to 0.32)
782	Malaysia	DALYs (Disability-Adjusted Life Years)	Both	Pancreatitis	Alcohol use	15 to 19	-3.09511	-3.85917	-2.32498	-3.1 (-3.86 to -2.32)
783	Malaysia	DALYs (Disability-Adjusted Life Years)	Both	Pancreatitis	Alcohol use	20 to 24	-3.58791	-4.21715	-2.95454	-3.59 (-4.22 to -2.95)
784	Malaysia	DALYs (Disability-Adjusted Life Years)	Both	Pancreatitis	Alcohol use	25 to 29	-3.63996	-4.21846	-3.05797	-3.64 (-4.22 to -3.06)
785	Malaysia	DALYs (Disability-Adjusted Life Years)	Both	Pancreatitis	Alcohol use	30 to 34	-3.2816	-3.81905	-2.74114	-3.28 (-3.82 to -2.74)
786	Malaysia	DALYs (Disability-Adjusted Life Years)	Both	Pancreatitis	Alcohol use	35 to 39	-2.76583	-3.3178	-2.21071	-2.77 (-3.32 to -2.21)
787	Malaysia	DALYs (Disability-Adjusted Life Years)	Both	Pancreatitis	Alcohol use	40 to 44	-2.6324	-3.19565	-2.06588	-2.63 (-3.2 to -2.07)
788	Malaysia	DALYs (Disability-Adjusted Life Years)	Both	Pancreatitis	Alcohol use	45 to 49	-2.41074	-2.89399	-1.92509	-2.41 (-2.89 to -1.93)
789	Malaysia	DALYs (Disability-Adjusted Life Years)	Both	Pancreatitis	Alcohol use	50 to 54	-2.97187	-3.52523	-2.41534	-2.97 (-3.53 to -2.42)
790	Malaysia	DALYs (Disability-Adjusted Life Years)	Both	Pancreatitis	Alcohol use	55 to 59	-2.7537	-3.22232	-2.2828	-2.75 (-3.22 to -2.28)
791	Malaysia	DALYs (Disability-Adjusted Life Years)	Both	Pancreatitis	Alcohol use	60 to 64	-3.36783	-3.79451	-2.93925	-3.37 (-3.79 to -2.94)
792	Malaysia	DALYs (Disability-Adjusted Life Years)	Both	Pancreatitis	Alcohol use	65 to 69	-3.48013	-3.83841	-3.12052	-3.48 (-3.84 to -3.12)
793	Malaysia	DALYs (Disability-Adjusted Life Years)	Both	Pancreatitis	Alcohol use	70 to 74	-3.6549	-4.00918	-3.29931	-3.65 (-4.01 to -3.3)
794	Malaysia	DALYs (Disability-Adjusted Life Years)	Both	Pancreatitis	Alcohol use	75 to 79	-3.49488	-4.05707	-2.9294	-3.49 (-4.06 to -2.93)
795	Malaysia	DALYs (Disability-Adjusted Life Years)	Both	Pancreatitis	Alcohol use	All ages	-1.90178	-2.40384	-1.39714	-1.9 (-2.4 to -1.4)
796	Malaysia	DALYs (Disability-Adjusted Life Years)	Both	Pancreatitis	Alcohol use	Age-standardized	-3.02675	-3.49568	-2.55554	-3.03 (-3.5 to -2.56)
797	Malaysia	DALYs (Disability-Adjusted Life Years)	Both	Pancreatitis	Alcohol use	80 to 84	-2.86158	-3.38192	-2.33845	-2.86 (-3.38 to -2.34)
798	Malaysia	DALYs (Disability-Adjusted Life Years)	Both	Pancreatitis	Alcohol use	85 to 89	-2.27174	-2.75316	-1.78794	-2.27 (-2.75 to -1.79)
799	Malaysia	DALYs (Disability-Adjusted Life Years)	Both	Pancreatitis	Alcohol use	90 to 94	-1.25679	-1.74597	-0.76518	-1.26 (-1.75 to -0.77)
800	Maldives	Deaths	Male	Pancreatitis	Alcohol use	95 plus	0.479837	-2.79787	3.86807	0.48 (-2.8 to 3.87)
801	Maldives	Deaths	Male	Pancreatitis	Alcohol use	15 to 19	-3.49764	-5.64587	-1.30049	-3.5 (-5.65 to -1.3)
802	Maldives	Deaths	Male	Pancreatitis	Alcohol use	20 to 24	-1.53863	-3.81943	0.796258	-1.54 (-3.82 to 0.8)
803	Maldives	Deaths	Male	Pancreatitis	Alcohol use	25 to 29	-0.840476	-3.33995	1.72363	-0.84 (-3.34 to 1.72)
804	Maldives	Deaths	Male	Pancreatitis	Alcohol use	30 to 34	-0.451631	-3.16309	2.33574	-0.45 (-3.16 to 2.34)
805	Maldives	Deaths	Male	Pancreatitis	Alcohol use	35 to 39	-0.200842	-2.88925	2.56199	-0.2 (-2.89 to 2.56)
806	Maldives	Deaths	Male	Pancreatitis	Alcohol use	40 to 44	0.133561	-2.45737	2.79332	0.13 (-2.46 to 2.79)
807	Maldives	Deaths	Male	Pancreatitis	Alcohol use	45 to 49	-1.46763	-3.73482	0.852957	-1.47 (-3.73 to 0.85)
808	Maldives	Deaths	Male	Pancreatitis	Alcohol use	50 to 54	-1.12662	-3.58563	1.39511	-1.13 (-3.59 to 1.4)
809	Maldives	Deaths	Male	Pancreatitis	Alcohol use	55 to 59	-3.02777	-5.36436	-0.633486	-3.03 (-5.36 to -0.63)
810	Maldives	Deaths	Male	Pancreatitis	Alcohol use	60 to 64	-2.43072	-4.93241	0.136788	-2.43 (-4.93 to 0.14)
811	Maldives	Deaths	Male	Pancreatitis	Alcohol use	65 to 69	-2.42667	-4.83061	0.0379839	-2.43 (-4.83 to 0.04)
812	Maldives	Deaths	Male	Pancreatitis	Alcohol use	70 to 74	-3.30923	-5.7674	-0.78693	-3.31 (-5.77 to -0.79)
813	Maldives	Deaths	Male	Pancreatitis	Alcohol use	75 to 79	-2.99372	-5.51357	-0.406659	-2.99 (-5.51 to -0.41)
814	Maldives	Deaths	Male	Pancreatitis	Alcohol use	All ages	0.858783	-1.566	3.3433	0.86 (-1.57 to 3.34)
815	Maldives	Deaths	Male	Pancreatitis	Alcohol use	Age-standardized	-1.5724	-4.06577	0.985765	-1.57 (-4.07 to 0.99)
816	Maldives	Deaths	Male	Pancreatitis	Alcohol use	80 to 84	-1.9528	-4.68781	0.860688	-1.95 (-4.69 to 0.86)
817	Maldives	Deaths	Male	Pancreatitis	Alcohol use	85 to 89	-0.545212	-3.485	2.48412	-0.55 (-3.48 to 2.48)
818	Maldives	Deaths	Male	Pancreatitis	Alcohol use	90 to 94	-0.108105	-3.1625	3.04263	-0.11 (-3.16 to 3.04)
819	Maldives	Deaths	Female	Pancreatitis	Alcohol use	95 plus	-2.50401	-5.05947	0.120241	-2.5 (-5.06 to 0.12)
820	Maldives	Deaths	Female	Pancreatitis	Alcohol use	15 to 19	-4.4895	-6.2856	-2.65898	-4.49 (-6.29 to -2.66)
821	Maldives	Deaths	Female	Pancreatitis	Alcohol use	20 to 24	-4.6122	-6.69029	-2.48782	-4.61 (-6.69 to -2.49)
822	Maldives	Deaths	Female	Pancreatitis	Alcohol use	25 to 29	-4.69745	-6.92323	-2.41843	-4.7 (-6.92 to -2.42)
823	Maldives	Deaths	Female	Pancreatitis	Alcohol use	30 to 34	-4.52848	-6.84217	-2.15732	-4.53 (-6.84 to -2.16)
824	Maldives	Deaths	Female	Pancreatitis	Alcohol use	35 to 39	-4.31903	-6.77666	-1.79661	-4.32 (-6.78 to -1.8)
825	Maldives	Deaths	Female	Pancreatitis	Alcohol use	40 to 44	-4.57532	-6.98783	-2.10024	-4.58 (-6.99 to -2.1)
826	Maldives	Deaths	Female	Pancreatitis	Alcohol use	45 to 49	-5.29953	-7.55652	-2.98743	-5.3 (-7.56 to -2.99)
827	Maldives	Deaths	Female	Pancreatitis	Alcohol use	50 to 54	-5.69652	-7.97525	-3.36137	-5.7 (-7.98 to -3.36)
828	Maldives	Deaths	Female	Pancreatitis	Alcohol use	55 to 59	-6.37813	-8.74464	-3.95026	-6.38 (-8.74 to -3.95)
829	Maldives	Deaths	Female	Pancreatitis	Alcohol use	60 to 64	-5.66559	-8.08615	-3.18129	-5.67 (-8.09 to -3.18)
830	Maldives	Deaths	Female	Pancreatitis	Alcohol use	65 to 69	-5.33585	-7.79025	-2.81612	-5.34 (-7.79 to -2.82)
831	Maldives	Deaths	Female	Pancreatitis	Alcohol use	70 to 74	-6.3518	-8.6808	-3.96341	-6.35 (-8.68 to -3.96)
832	Maldives	Deaths	Female	Pancreatitis	Alcohol use	75 to 79	-6.1803	-8.50537	-3.79614	-6.18 (-8.51 to -3.8)
833	Maldives	Deaths	Female	Pancreatitis	Alcohol use	All ages	-2.68398	-5.09279	-0.214033	-2.68 (-5.09 to -0.21)
834	Maldives	Deaths	Female	Pancreatitis	Alcohol use	Age-standardized	-5.43584	-7.79346	-3.01793	-5.44 (-7.79 to -3.02)
835	Maldives	Deaths	Female	Pancreatitis	Alcohol use	80 to 84	-5.0328	-7.43172	-2.57172	-5.03 (-7.43 to -2.57)
836	Maldives	Deaths	Female	Pancreatitis	Alcohol use	85 to 89	-4.38463	-6.80972	-1.89644	-4.38 (-6.81 to -1.9)
837	Maldives	Deaths	Female	Pancreatitis	Alcohol use	90 to 94	-3.63195	-6.10091	-1.09808	-3.63 (-6.1 to -1.1)
838	Maldives	Deaths	Both	Pancreatitis	Alcohol use	95 plus	-0.747714	-3.99301	2.60728	-0.75 (-3.99 to 2.61)
839	Maldives	Deaths	Both	Pancreatitis	Alcohol use	15 to 19	-3.27094	-5.3691	-1.12626	-3.27 (-5.37 to -1.13)
840	Maldives	Deaths	Both	Pancreatitis	Alcohol use	20 to 24	-0.697141	-2.88687	1.54196	-0.7 (-2.89 to 1.54)
841	Maldives	Deaths	Both	Pancreatitis	Alcohol use	25 to 29	0.307583	-2.02651	2.69728	0.31 (-2.03 to 2.7)
842	Maldives	Deaths	Both	Pancreatitis	Alcohol use	30 to 34	0.704435	-1.81158	3.28492	0.7 (-1.81 to 3.28)
843	Maldives	Deaths	Both	Pancreatitis	Alcohol use	35 to 39	0.777798	-1.71487	3.33369	0.78 (-1.71 to 3.33)
844	Maldives	Deaths	Both	Pancreatitis	Alcohol use	40 to 44	0.818946	-1.59343	3.29046	0.82 (-1.59 to 3.29)
845	Maldives	Deaths	Both	Pancreatitis	Alcohol use	45 to 49	-0.969259	-3.14883	1.25936	-0.97 (-3.15 to 1.26)
846	Maldives	Deaths	Both	Pancreatitis	Alcohol use	50 to 54	-0.876685	-3.25688	1.56207	-0.88 (-3.26 to 1.56)
847	Maldives	Deaths	Both	Pancreatitis	Alcohol use	55 to 59	-3.1201	-5.3581	-0.829169	-3.12 (-5.36 to -0.83)
848	Maldives	Deaths	Both	Pancreatitis	Alcohol use	60 to 64	-2.85496	-5.24439	-0.40528	-2.85 (-5.24 to -0.41)
849	Maldives	Deaths	Both	Pancreatitis	Alcohol use	65 to 69	-2.9539	-5.317	-0.531828	-2.95 (-5.32 to -0.53)
850	Maldives	Deaths	Both	Pancreatitis	Alcohol use	70 to 74	-4.02972	-6.48754	-1.5073	-4.03 (-6.49 to -1.51)
851	Maldives	Deaths	Both	Pancreatitis	Alcohol use	75 to 79	-3.8087	-6.35179	-1.19654	-3.81 (-6.35 to -1.2)
852	Maldives	Deaths	Both	Pancreatitis	Alcohol use	All ages	1.41596	-0.908539	3.79498	1.42 (-0.91 to 3.79)
853	Maldives	Deaths	Both	Pancreatitis	Alcohol use	Age-standardized	-1.46835	-3.85341	0.975879	-1.47 (-3.85 to 0.98)
854	Maldives	Deaths	Both	Pancreatitis	Alcohol use	80 to 84	-2.86136	-5.56716	-0.0780167	-2.86 (-5.57 to -0.08)
855	Maldives	Deaths	Both	Pancreatitis	Alcohol use	85 to 89	-1.64873	-4.50451	1.29246	-1.65 (-4.5 to 1.29)
856	Maldives	Deaths	Both	Pancreatitis	Alcohol use	90 to 94	-1.33108	-4.30843	1.73892	-1.33 (-4.31 to 1.74)
857	Maldives	DALYs (Disability-Adjusted Life Years)	Male	Pancreatitis	Alcohol use	95 plus	0.40755	-2.86276	3.78796	0.41 (-2.86 to 3.79)
858	Maldives	DALYs (Disability-Adjusted Life Years)	Male	Pancreatitis	Alcohol use	15 to 19	-3.08946	-5.24212	-0.887894	-3.09 (-5.24 to -0.89)
859	Maldives	DALYs (Disability-Adjusted Life Years)	Male	Pancreatitis	Alcohol use	20 to 24	-1.43394	-3.71023	0.89617	-1.43 (-3.71 to 0.9)
860	Maldives	DALYs (Disability-Adjusted Life Years)	Male	Pancreatitis	Alcohol use	25 to 29	-0.806521	-3.29158	1.74239	-0.81 (-3.29 to 1.74)
861	Maldives	DALYs (Disability-Adjusted Life Years)	Male	Pancreatitis	Alcohol use	30 to 34	-0.431341	-3.11947	2.33137	-0.43 (-3.12 to 2.33)
862	Maldives	DALYs (Disability-Adjusted Life Years)	Male	Pancreatitis	Alcohol use	35 to 39	-0.192821	-2.85763	2.54509	-0.19 (-2.86 to 2.55)
863	Maldives	DALYs (Disability-Adjusted Life Years)	Male	Pancreatitis	Alcohol use	40 to 44	0.121525	-2.45249	2.76347	0.12 (-2.45 to 2.76)
864	Maldives	DALYs (Disability-Adjusted Life Years)	Male	Pancreatitis	Alcohol use	45 to 49	-1.28931	-3.57102	1.04638	-1.29 (-3.57 to 1.05)
865	Maldives	DALYs (Disability-Adjusted Life Years)	Male	Pancreatitis	Alcohol use	50 to 54	-0.974893	-3.43587	1.54881	-0.97 (-3.44 to 1.55)
866	Maldives	DALYs (Disability-Adjusted Life Years)	Male	Pancreatitis	Alcohol use	55 to 59	-2.58177	-4.92399	-0.181853	-2.58 (-4.92 to -0.18)
867	Maldives	DALYs (Disability-Adjusted Life Years)	Male	Pancreatitis	Alcohol use	60 to 64	-2.10084	-4.59122	0.454543	-2.1 (-4.59 to 0.45)
868	Maldives	DALYs (Disability-Adjusted Life Years)	Male	Pancreatitis	Alcohol use	65 to 69	-2.19833	-4.60977	0.274082	-2.2 (-4.61 to 0.27)
869	Maldives	DALYs (Disability-Adjusted Life Years)	Male	Pancreatitis	Alcohol use	70 to 74	-3.07067	-5.53651	-0.540451	-3.07 (-5.54 to -0.54)
870	Maldives	DALYs (Disability-Adjusted Life Years)	Male	Pancreatitis	Alcohol use	75 to 79	-2.82729	-5.35989	-0.226921	-2.83 (-5.36 to -0.23)
871	Maldives	DALYs (Disability-Adjusted Life Years)	Male	Pancreatitis	Alcohol use	All ages	1.51877	-0.859603	3.9542	1.52 (-0.86 to 3.95)
872	Maldives	DALYs (Disability-Adjusted Life Years)	Male	Pancreatitis	Alcohol use	Age-standardized	-1.14248	-3.62634	1.40539	-1.14 (-3.63 to 1.41)
873	Maldives	DALYs (Disability-Adjusted Life Years)	Male	Pancreatitis	Alcohol use	80 to 84	-1.84952	-4.61299	0.994013	-1.85 (-4.61 to 0.99)
874	Maldives	DALYs (Disability-Adjusted Life Years)	Male	Pancreatitis	Alcohol use	85 to 89	-0.545378	-3.49047	2.48958	-0.55 (-3.49 to 2.49)
875	Maldives	DALYs (Disability-Adjusted Life Years)	Male	Pancreatitis	Alcohol use	90 to 94	-0.142347	-3.18901	3.00019	-0.14 (-3.19 to 3)
876	Maldives	DALYs (Disability-Adjusted Life Years)	Female	Pancreatitis	Alcohol use	95 plus	-2.52174	-5.0785	0.103884	-2.52 (-5.08 to 0.1)
877	Maldives	DALYs (Disability-Adjusted Life Years)	Female	Pancreatitis	Alcohol use	15 to 19	-3.3658	-5.18356	-1.5132	-3.37 (-5.18 to -1.51)
878	Maldives	DALYs (Disability-Adjusted Life Years)	Female	Pancreatitis	Alcohol use	20 to 24	-3.77421	-5.83778	-1.66541	-3.77 (-5.84 to -1.67)
879	Maldives	DALYs (Disability-Adjusted Life Years)	Female	Pancreatitis	Alcohol use	25 to 29	-4.03573	-6.23632	-1.7835	-4.04 (-6.24 to -1.78)
880	Maldives	DALYs (Disability-Adjusted Life Years)	Female	Pancreatitis	Alcohol use	30 to 34	-3.88196	-6.17776	-1.52999	-3.88 (-6.18 to -1.53)
881	Maldives	DALYs (Disability-Adjusted Life Years)	Female	Pancreatitis	Alcohol use	35 to 39	-3.63904	-6.07523	-1.13966	-3.64 (-6.08 to -1.14)
882	Maldives	DALYs (Disability-Adjusted Life Years)	Female	Pancreatitis	Alcohol use	40 to 44	-3.897	-6.30265	-1.42959	-3.9 (-6.3 to -1.43)
883	Maldives	DALYs (Disability-Adjusted Life Years)	Female	Pancreatitis	Alcohol use	45 to 49	-4.50168	-6.78504	-2.16239	-4.5 (-6.79 to -2.16)
884	Maldives	DALYs (Disability-Adjusted Life Years)	Female	Pancreatitis	Alcohol use	50 to 54	-4.774	-7.07312	-2.418	-4.77 (-7.07 to -2.42)
885	Maldives	DALYs (Disability-Adjusted Life Years)	Female	Pancreatitis	Alcohol use	55 to 59	-5.27934	-7.64329	-2.85488	-5.28 (-7.64 to -2.85)
886	Maldives	DALYs (Disability-Adjusted Life Years)	Female	Pancreatitis	Alcohol use	60 to 64	-4.94801	-7.34947	-2.48431	-4.95 (-7.35 to -2.48)
887	Maldives	DALYs (Disability-Adjusted Life Years)	Female	Pancreatitis	Alcohol use	65 to 69	-4.92682	-7.37491	-2.41402	-4.93 (-7.37 to -2.41)
888	Maldives	DALYs (Disability-Adjusted Life Years)	Female	Pancreatitis	Alcohol use	70 to 74	-6.03112	-8.36517	-3.63762	-6.03 (-8.37 to -3.64)
889	Maldives	DALYs (Disability-Adjusted Life Years)	Female	Pancreatitis	Alcohol use	75 to 79	-5.96197	-8.29117	-3.57362	-5.96 (-8.29 to -3.57)
890	Maldives	DALYs (Disability-Adjusted Life Years)	Female	Pancreatitis	Alcohol use	All ages	-2.40704	-4.75637	0.000237497	-2.41 (-4.76 to 0)
891	Maldives	DALYs (Disability-Adjusted Life Years)	Female	Pancreatitis	Alcohol use	Age-standardized	-4.77956	-7.11136	-2.38922	-4.78 (-7.11 to -2.39)
892	Maldives	DALYs (Disability-Adjusted Life Years)	Female	Pancreatitis	Alcohol use	80 to 84	-4.89353	-7.30771	-2.41646	-4.89 (-7.31 to -2.42)
893	Maldives	DALYs (Disability-Adjusted Life Years)	Female	Pancreatitis	Alcohol use	85 to 89	-4.28754	-6.71789	-1.79388	-4.29 (-6.72 to -1.79)
894	Maldives	DALYs (Disability-Adjusted Life Years)	Female	Pancreatitis	Alcohol use	90 to 94	-3.58534	-6.05638	-1.04929	-3.59 (-6.06 to -1.05)
895	Maldives	DALYs (Disability-Adjusted Life Years)	Both	Pancreatitis	Alcohol use	95 plus	-0.817437	-4.05612	2.53057	-0.82 (-4.06 to 2.53)
896	Maldives	DALYs (Disability-Adjusted Life Years)	Both	Pancreatitis	Alcohol use	15 to 19	-2.82819	-4.92797	-0.682037	-2.83 (-4.93 to -0.68)
897	Maldives	DALYs (Disability-Adjusted Life Years)	Both	Pancreatitis	Alcohol use	20 to 24	-0.593248	-2.77863	1.64126	-0.59 (-2.78 to 1.64)
898	Maldives	DALYs (Disability-Adjusted Life Years)	Both	Pancreatitis	Alcohol use	25 to 29	0.339549	-1.97996	2.71394	0.34 (-1.98 to 2.71)
899	Maldives	DALYs (Disability-Adjusted Life Years)	Both	Pancreatitis	Alcohol use	30 to 34	0.722507	-1.77019	3.27846	0.72 (-1.77 to 3.28)
900	Maldives	DALYs (Disability-Adjusted Life Years)	Both	Pancreatitis	Alcohol use	35 to 39	0.783097	-1.68627	3.31448	0.78 (-1.69 to 3.31)
901	Maldives	DALYs (Disability-Adjusted Life Years)	Both	Pancreatitis	Alcohol use	40 to 44	0.804421	-1.59216	3.25936	0.8 (-1.59 to 3.26)
902	Maldives	DALYs (Disability-Adjusted Life Years)	Both	Pancreatitis	Alcohol use	45 to 49	-0.79101	-2.98474	1.45233	-0.79 (-2.98 to 1.45)
903	Maldives	DALYs (Disability-Adjusted Life Years)	Both	Pancreatitis	Alcohol use	50 to 54	-0.724297	-3.1074	1.71742	-0.72 (-3.11 to 1.72)
904	Maldives	DALYs (Disability-Adjusted Life Years)	Both	Pancreatitis	Alcohol use	55 to 59	-2.67117	-4.91505	-0.374336	-2.67 (-4.92 to -0.37)
905	Maldives	DALYs (Disability-Adjusted Life Years)	Both	Pancreatitis	Alcohol use	60 to 64	-2.52138	-4.89973	-0.0835636	-2.52 (-4.9 to -0.08)
906	Maldives	DALYs (Disability-Adjusted Life Years)	Both	Pancreatitis	Alcohol use	65 to 69	-2.72493	-5.0952	-0.295473	-2.72 (-5.1 to -0.3)
907	Maldives	DALYs (Disability-Adjusted Life Years)	Both	Pancreatitis	Alcohol use	70 to 74	-3.78973	-6.25562	-1.25898	-3.79 (-6.26 to -1.26)
908	Maldives	DALYs (Disability-Adjusted Life Years)	Both	Pancreatitis	Alcohol use	75 to 79	-3.6409	-6.19671	-1.01546	-3.64 (-6.2 to -1.02)
909	Maldives	DALYs (Disability-Adjusted Life Years)	Both	Pancreatitis	Alcohol use	All ages	2.08223	-0.194025	4.4104	2.08 (-0.19 to 4.41)
910	Maldives	DALYs (Disability-Adjusted Life Years)	Both	Pancreatitis	Alcohol use	Age-standardized	-0.738287	-3.08754	1.66791	-0.74 (-3.09 to 1.67)
911	Maldives	DALYs (Disability-Adjusted Life Years)	Both	Pancreatitis	Alcohol use	80 to 84	-2.75648	-5.4903	0.0564208	-2.76 (-5.49 to 0.06)
912	Maldives	DALYs (Disability-Adjusted Life Years)	Both	Pancreatitis	Alcohol use	85 to 89	-1.64452	-4.50585	1.30254	-1.64 (-4.51 to 1.3)
913	Maldives	DALYs (Disability-Adjusted Life Years)	Both	Pancreatitis	Alcohol use	90 to 94	-1.3611	-4.33176	1.70181	-1.36 (-4.33 to 1.7)
914	Philippines	Deaths	Male	Pancreatitis	Alcohol use	95 plus	-0.470803	-1.06555	0.127519	-0.47 (-1.07 to 0.13)
915	Philippines	Deaths	Male	Pancreatitis	Alcohol use	15 to 19	0.202939	0.0407579	0.365383	0.2 (0.04 to 0.37)
916	Philippines	Deaths	Male	Pancreatitis	Alcohol use	20 to 24	0.211958	0.0728155	0.351295	0.21 (0.07 to 0.35)
917	Philippines	Deaths	Male	Pancreatitis	Alcohol use	25 to 29	-0.0988696	-0.18148	-0.016191	-0.1 (-0.18 to -0.02)
918	Philippines	Deaths	Male	Pancreatitis	Alcohol use	30 to 34	-0.218772	-0.311079	-0.12638	-0.22 (-0.31 to -0.13)
919	Philippines	Deaths	Male	Pancreatitis	Alcohol use	35 to 39	-0.128137	-0.220316	-0.0358725	-0.13 (-0.22 to -0.04)
920	Philippines	Deaths	Male	Pancreatitis	Alcohol use	40 to 44	0.0789277	-0.00687997	0.164809	0.08 (-0.01 to 0.16)
921	Philippines	Deaths	Male	Pancreatitis	Alcohol use	45 to 49	0.269468	0.18545	0.353556	0.27 (0.19 to 0.35)
922	Philippines	Deaths	Male	Pancreatitis	Alcohol use	50 to 54	0.577533	0.49098	0.664162	0.58 (0.49 to 0.66)
923	Philippines	Deaths	Male	Pancreatitis	Alcohol use	55 to 59	0.691271	0.610171	0.772437	0.69 (0.61 to 0.77)
924	Philippines	Deaths	Male	Pancreatitis	Alcohol use	60 to 64	0.8929	0.81995	0.965903	0.89 (0.82 to 0.97)
925	Philippines	Deaths	Male	Pancreatitis	Alcohol use	65 to 69	1.08305	1.00853	1.15762	1.08 (1.01 to 1.16)
926	Philippines	Deaths	Male	Pancreatitis	Alcohol use	70 to 74	1.31159	1.21331	1.40998	1.31 (1.21 to 1.41)
927	Philippines	Deaths	Male	Pancreatitis	Alcohol use	75 to 79	1.37029	1.22794	1.51284	1.37 (1.23 to 1.51)
928	Philippines	Deaths	Male	Pancreatitis	Alcohol use	All ages	1.40221	1.33029	1.47418	1.4 (1.33 to 1.47)
929	Philippines	Deaths	Male	Pancreatitis	Alcohol use	Age-standardized	0.57118	0.508167	0.634234	0.57 (0.51 to 0.63)
930	Philippines	Deaths	Male	Pancreatitis	Alcohol use	80 to 84	1.42692	1.25697	1.59716	1.43 (1.26 to 1.6)
931	Philippines	Deaths	Male	Pancreatitis	Alcohol use	85 to 89	0.7666	0.46779	1.0663	0.77 (0.47 to 1.07)
932	Philippines	Deaths	Male	Pancreatitis	Alcohol use	90 to 94	0.481141	0.0222427	0.942144	0.48 (0.02 to 0.94)
933	Philippines	Deaths	Female	Pancreatitis	Alcohol use	95 plus	-0.0672649	-0.442433	0.309317	-0.07 (-0.44 to 0.31)
934	Philippines	Deaths	Female	Pancreatitis	Alcohol use	15 to 19	0.681847	0.475699	0.888419	0.68 (0.48 to 0.89)
935	Philippines	Deaths	Female	Pancreatitis	Alcohol use	20 to 24	0.357137	0.227624	0.486818	0.36 (0.23 to 0.49)
936	Philippines	Deaths	Female	Pancreatitis	Alcohol use	25 to 29	0.0943282	-0.0701084	0.259035	0.09 (-0.07 to 0.26)
937	Philippines	Deaths	Female	Pancreatitis	Alcohol use	30 to 34	0.227619	0.116385	0.338978	0.23 (0.12 to 0.34)
938	Philippines	Deaths	Female	Pancreatitis	Alcohol use	35 to 39	0.273192	0.139688	0.406873	0.27 (0.14 to 0.41)
939	Philippines	Deaths	Female	Pancreatitis	Alcohol use	40 to 44	0.58545	0.486093	0.684905	0.59 (0.49 to 0.68)
940	Philippines	Deaths	Female	Pancreatitis	Alcohol use	45 to 49	0.915471	0.802559	1.02851	0.92 (0.8 to 1.03)
941	Philippines	Deaths	Female	Pancreatitis	Alcohol use	50 to 54	1.11389	0.990137	1.23779	1.11 (0.99 to 1.24)
942	Philippines	Deaths	Female	Pancreatitis	Alcohol use	55 to 59	1.2689	1.11322	1.42482	1.27 (1.11 to 1.42)
943	Philippines	Deaths	Female	Pancreatitis	Alcohol use	60 to 64	1.24918	1.12599	1.37251	1.25 (1.13 to 1.37)
944	Philippines	Deaths	Female	Pancreatitis	Alcohol use	65 to 69	1.40418	1.28058	1.52793	1.4 (1.28 to 1.53)
945	Philippines	Deaths	Female	Pancreatitis	Alcohol use	70 to 74	1.37127	1.22536	1.51739	1.37 (1.23 to 1.52)
946	Philippines	Deaths	Female	Pancreatitis	Alcohol use	75 to 79	0.942105	0.770711	1.11379	0.94 (0.77 to 1.11)
947	Philippines	Deaths	Female	Pancreatitis	Alcohol use	All ages	2.35136	2.2156	2.48729	2.35 (2.22 to 2.49)
948	Philippines	Deaths	Female	Pancreatitis	Alcohol use	Age-standardized	0.720091	0.55503	0.885423	0.72 (0.56 to 0.89)
949	Philippines	Deaths	Female	Pancreatitis	Alcohol use	80 to 84	0.55979	0.467301	0.652365	0.56 (0.47 to 0.65)
950	Philippines	Deaths	Female	Pancreatitis	Alcohol use	85 to 89	-0.232618	-0.564196	0.100066	-0.23 (-0.56 to 0.1)
951	Philippines	Deaths	Female	Pancreatitis	Alcohol use	90 to 94	-0.344475	-0.92218	0.236598	-0.34 (-0.92 to 0.24)
952	Philippines	Deaths	Both	Pancreatitis	Alcohol use	95 plus	-0.570354	-1.12495	-0.0126498	-0.57 (-1.12 to -0.01)
953	Philippines	Deaths	Both	Pancreatitis	Alcohol use	15 to 19	0.309689	0.142353	0.477304	0.31 (0.14 to 0.48)
954	Philippines	Deaths	Both	Pancreatitis	Alcohol use	20 to 24	0.296346	0.154019	0.438876	0.3 (0.15 to 0.44)
955	Philippines	Deaths	Both	Pancreatitis	Alcohol use	25 to 29	-0.0307454	-0.111696	0.0502706	-0.03 (-0.11 to 0.05)
956	Philippines	Deaths	Both	Pancreatitis	Alcohol use	30 to 34	-0.142574	-0.23434	-0.0507234	-0.14 (-0.23 to -0.05)
957	Philippines	Deaths	Both	Pancreatitis	Alcohol use	35 to 39	-0.0786046	-0.173414	0.016295	-0.08 (-0.17 to 0.02)
958	Philippines	Deaths	Both	Pancreatitis	Alcohol use	40 to 44	0.124006	0.0365859	0.211502	0.12 (0.04 to 0.21)
959	Philippines	Deaths	Both	Pancreatitis	Alcohol use	45 to 49	0.318569	0.222996	0.414234	0.32 (0.22 to 0.41)
960	Philippines	Deaths	Both	Pancreatitis	Alcohol use	50 to 54	0.622379	0.528955	0.71589	0.62 (0.53 to 0.72)
961	Philippines	Deaths	Both	Pancreatitis	Alcohol use	55 to 59	0.732072	0.646227	0.817989	0.73 (0.65 to 0.82)
962	Philippines	Deaths	Both	Pancreatitis	Alcohol use	60 to 64	0.890456	0.823898	0.957057	0.89 (0.82 to 0.96)
963	Philippines	Deaths	Both	Pancreatitis	Alcohol use	65 to 69	0.98814	0.917914	1.05841	0.99 (0.92 to 1.06)
964	Philippines	Deaths	Both	Pancreatitis	Alcohol use	70 to 74	1.05246	0.95061	1.15442	1.05 (0.95 to 1.15)
965	Philippines	Deaths	Both	Pancreatitis	Alcohol use	75 to 79	0.844114	0.702102	0.986326	0.84 (0.7 to 0.99)
966	Philippines	Deaths	Both	Pancreatitis	Alcohol use	All ages	1.45837	1.38617	1.53062	1.46 (1.39 to 1.53)
967	Philippines	Deaths	Both	Pancreatitis	Alcohol use	Age-standardized	0.470753	0.403542	0.538008	0.47 (0.4 to 0.54)
968	Philippines	Deaths	Both	Pancreatitis	Alcohol use	80 to 84	0.686885	0.552627	0.821321	0.69 (0.55 to 0.82)
969	Philippines	Deaths	Both	Pancreatitis	Alcohol use	85 to 89	-0.140094	-0.39675	0.117224	-0.14 (-0.4 to 0.12)
970	Philippines	Deaths	Both	Pancreatitis	Alcohol use	90 to 94	-0.337298	-0.788423	0.115878	-0.34 (-0.79 to 0.12)
971	Philippines	DALYs (Disability-Adjusted Life Years)	Male	Pancreatitis	Alcohol use	95 plus	-0.467883	-1.06327	0.131088	-0.47 (-1.06 to 0.13)
972	Philippines	DALYs (Disability-Adjusted Life Years)	Male	Pancreatitis	Alcohol use	15 to 19	0.254922	0.103825	0.406247	0.25 (0.1 to 0.41)
973	Philippines	DALYs (Disability-Adjusted Life Years)	Male	Pancreatitis	Alcohol use	20 to 24	0.275908	0.145915	0.406069	0.28 (0.15 to 0.41)
974	Philippines	DALYs (Disability-Adjusted Life Years)	Male	Pancreatitis	Alcohol use	25 to 29	-0.0470835	-0.126653	0.0325489	-0.05 (-0.13 to 0.03)
975	Philippines	DALYs (Disability-Adjusted Life Years)	Male	Pancreatitis	Alcohol use	30 to 34	-0.16883	-0.258177	-0.0794018	-0.17 (-0.26 to -0.08)
976	Philippines	DALYs (Disability-Adjusted Life Years)	Male	Pancreatitis	Alcohol use	35 to 39	-0.0897284	-0.178679	-0.000698589	-0.09 (-0.18 to 0)
977	Philippines	DALYs (Disability-Adjusted Life Years)	Male	Pancreatitis	Alcohol use	40 to 44	0.109646	0.0264785	0.192883	0.11 (0.03 to 0.19)
978	Philippines	DALYs (Disability-Adjusted Life Years)	Male	Pancreatitis	Alcohol use	45 to 49	0.292184	0.2135	0.370931	0.29 (0.21 to 0.37)
979	Philippines	DALYs (Disability-Adjusted Life Years)	Male	Pancreatitis	Alcohol use	50 to 54	0.590503	0.507625	0.67345	0.59 (0.51 to 0.67)
980	Philippines	DALYs (Disability-Adjusted Life Years)	Male	Pancreatitis	Alcohol use	55 to 59	0.702835	0.626176	0.779552	0.7 (0.63 to 0.78)
981	Philippines	DALYs (Disability-Adjusted Life Years)	Male	Pancreatitis	Alcohol use	60 to 64	0.893635	0.823664	0.963654	0.89 (0.82 to 0.96)
982	Philippines	DALYs (Disability-Adjusted Life Years)	Male	Pancreatitis	Alcohol use	65 to 69	1.07463	1.00361	1.1457	1.07 (1 to 1.15)
983	Philippines	DALYs (Disability-Adjusted Life Years)	Male	Pancreatitis	Alcohol use	70 to 74	1.30247	1.20707	1.39796	1.3 (1.21 to 1.4)
984	Philippines	DALYs (Disability-Adjusted Life Years)	Male	Pancreatitis	Alcohol use	75 to 79	1.35644	1.21597	1.49711	1.36 (1.22 to 1.5)
985	Philippines	DALYs (Disability-Adjusted Life Years)	Male	Pancreatitis	Alcohol use	All ages	1.14968	1.08131	1.21811	1.15 (1.08 to 1.22)
986	Philippines	DALYs (Disability-Adjusted Life Years)	Male	Pancreatitis	Alcohol use	Age-standardized	0.398183	0.335998	0.460407	0.4 (0.34 to 0.46)
987	Philippines	DALYs (Disability-Adjusted Life Years)	Male	Pancreatitis	Alcohol use	80 to 84	1.42985	1.26971	1.59025	1.43 (1.27 to 1.59)
988	Philippines	DALYs (Disability-Adjusted Life Years)	Male	Pancreatitis	Alcohol use	85 to 89	0.799904	0.519276	1.08131	0.8 (0.52 to 1.08)
989	Philippines	DALYs (Disability-Adjusted Life Years)	Male	Pancreatitis	Alcohol use	90 to 94	0.525462	0.112586	0.940041	0.53 (0.11 to 0.94)
990	Philippines	DALYs (Disability-Adjusted Life Years)	Female	Pancreatitis	Alcohol use	95 plus	-0.0373713	-0.410448	0.337103	-0.04 (-0.41 to 0.34)
991	Philippines	DALYs (Disability-Adjusted Life Years)	Female	Pancreatitis	Alcohol use	15 to 19	0.920853	0.760104	1.08186	0.92 (0.76 to 1.08)
992	Philippines	DALYs (Disability-Adjusted Life Years)	Female	Pancreatitis	Alcohol use	20 to 24	0.566759	0.456938	0.676701	0.57 (0.46 to 0.68)
993	Philippines	DALYs (Disability-Adjusted Life Years)	Female	Pancreatitis	Alcohol use	25 to 29	0.317082	0.180446	0.453905	0.32 (0.18 to 0.45)
994	Philippines	DALYs (Disability-Adjusted Life Years)	Female	Pancreatitis	Alcohol use	30 to 34	0.428874	0.326897	0.530955	0.43 (0.33 to 0.53)
995	Philippines	DALYs (Disability-Adjusted Life Years)	Female	Pancreatitis	Alcohol use	35 to 39	0.444235	0.327244	0.561362	0.44 (0.33 to 0.56)
996	Philippines	DALYs (Disability-Adjusted Life Years)	Female	Pancreatitis	Alcohol use	40 to 44	0.632668	0.541349	0.72407	0.63 (0.54 to 0.72)
997	Philippines	DALYs (Disability-Adjusted Life Years)	Female	Pancreatitis	Alcohol use	45 to 49	0.879845	0.780025	0.979765	0.88 (0.78 to 0.98)
998	Philippines	DALYs (Disability-Adjusted Life Years)	Female	Pancreatitis	Alcohol use	50 to 54	0.991132	0.890199	1.09217	0.99 (0.89 to 1.09)
999	Philippines	DALYs (Disability-Adjusted Life Years)	Female	Pancreatitis	Alcohol use	55 to 59	1.10984	0.989814	1.23001	1.11 (0.99 to 1.23)
1000	Philippines	DALYs (Disability-Adjusted Life Years)	Female	Pancreatitis	Alcohol use	60 to 64	1.13658	1.03491	1.23834	1.14 (1.03 to 1.24)
1001	Philippines	DALYs (Disability-Adjusted Life Years)	Female	Pancreatitis	Alcohol use	65 to 69	1.28825	1.17596	1.40066	1.29 (1.18 to 1.4)
1002	Philippines	DALYs (Disability-Adjusted Life Years)	Female	Pancreatitis	Alcohol use	70 to 74	1.29527	1.15948	1.43124	1.3 (1.16 to 1.43)
1003	Philippines	DALYs (Disability-Adjusted Life Years)	Female	Pancreatitis	Alcohol use	75 to 79	0.923841	0.753355	1.09462	0.92 (0.75 to 1.09)
1004	Philippines	DALYs (Disability-Adjusted Life Years)	Female	Pancreatitis	Alcohol use	All ages	1.89794	1.78451	2.01149	1.9 (1.78 to 2.01)
1005	Philippines	DALYs (Disability-Adjusted Life Years)	Female	Pancreatitis	Alcohol use	Age-standardized	0.808325	0.696279	0.920497	0.81 (0.7 to 0.92)
1006	Philippines	DALYs (Disability-Adjusted Life Years)	Female	Pancreatitis	Alcohol use	80 to 84	0.602038	0.513421	0.690733	0.6 (0.51 to 0.69)
1007	Philippines	DALYs (Disability-Adjusted Life Years)	Female	Pancreatitis	Alcohol use	85 to 89	-0.183449	-0.506833	0.140986	-0.18 (-0.51 to 0.14)
1008	Philippines	DALYs (Disability-Adjusted Life Years)	Female	Pancreatitis	Alcohol use	90 to 94	-0.328743	-0.887573	0.233238	-0.33 (-0.89 to 0.23)
1009	Philippines	DALYs (Disability-Adjusted Life Years)	Both	Pancreatitis	Alcohol use	95 plus	-0.565494	-1.11735	-0.0105567	-0.57 (-1.12 to -0.01)
1010	Philippines	DALYs (Disability-Adjusted Life Years)	Both	Pancreatitis	Alcohol use	15 to 19	0.386753	0.232932	0.54081	0.39 (0.23 to 0.54)
1011	Philippines	DALYs (Disability-Adjusted Life Years)	Both	Pancreatitis	Alcohol use	20 to 24	0.366676	0.234792	0.498734	0.37 (0.23 to 0.5)
1012	Philippines	DALYs (Disability-Adjusted Life Years)	Both	Pancreatitis	Alcohol use	25 to 29	0.0264825	-0.0511499	0.104175	0.03 (-0.05 to 0.1)
1013	Philippines	DALYs (Disability-Adjusted Life Years)	Both	Pancreatitis	Alcohol use	30 to 34	-0.0871523	-0.175709	0.00148252	-0.09 (-0.18 to 0)
1014	Philippines	DALYs (Disability-Adjusted Life Years)	Both	Pancreatitis	Alcohol use	35 to 39	-0.0357795	-0.127028	0.0555526	-0.04 (-0.13 to 0.06)
1015	Philippines	DALYs (Disability-Adjusted Life Years)	Both	Pancreatitis	Alcohol use	40 to 44	0.157749	0.0732397	0.242331	0.16 (0.07 to 0.24)
1016	Philippines	DALYs (Disability-Adjusted Life Years)	Both	Pancreatitis	Alcohol use	45 to 49	0.343732	0.254062	0.433482	0.34 (0.25 to 0.43)
1017	Philippines	DALYs (Disability-Adjusted Life Years)	Both	Pancreatitis	Alcohol use	50 to 54	0.635043	0.546237	0.723928	0.64 (0.55 to 0.72)
1018	Philippines	DALYs (Disability-Adjusted Life Years)	Both	Pancreatitis	Alcohol use	55 to 59	0.742302	0.661667	0.823002	0.74 (0.66 to 0.82)
1019	Philippines	DALYs (Disability-Adjusted Life Years)	Both	Pancreatitis	Alcohol use	60 to 64	0.88902	0.824888	0.953193	0.89 (0.82 to 0.95)
1020	Philippines	DALYs (Disability-Adjusted Life Years)	Both	Pancreatitis	Alcohol use	65 to 69	0.978318	0.910081	1.0466	0.98 (0.91 to 1.05)
1021	Philippines	DALYs (Disability-Adjusted Life Years)	Both	Pancreatitis	Alcohol use	70 to 74	1.0408	0.940714	1.14099	1.04 (0.94 to 1.14)
1022	Philippines	DALYs (Disability-Adjusted Life Years)	Both	Pancreatitis	Alcohol use	75 to 79	0.832125	0.691475	0.97297	0.83 (0.69 to 0.97)
1023	Philippines	DALYs (Disability-Adjusted Life Years)	Both	Pancreatitis	Alcohol use	All ages	1.19655	1.12846	1.26469	1.2 (1.13 to 1.26)
1024	Philippines	DALYs (Disability-Adjusted Life Years)	Both	Pancreatitis	Alcohol use	Age-standardized	0.385701	0.321389	0.450053	0.39 (0.32 to 0.45)
1025	Philippines	DALYs (Disability-Adjusted Life Years)	Both	Pancreatitis	Alcohol use	80 to 84	0.698227	0.571092	0.825522	0.7 (0.57 to 0.83)
1026	Philippines	DALYs (Disability-Adjusted Life Years)	Both	Pancreatitis	Alcohol use	85 to 89	-0.109324	-0.357762	0.139734	-0.11 (-0.36 to 0.14)
1027	Philippines	DALYs (Disability-Adjusted Life Years)	Both	Pancreatitis	Alcohol use	90 to 94	-0.325713	-0.741987	0.0923077	-0.33 (-0.74 to 0.09)
1028	Myanmar	Deaths	Male	Pancreatitis	Alcohol use	95 plus	14.8325	13.991	15.6802	14.83 (13.99 to 15.68)
1029	Myanmar	Deaths	Male	Pancreatitis	Alcohol use	15 to 19	10.421	9.64581	11.2017	10.42 (9.65 to 11.2)
1030	Myanmar	Deaths	Male	Pancreatitis	Alcohol use	20 to 24	10.0177	9.47765	10.5605	10.02 (9.48 to 10.56)
1031	Myanmar	Deaths	Male	Pancreatitis	Alcohol use	25 to 29	10.259	9.66739	10.8539	10.26 (9.67 to 10.85)
1032	Myanmar	Deaths	Male	Pancreatitis	Alcohol use	30 to 34	10.2297	9.59027	10.8729	10.23 (9.59 to 10.87)
1033	Myanmar	Deaths	Male	Pancreatitis	Alcohol use	35 to 39	10.1148	9.42471	10.8092	10.11 (9.42 to 10.81)
1034	Myanmar	Deaths	Male	Pancreatitis	Alcohol use	40 to 44	9.78328	9.08897	10.482	9.78 (9.09 to 10.48)
1035	Myanmar	Deaths	Male	Pancreatitis	Alcohol use	45 to 49	9.34489	8.64148	10.0529	9.34 (8.64 to 10.05)
1036	Myanmar	Deaths	Male	Pancreatitis	Alcohol use	50 to 54	9.8195	9.14009	10.5031	9.82 (9.14 to 10.5)
1037	Myanmar	Deaths	Male	Pancreatitis	Alcohol use	55 to 59	9.98707	9.283	10.6957	9.99 (9.28 to 10.7)
1038	Myanmar	Deaths	Male	Pancreatitis	Alcohol use	60 to 64	10.657	9.9769	11.3412	10.66 (9.98 to 11.34)
1039	Myanmar	Deaths	Male	Pancreatitis	Alcohol use	65 to 69	11.2349	10.453	12.0224	11.23 (10.45 to 12.02)
1040	Myanmar	Deaths	Male	Pancreatitis	Alcohol use	70 to 74	11.6669	10.8989	12.4402	11.67 (10.9 to 12.44)
1041	Myanmar	Deaths	Male	Pancreatitis	Alcohol use	75 to 79	12.6612	11.853	13.4752	12.66 (11.85 to 13.48)
1042	Myanmar	Deaths	Male	Pancreatitis	Alcohol use	All ages	11.0312	10.3114	11.7558	11.03 (10.31 to 11.76)
1043	Myanmar	Deaths	Male	Pancreatitis	Alcohol use	Age-standardized	10.2285	9.54769	10.9135	10.23 (9.55 to 10.91)
1044	Myanmar	Deaths	Male	Pancreatitis	Alcohol use	80 to 84	14.0537	13.2343	14.879	14.05 (13.23 to 14.88)
1045	Myanmar	Deaths	Male	Pancreatitis	Alcohol use	85 to 89	14.2652	13.4504	15.0858	14.27 (13.45 to 15.09)
1046	Myanmar	Deaths	Male	Pancreatitis	Alcohol use	90 to 94	14.6345	13.8075	15.4676	14.63 (13.81 to 15.47)
1047	Myanmar	Deaths	Female	Pancreatitis	Alcohol use	95 plus	12.4796	12.0606	12.9001	12.48 (12.06 to 12.9)
1048	Myanmar	Deaths	Female	Pancreatitis	Alcohol use	15 to 19	6.75124	6.33323	7.17089	6.75 (6.33 to 7.17)
1049	Myanmar	Deaths	Female	Pancreatitis	Alcohol use	20 to 24	6.51991	6.13021	6.91104	6.52 (6.13 to 6.91)
1050	Myanmar	Deaths	Female	Pancreatitis	Alcohol use	25 to 29	8.10028	7.60559	8.59725	8.1 (7.61 to 8.6)
1051	Myanmar	Deaths	Female	Pancreatitis	Alcohol use	30 to 34	9.58149	9.23645	9.92761	9.58 (9.24 to 9.93)
1052	Myanmar	Deaths	Female	Pancreatitis	Alcohol use	35 to 39	9.7103	9.28686	10.1354	9.71 (9.29 to 10.14)
1053	Myanmar	Deaths	Female	Pancreatitis	Alcohol use	40 to 44	9.59814	9.28329	9.91391	9.6 (9.28 to 9.91)
1054	Myanmar	Deaths	Female	Pancreatitis	Alcohol use	45 to 49	10.0698	9.75088	10.3897	10.07 (9.75 to 10.39)
1055	Myanmar	Deaths	Female	Pancreatitis	Alcohol use	50 to 54	9.82696	9.49579	10.1591	9.83 (9.5 to 10.16)
1056	Myanmar	Deaths	Female	Pancreatitis	Alcohol use	55 to 59	9.35338	9.07357	9.6339	9.35 (9.07 to 9.63)
1057	Myanmar	Deaths	Female	Pancreatitis	Alcohol use	60 to 64	9.64757	9.29028	10.006	9.65 (9.29 to 10.01)
1058	Myanmar	Deaths	Female	Pancreatitis	Alcohol use	65 to 69	10.1176	9.77733	10.4589	10.12 (9.78 to 10.46)
1059	Myanmar	Deaths	Female	Pancreatitis	Alcohol use	70 to 74	10.9883	10.6105	11.3674	10.99 (10.61 to 11.37)
1060	Myanmar	Deaths	Female	Pancreatitis	Alcohol use	75 to 79	10.7998	10.4528	11.1479	10.8 (10.45 to 11.15)
1061	Myanmar	Deaths	Female	Pancreatitis	Alcohol use	All ages	10.3454	10.0239	10.6679	10.35 (10.02 to 10.67)
1062	Myanmar	Deaths	Female	Pancreatitis	Alcohol use	Age-standardized	9.57456	9.26117	9.88885	9.57 (9.26 to 9.89)
1063	Myanmar	Deaths	Female	Pancreatitis	Alcohol use	80 to 84	11.7604	11.3284	12.1941	11.76 (11.33 to 12.19)
1064	Myanmar	Deaths	Female	Pancreatitis	Alcohol use	85 to 89	11.6316	11.1909	12.074	11.63 (11.19 to 12.07)
1065	Myanmar	Deaths	Female	Pancreatitis	Alcohol use	90 to 94	12.1079	11.7576	12.4592	12.11 (11.76 to 12.46)
1066	Myanmar	Deaths	Both	Pancreatitis	Alcohol use	95 plus	14.6441	13.7577	15.5375	14.64 (13.76 to 15.54)
1067	Myanmar	Deaths	Both	Pancreatitis	Alcohol use	15 to 19	10.4053	9.62354	11.1926	10.41 (9.62 to 11.19)
1068	Myanmar	Deaths	Both	Pancreatitis	Alcohol use	20 to 24	10.0623	9.52283	10.6044	10.06 (9.52 to 10.6)
1069	Myanmar	Deaths	Both	Pancreatitis	Alcohol use	25 to 29	10.2741	9.68036	10.871	10.27 (9.68 to 10.87)
1070	Myanmar	Deaths	Both	Pancreatitis	Alcohol use	30 to 34	10.2163	9.58624	10.85	10.22 (9.59 to 10.85)
1071	Myanmar	Deaths	Both	Pancreatitis	Alcohol use	35 to 39	10.0487	9.38289	10.7186	10.05 (9.38 to 10.72)
1072	Myanmar	Deaths	Both	Pancreatitis	Alcohol use	40 to 44	9.64451	8.97884	10.3143	9.64 (8.98 to 10.31)
1073	Myanmar	Deaths	Both	Pancreatitis	Alcohol use	45 to 49	9.18638	8.5027	9.87436	9.19 (8.5 to 9.87)
1074	Myanmar	Deaths	Both	Pancreatitis	Alcohol use	50 to 54	9.64216	8.96729	10.3212	9.64 (8.97 to 10.32)
1075	Myanmar	Deaths	Both	Pancreatitis	Alcohol use	55 to 59	9.77141	9.06433	10.4831	9.77 (9.06 to 10.48)
1076	Myanmar	Deaths	Both	Pancreatitis	Alcohol use	60 to 64	10.3503	9.67463	11.0301	10.35 (9.67 to 11.03)
1077	Myanmar	Deaths	Both	Pancreatitis	Alcohol use	65 to 69	10.8851	10.1198	11.6556	10.89 (10.12 to 11.66)
1078	Myanmar	Deaths	Both	Pancreatitis	Alcohol use	70 to 74	11.3801	10.6129	12.1526	11.38 (10.61 to 12.15)
1079	Myanmar	Deaths	Both	Pancreatitis	Alcohol use	75 to 79	12.3949	11.5349	13.2614	12.39 (11.53 to 13.26)
1080	Myanmar	Deaths	Both	Pancreatitis	Alcohol use	All ages	10.9618	10.2484	11.6799	10.96 (10.25 to 11.68)
1081	Myanmar	Deaths	Both	Pancreatitis	Alcohol use	Age-standardized	10.0453	9.37689	10.7179	10.05 (9.38 to 10.72)
1082	Myanmar	Deaths	Both	Pancreatitis	Alcohol use	80 to 84	13.7599	12.8795	14.6472	13.76 (12.88 to 14.65)
1083	Myanmar	Deaths	Both	Pancreatitis	Alcohol use	85 to 89	13.8611	13.0504	14.6776	13.86 (13.05 to 14.68)
1084	Myanmar	Deaths	Both	Pancreatitis	Alcohol use	90 to 94	14.0269	13.2949	14.7636	14.03 (13.29 to 14.76)
1085	Myanmar	DALYs (Disability-Adjusted Life Years)	Male	Pancreatitis	Alcohol use	95 plus	14.8195	13.9792	15.6659	14.82 (13.98 to 15.67)
1086	Myanmar	DALYs (Disability-Adjusted Life Years)	Male	Pancreatitis	Alcohol use	15 to 19	10.4892	9.71478	11.2691	10.49 (9.71 to 11.27)
1087	Myanmar	DALYs (Disability-Adjusted Life Years)	Male	Pancreatitis	Alcohol use	20 to 24	10.0332	9.49122	10.5778	10.03 (9.49 to 10.58)
1088	Myanmar	DALYs (Disability-Adjusted Life Years)	Male	Pancreatitis	Alcohol use	25 to 29	10.2639	9.67169	10.8594	10.26 (9.67 to 10.86)
1089	Myanmar	DALYs (Disability-Adjusted Life Years)	Male	Pancreatitis	Alcohol use	30 to 34	10.2348	9.59469	10.8786	10.23 (9.59 to 10.88)
1090	Myanmar	DALYs (Disability-Adjusted Life Years)	Male	Pancreatitis	Alcohol use	35 to 39	10.1224	9.43206	10.8172	10.12 (9.43 to 10.82)
1091	Myanmar	DALYs (Disability-Adjusted Life Years)	Male	Pancreatitis	Alcohol use	40 to 44	9.79358	9.09955	10.492	9.79 (9.1 to 10.49)
1092	Myanmar	DALYs (Disability-Adjusted Life Years)	Male	Pancreatitis	Alcohol use	45 to 49	9.359	8.6558	10.0667	9.36 (8.66 to 10.07)
1093	Myanmar	DALYs (Disability-Adjusted Life Years)	Male	Pancreatitis	Alcohol use	50 to 54	9.85012	9.16837	10.5361	9.85 (9.17 to 10.54)
1094	Myanmar	DALYs (Disability-Adjusted Life Years)	Male	Pancreatitis	Alcohol use	55 to 59	10.0255	9.31868	10.7369	10.03 (9.32 to 10.74)
1095	Myanmar	DALYs (Disability-Adjusted Life Years)	Male	Pancreatitis	Alcohol use	60 to 64	10.7133	10.0298	11.4011	10.71 (10.03 to 11.4)
1096	Myanmar	DALYs (Disability-Adjusted Life Years)	Male	Pancreatitis	Alcohol use	65 to 69	11.2788	10.499	12.0642	11.28 (10.5 to 12.06)
1097	Myanmar	DALYs (Disability-Adjusted Life Years)	Male	Pancreatitis	Alcohol use	70 to 74	11.6928	10.9299	12.4609	11.69 (10.93 to 12.46)
1098	Myanmar	DALYs (Disability-Adjusted Life Years)	Male	Pancreatitis	Alcohol use	75 to 79	12.6737	11.8703	13.4829	12.67 (11.87 to 13.48)
1099	Myanmar	DALYs (Disability-Adjusted Life Years)	Male	Pancreatitis	Alcohol use	All ages	10.8157	10.0946	11.5416	10.82 (10.09 to 11.54)
1100	Myanmar	DALYs (Disability-Adjusted Life Years)	Male	Pancreatitis	Alcohol use	Age-standardized	10.0819	9.41171	10.7563	10.08 (9.41 to 10.76)
1101	Myanmar	DALYs (Disability-Adjusted Life Years)	Male	Pancreatitis	Alcohol use	80 to 84	14.0486	13.2266	14.8766	14.05 (13.23 to 14.88)
1102	Myanmar	DALYs (Disability-Adjusted Life Years)	Male	Pancreatitis	Alcohol use	85 to 89	14.267	13.4426	15.0974	14.27 (13.44 to 15.1)
1103	Myanmar	DALYs (Disability-Adjusted Life Years)	Male	Pancreatitis	Alcohol use	90 to 94	14.6293	13.7988	15.4658	14.63 (13.8 to 15.47)
1104	Myanmar	DALYs (Disability-Adjusted Life Years)	Female	Pancreatitis	Alcohol use	95 plus	12.5293	12.1081	12.9521	12.53 (12.11 to 12.95)
1105	Myanmar	DALYs (Disability-Adjusted Life Years)	Female	Pancreatitis	Alcohol use	15 to 19	7.2913	6.84015	7.74436	7.29 (6.84 to 7.74)
1106	Myanmar	DALYs (Disability-Adjusted Life Years)	Female	Pancreatitis	Alcohol use	20 to 24	6.81055	6.39748	7.22521	6.81 (6.4 to 7.23)
1107	Myanmar	DALYs (Disability-Adjusted Life Years)	Female	Pancreatitis	Alcohol use	25 to 29	8.34645	7.83789	8.85741	8.35 (7.84 to 8.86)
1108	Myanmar	DALYs (Disability-Adjusted Life Years)	Female	Pancreatitis	Alcohol use	30 to 34	9.82172	9.45885	10.1858	9.82 (9.46 to 10.19)
1109	Myanmar	DALYs (Disability-Adjusted Life Years)	Female	Pancreatitis	Alcohol use	35 to 39	10.0281	9.58483	10.4731	10.03 (9.58 to 10.47)
1110	Myanmar	DALYs (Disability-Adjusted Life Years)	Female	Pancreatitis	Alcohol use	40 to 44	9.93237	9.59751	10.2683	9.93 (9.6 to 10.27)
1111	Myanmar	DALYs (Disability-Adjusted Life Years)	Female	Pancreatitis	Alcohol use	45 to 49	10.4089	10.0759	10.7428	10.41 (10.08 to 10.74)
1112	Myanmar	DALYs (Disability-Adjusted Life Years)	Female	Pancreatitis	Alcohol use	50 to 54	10.2015	9.8614	10.5427	10.2 (9.86 to 10.54)
1113	Myanmar	DALYs (Disability-Adjusted Life Years)	Female	Pancreatitis	Alcohol use	55 to 59	9.76762	9.47217	10.0639	9.77 (9.47 to 10.06)
1114	Myanmar	DALYs (Disability-Adjusted Life Years)	Female	Pancreatitis	Alcohol use	60 to 64	9.96662	9.61302	10.3214	9.97 (9.61 to 10.32)
1115	Myanmar	DALYs (Disability-Adjusted Life Years)	Female	Pancreatitis	Alcohol use	65 to 69	10.359	10.0192	10.6999	10.36 (10.02 to 10.7)
1116	Myanmar	DALYs (Disability-Adjusted Life Years)	Female	Pancreatitis	Alcohol use	70 to 74	11.122	10.7404	11.5049	11.12 (10.74 to 11.5)
1117	Myanmar	DALYs (Disability-Adjusted Life Years)	Female	Pancreatitis	Alcohol use	75 to 79	10.922	10.5685	11.2766	10.92 (10.57 to 11.28)
1118	Myanmar	DALYs (Disability-Adjusted Life Years)	Female	Pancreatitis	Alcohol use	All ages	10.0016	9.65506	10.3492	10 (9.66 to 10.35)
1119	Myanmar	DALYs (Disability-Adjusted Life Years)	Female	Pancreatitis	Alcohol use	Age-standardized	9.51037	9.17196	9.84983	9.51 (9.17 to 9.85)
1120	Myanmar	DALYs (Disability-Adjusted Life Years)	Female	Pancreatitis	Alcohol use	80 to 84	11.8944	11.4539	12.3367	11.89 (11.45 to 12.34)
1121	Myanmar	DALYs (Disability-Adjusted Life Years)	Female	Pancreatitis	Alcohol use	85 to 89	11.7814	11.3282	12.2365	11.78 (11.33 to 12.24)
1122	Myanmar	DALYs (Disability-Adjusted Life Years)	Female	Pancreatitis	Alcohol use	90 to 94	12.2187	11.8537	12.5849	12.22 (11.85 to 12.58)
1123	Myanmar	DALYs (Disability-Adjusted Life Years)	Both	Pancreatitis	Alcohol use	95 plus	14.6312	13.7466	15.5226	14.63 (13.75 to 15.52)
1124	Myanmar	DALYs (Disability-Adjusted Life Years)	Both	Pancreatitis	Alcohol use	15 to 19	10.4748	9.69428	11.2608	10.47 (9.69 to 11.26)
1125	Myanmar	DALYs (Disability-Adjusted Life Years)	Both	Pancreatitis	Alcohol use	20 to 24	10.0779	9.53659	10.6219	10.08 (9.54 to 10.62)
1126	Myanmar	DALYs (Disability-Adjusted Life Years)	Both	Pancreatitis	Alcohol use	25 to 29	10.2791	9.6848	10.8767	10.28 (9.68 to 10.88)
1127	Myanmar	DALYs (Disability-Adjusted Life Years)	Both	Pancreatitis	Alcohol use	30 to 34	10.2215	9.59079	10.8559	10.22 (9.59 to 10.86)
1128	Myanmar	DALYs (Disability-Adjusted Life Years)	Both	Pancreatitis	Alcohol use	35 to 39	10.0564	9.39031	10.7266	10.06 (9.39 to 10.73)
1129	Myanmar	DALYs (Disability-Adjusted Life Years)	Both	Pancreatitis	Alcohol use	40 to 44	9.65497	8.98957	10.3244	9.65 (8.99 to 10.32)
1130	Myanmar	DALYs (Disability-Adjusted Life Years)	Both	Pancreatitis	Alcohol use	45 to 49	9.20068	8.51725	9.88842	9.2 (8.52 to 9.89)
1131	Myanmar	DALYs (Disability-Adjusted Life Years)	Both	Pancreatitis	Alcohol use	50 to 54	9.67306	8.99588	10.3544	9.67 (9 to 10.35)
1132	Myanmar	DALYs (Disability-Adjusted Life Years)	Both	Pancreatitis	Alcohol use	55 to 59	9.81018	9.10037	10.5246	9.81 (9.1 to 10.52)
1133	Myanmar	DALYs (Disability-Adjusted Life Years)	Both	Pancreatitis	Alcohol use	60 to 64	10.407	9.72777	11.0904	10.41 (9.73 to 11.09)
1134	Myanmar	DALYs (Disability-Adjusted Life Years)	Both	Pancreatitis	Alcohol use	65 to 69	10.9291	10.1661	11.6974	10.93 (10.17 to 11.7)
1135	Myanmar	DALYs (Disability-Adjusted Life Years)	Both	Pancreatitis	Alcohol use	70 to 74	11.4061	10.6445	12.173	11.41 (10.64 to 12.17)
1136	Myanmar	DALYs (Disability-Adjusted Life Years)	Both	Pancreatitis	Alcohol use	75 to 79	12.4075	11.5523	13.2693	12.41 (11.55 to 13.27)
1137	Myanmar	DALYs (Disability-Adjusted Life Years)	Both	Pancreatitis	Alcohol use	All ages	10.7463	10.0317	11.4656	10.75 (10.03 to 11.47)
1138	Myanmar	DALYs (Disability-Adjusted Life Years)	Both	Pancreatitis	Alcohol use	Age-standardized	9.95277	9.29737	10.6121	9.95 (9.3 to 10.61)
1139	Myanmar	DALYs (Disability-Adjusted Life Years)	Both	Pancreatitis	Alcohol use	80 to 84	13.755	12.872	14.645	13.76 (12.87 to 14.65)
1140	Myanmar	DALYs (Disability-Adjusted Life Years)	Both	Pancreatitis	Alcohol use	85 to 89	13.8633	13.0429	14.6895	13.86 (13.04 to 14.69)
1141	Myanmar	DALYs (Disability-Adjusted Life Years)	Both	Pancreatitis	Alcohol use	90 to 94	14.0219	13.2868	14.7618	14.02 (13.29 to 14.76)
1142	Sri Lanka	Deaths	Male	Pancreatitis	Alcohol use	95 plus	0.494274	0.0288683	0.961846	0.49 (0.03 to 0.96)
1143	Sri Lanka	Deaths	Male	Pancreatitis	Alcohol use	15 to 19	2.06855	1.37695	2.76488	2.07 (1.38 to 2.76)
1144	Sri Lanka	Deaths	Male	Pancreatitis	Alcohol use	20 to 24	-1.91589	-2.31173	-1.51844	-1.92 (-2.31 to -1.52)
1145	Sri Lanka	Deaths	Male	Pancreatitis	Alcohol use	25 to 29	-1.82683	-2.12492	-1.52783	-1.83 (-2.12 to -1.53)
1146	Sri Lanka	Deaths	Male	Pancreatitis	Alcohol use	30 to 34	-1.40248	-1.7238	-1.08011	-1.4 (-1.72 to -1.08)
1147	Sri Lanka	Deaths	Male	Pancreatitis	Alcohol use	35 to 39	-0.999735	-1.31446	-0.684008	-1 (-1.31 to -0.68)
1148	Sri Lanka	Deaths	Male	Pancreatitis	Alcohol use	40 to 44	-0.490661	-0.734869	-0.245851	-0.49 (-0.73 to -0.25)
1149	Sri Lanka	Deaths	Male	Pancreatitis	Alcohol use	45 to 49	-0.161583	-0.370488	0.0477602	-0.16 (-0.37 to 0.05)
1150	Sri Lanka	Deaths	Male	Pancreatitis	Alcohol use	50 to 54	-0.0878147	-0.278118	0.102852	-0.09 (-0.28 to 0.1)
1151	Sri Lanka	Deaths	Male	Pancreatitis	Alcohol use	55 to 59	-0.104098	-0.290519	0.0826722	-0.1 (-0.29 to 0.08)
1152	Sri Lanka	Deaths	Male	Pancreatitis	Alcohol use	60 to 64	-0.071869	-0.302351	0.159146	-0.07 (-0.3 to 0.16)
1153	Sri Lanka	Deaths	Male	Pancreatitis	Alcohol use	65 to 69	-0.346639	-0.589246	-0.10344	-0.35 (-0.59 to -0.1)
1154	Sri Lanka	Deaths	Male	Pancreatitis	Alcohol use	70 to 74	-0.555124	-0.835484	-0.27397	-0.56 (-0.84 to -0.27)
1155	Sri Lanka	Deaths	Male	Pancreatitis	Alcohol use	75 to 79	-0.330725	-0.630469	-0.0300772	-0.33 (-0.63 to -0.03)
1156	Sri Lanka	Deaths	Male	Pancreatitis	Alcohol use	All ages	0.737129	0.501019	0.973795	0.74 (0.5 to 0.97)
1157	Sri Lanka	Deaths	Male	Pancreatitis	Alcohol use	Age-standardized	-0.430906	-0.660725	-0.200555	-0.43 (-0.66 to -0.2)
1158	Sri Lanka	Deaths	Male	Pancreatitis	Alcohol use	80 to 84	-0.16755	-0.484641	0.150552	-0.17 (-0.48 to 0.15)
1159	Sri Lanka	Deaths	Male	Pancreatitis	Alcohol use	85 to 89	0.203497	-0.0905327	0.498393	0.2 (-0.09 to 0.5)
1160	Sri Lanka	Deaths	Male	Pancreatitis	Alcohol use	90 to 94	0.0113547	-0.331854	0.355745	0.01 (-0.33 to 0.36)
1161	Sri Lanka	Deaths	Female	Pancreatitis	Alcohol use	95 plus	-2.21061	-2.62207	-1.79741	-2.21 (-2.62 to -1.8)
1162	Sri Lanka	Deaths	Female	Pancreatitis	Alcohol use	15 to 19	0.758144	0.418888	1.09855	0.76 (0.42 to 1.1)
1163	Sri Lanka	Deaths	Female	Pancreatitis	Alcohol use	20 to 24	-1.70478	-2.06771	-1.34051	-1.7 (-2.07 to -1.34)
1164	Sri Lanka	Deaths	Female	Pancreatitis	Alcohol use	25 to 29	-1.33039	-1.60072	-1.05932	-1.33 (-1.6 to -1.06)
1165	Sri Lanka	Deaths	Female	Pancreatitis	Alcohol use	30 to 34	-1.13424	-1.4174	-0.850259	-1.13 (-1.42 to -0.85)
1166	Sri Lanka	Deaths	Female	Pancreatitis	Alcohol use	35 to 39	-0.978702	-1.30419	-0.652145	-0.98 (-1.3 to -0.65)
1167	Sri Lanka	Deaths	Female	Pancreatitis	Alcohol use	40 to 44	-0.974321	-1.25879	-0.689029	-0.97 (-1.26 to -0.69)
1168	Sri Lanka	Deaths	Female	Pancreatitis	Alcohol use	45 to 49	-1.08571	-1.33848	-0.832294	-1.09 (-1.34 to -0.83)
1169	Sri Lanka	Deaths	Female	Pancreatitis	Alcohol use	50 to 54	-1.2211	-1.50521	-0.936161	-1.22 (-1.51 to -0.94)
1170	Sri Lanka	Deaths	Female	Pancreatitis	Alcohol use	55 to 59	-1.51452	-1.82947	-1.19856	-1.51 (-1.83 to -1.2)
1171	Sri Lanka	Deaths	Female	Pancreatitis	Alcohol use	60 to 64	-1.32462	-1.61902	-1.02934	-1.32 (-1.62 to -1.03)
1172	Sri Lanka	Deaths	Female	Pancreatitis	Alcohol use	65 to 69	-1.57746	-1.91088	-1.2429	-1.58 (-1.91 to -1.24)
1173	Sri Lanka	Deaths	Female	Pancreatitis	Alcohol use	70 to 74	-1.71493	-2.06359	-1.36504	-1.71 (-2.06 to -1.37)
1174	Sri Lanka	Deaths	Female	Pancreatitis	Alcohol use	75 to 79	-1.33709	-1.6013	-1.07218	-1.34 (-1.6 to -1.07)
1175	Sri Lanka	Deaths	Female	Pancreatitis	Alcohol use	All ages	0.989478	0.694794	1.28502	0.99 (0.69 to 1.29)
1176	Sri Lanka	Deaths	Female	Pancreatitis	Alcohol use	Age-standardized	-1.52161	-1.79458	-1.24788	-1.52 (-1.79 to -1.25)
1177	Sri Lanka	Deaths	Female	Pancreatitis	Alcohol use	80 to 84	-1.26386	-1.57664	-0.950088	-1.26 (-1.58 to -0.95)
1178	Sri Lanka	Deaths	Female	Pancreatitis	Alcohol use	85 to 89	-1.77153	-2.00075	-1.54177	-1.77 (-2 to -1.54)
1179	Sri Lanka	Deaths	Female	Pancreatitis	Alcohol use	90 to 94	-2.32166	-2.59236	-2.05021	-2.32 (-2.59 to -2.05)
1180	Sri Lanka	Deaths	Both	Pancreatitis	Alcohol use	95 plus	-2.34328	-2.6685	-2.01698	-2.34 (-2.67 to -2.02)
1181	Sri Lanka	Deaths	Both	Pancreatitis	Alcohol use	15 to 19	2.06446	1.39366	2.73969	2.06 (1.39 to 2.74)
1182	Sri Lanka	Deaths	Both	Pancreatitis	Alcohol use	20 to 24	-1.95803	-2.34239	-1.57217	-1.96 (-2.34 to -1.57)
1183	Sri Lanka	Deaths	Both	Pancreatitis	Alcohol use	25 to 29	-1.93629	-2.24188	-1.62974	-1.94 (-2.24 to -1.63)
1184	Sri Lanka	Deaths	Both	Pancreatitis	Alcohol use	30 to 34	-1.53542	-1.85393	-1.21589	-1.54 (-1.85 to -1.22)
1185	Sri Lanka	Deaths	Both	Pancreatitis	Alcohol use	35 to 39	-1.10503	-1.41221	-0.796896	-1.11 (-1.41 to -0.8)
1186	Sri Lanka	Deaths	Both	Pancreatitis	Alcohol use	40 to 44	-0.586366	-0.814872	-0.357334	-0.59 (-0.81 to -0.36)
1187	Sri Lanka	Deaths	Both	Pancreatitis	Alcohol use	45 to 49	-0.278831	-0.469622	-0.0876736	-0.28 (-0.47 to -0.09)
1188	Sri Lanka	Deaths	Both	Pancreatitis	Alcohol use	50 to 54	-0.253772	-0.423579	-0.083675	-0.25 (-0.42 to -0.08)
1189	Sri Lanka	Deaths	Both	Pancreatitis	Alcohol use	55 to 59	-0.317518	-0.484928	-0.149828	-0.32 (-0.48 to -0.15)
1190	Sri Lanka	Deaths	Both	Pancreatitis	Alcohol use	60 to 64	-0.370658	-0.564689	-0.176248	-0.37 (-0.56 to -0.18)
1191	Sri Lanka	Deaths	Both	Pancreatitis	Alcohol use	65 to 69	-0.761254	-0.958772	-0.563341	-0.76 (-0.96 to -0.56)
1192	Sri Lanka	Deaths	Both	Pancreatitis	Alcohol use	70 to 74	-1.09393	-1.32683	-0.860487	-1.09 (-1.33 to -0.86)
1193	Sri Lanka	Deaths	Both	Pancreatitis	Alcohol use	75 to 79	-1.02183	-1.27578	-0.767226	-1.02 (-1.28 to -0.77)
1194	Sri Lanka	Deaths	Both	Pancreatitis	Alcohol use	All ages	0.605915	0.378604	0.83374	0.61 (0.38 to 0.83)
1195	Sri Lanka	Deaths	Both	Pancreatitis	Alcohol use	Age-standardized	-0.78465	-0.987068	-0.581819	-0.78 (-0.99 to -0.58)
1196	Sri Lanka	Deaths	Both	Pancreatitis	Alcohol use	80 to 84	-1.02633	-1.32408	-0.727685	-1.03 (-1.32 to -0.73)
1197	Sri Lanka	Deaths	Both	Pancreatitis	Alcohol use	85 to 89	-0.877732	-1.15581	-0.598873	-0.88 (-1.16 to -0.6)
1198	Sri Lanka	Deaths	Both	Pancreatitis	Alcohol use	90 to 94	-1.5515	-1.84758	-1.25453	-1.55 (-1.85 to -1.25)
1199	Sri Lanka	DALYs (Disability-Adjusted Life Years)	Male	Pancreatitis	Alcohol use	95 plus	0.537177	0.0694198	1.00712	0.54 (0.07 to 1.01)
1200	Sri Lanka	DALYs (Disability-Adjusted Life Years)	Male	Pancreatitis	Alcohol use	15 to 19	2.36713	1.71432	3.02414	2.37 (1.71 to 3.02)
1201	Sri Lanka	DALYs (Disability-Adjusted Life Years)	Male	Pancreatitis	Alcohol use	20 to 24	-1.70345	-2.07659	-1.32888	-1.7 (-2.08 to -1.33)
1202	Sri Lanka	DALYs (Disability-Adjusted Life Years)	Male	Pancreatitis	Alcohol use	25 to 29	-1.68422	-1.97075	-1.39685	-1.68 (-1.97 to -1.4)
1203	Sri Lanka	DALYs (Disability-Adjusted Life Years)	Male	Pancreatitis	Alcohol use	30 to 34	-1.27125	-1.57836	-0.963175	-1.27 (-1.58 to -0.96)
1204	Sri Lanka	DALYs (Disability-Adjusted Life Years)	Male	Pancreatitis	Alcohol use	35 to 39	-0.891271	-1.19416	-0.587452	-0.89 (-1.19 to -0.59)
1205	Sri Lanka	DALYs (Disability-Adjusted Life Years)	Male	Pancreatitis	Alcohol use	40 to 44	-0.3997	-0.635034	-0.163808	-0.4 (-0.64 to -0.16)
1206	Sri Lanka	DALYs (Disability-Adjusted Life Years)	Male	Pancreatitis	Alcohol use	45 to 49	-0.0723085	-0.274503	0.130296	-0.07 (-0.27 to 0.13)
1207	Sri Lanka	DALYs (Disability-Adjusted Life Years)	Male	Pancreatitis	Alcohol use	50 to 54	0.0112227	-0.170619	0.193396	0.01 (-0.17 to 0.19)
1208	Sri Lanka	DALYs (Disability-Adjusted Life Years)	Male	Pancreatitis	Alcohol use	55 to 59	0.0219595	-0.159812	0.204062	0.02 (-0.16 to 0.2)
1209	Sri Lanka	DALYs (Disability-Adjusted Life Years)	Male	Pancreatitis	Alcohol use	60 to 64	0.0880887	-0.133563	0.310232	0.09 (-0.13 to 0.31)
1210	Sri Lanka	DALYs (Disability-Adjusted Life Years)	Male	Pancreatitis	Alcohol use	65 to 69	-0.185974	-0.421905	0.0505166	-0.19 (-0.42 to 0.05)
1211	Sri Lanka	DALYs (Disability-Adjusted Life Years)	Male	Pancreatitis	Alcohol use	70 to 74	-0.417377	-0.68594	-0.148088	-0.42 (-0.69 to -0.15)
1212	Sri Lanka	DALYs (Disability-Adjusted Life Years)	Male	Pancreatitis	Alcohol use	75 to 79	-0.211886	-0.500261	0.0773242	-0.21 (-0.5 to 0.08)
1213	Sri Lanka	DALYs (Disability-Adjusted Life Years)	Male	Pancreatitis	Alcohol use	All ages	0.383424	0.132677	0.634799	0.38 (0.13 to 0.63)
1214	Sri Lanka	DALYs (Disability-Adjusted Life Years)	Male	Pancreatitis	Alcohol use	Age-standardized	-0.453506	-0.670519	-0.236018	-0.45 (-0.67 to -0.24)
1215	Sri Lanka	DALYs (Disability-Adjusted Life Years)	Male	Pancreatitis	Alcohol use	80 to 84	-0.0300989	-0.337005	0.277752	-0.03 (-0.34 to 0.28)
1216	Sri Lanka	DALYs (Disability-Adjusted Life Years)	Male	Pancreatitis	Alcohol use	85 to 89	0.288637	0.00596203	0.572111	0.29 (0.01 to 0.57)
1217	Sri Lanka	DALYs (Disability-Adjusted Life Years)	Male	Pancreatitis	Alcohol use	90 to 94	0.103247	-0.228854	0.436453	0.1 (-0.23 to 0.44)
1218	Sri Lanka	DALYs (Disability-Adjusted Life Years)	Female	Pancreatitis	Alcohol use	95 plus	-2.13222	-2.54319	-1.71952	-2.13 (-2.54 to -1.72)
1219	Sri Lanka	DALYs (Disability-Adjusted Life Years)	Female	Pancreatitis	Alcohol use	15 to 19	2.13933	1.8579	2.42153	2.14 (1.86 to 2.42)
1220	Sri Lanka	DALYs (Disability-Adjusted Life Years)	Female	Pancreatitis	Alcohol use	20 to 24	-0.844133	-1.17055	-0.516636	-0.84 (-1.17 to -0.52)
1221	Sri Lanka	DALYs (Disability-Adjusted Life Years)	Female	Pancreatitis	Alcohol use	25 to 29	-0.580319	-0.832381	-0.327616	-0.58 (-0.83 to -0.33)
1222	Sri Lanka	DALYs (Disability-Adjusted Life Years)	Female	Pancreatitis	Alcohol use	30 to 34	-0.326763	-0.592326	-0.060491	-0.33 (-0.59 to -0.06)
1223	Sri Lanka	DALYs (Disability-Adjusted Life Years)	Female	Pancreatitis	Alcohol use	35 to 39	0.00580908	-0.292817	0.30533	0.01 (-0.29 to 0.31)
1224	Sri Lanka	DALYs (Disability-Adjusted Life Years)	Female	Pancreatitis	Alcohol use	40 to 44	0.0251986	-0.224391	0.275413	0.03 (-0.22 to 0.28)
1225	Sri Lanka	DALYs (Disability-Adjusted Life Years)	Female	Pancreatitis	Alcohol use	45 to 49	-0.178128	-0.415847	0.0601595	-0.18 (-0.42 to 0.06)
1226	Sri Lanka	DALYs (Disability-Adjusted Life Years)	Female	Pancreatitis	Alcohol use	50 to 54	-0.256313	-0.519789	0.00786016	-0.26 (-0.52 to 0.01)
1227	Sri Lanka	DALYs (Disability-Adjusted Life Years)	Female	Pancreatitis	Alcohol use	55 to 59	-0.414889	-0.682447	-0.14661	-0.41 (-0.68 to -0.15)
1228	Sri Lanka	DALYs (Disability-Adjusted Life Years)	Female	Pancreatitis	Alcohol use	60 to 64	-0.644294	-0.92342	-0.364381	-0.64 (-0.92 to -0.36)
1229	Sri Lanka	DALYs (Disability-Adjusted Life Years)	Female	Pancreatitis	Alcohol use	65 to 69	-0.894965	-1.19143	-0.597611	-0.89 (-1.19 to -0.6)
1230	Sri Lanka	DALYs (Disability-Adjusted Life Years)	Female	Pancreatitis	Alcohol use	70 to 74	-1.37138	-1.69961	-1.04205	-1.37 (-1.7 to -1.04)
1231	Sri Lanka	DALYs (Disability-Adjusted Life Years)	Female	Pancreatitis	Alcohol use	75 to 79	-1.06988	-1.32101	-0.818103	-1.07 (-1.32 to -0.82)
1232	Sri Lanka	DALYs (Disability-Adjusted Life Years)	Female	Pancreatitis	Alcohol use	All ages	1.13474	0.842218	1.42811	1.13 (0.84 to 1.43)
1233	Sri Lanka	DALYs (Disability-Adjusted Life Years)	Female	Pancreatitis	Alcohol use	Age-standardized	-0.714405	-0.976413	-0.451705	-0.71 (-0.98 to -0.45)
1234	Sri Lanka	DALYs (Disability-Adjusted Life Years)	Female	Pancreatitis	Alcohol use	80 to 84	-1.03547	-1.3414	-0.728588	-1.04 (-1.34 to -0.73)
1235	Sri Lanka	DALYs (Disability-Adjusted Life Years)	Female	Pancreatitis	Alcohol use	85 to 89	-1.56902	-1.78648	-1.35109	-1.57 (-1.79 to -1.35)
1236	Sri Lanka	DALYs (Disability-Adjusted Life Years)	Female	Pancreatitis	Alcohol use	90 to 94	-2.13831	-2.3958	-1.88013	-2.14 (-2.4 to -1.88)
1237	Sri Lanka	DALYs (Disability-Adjusted Life Years)	Both	Pancreatitis	Alcohol use	95 plus	-2.29997	-2.62712	-1.97172	-2.3 (-2.63 to -1.97)
1238	Sri Lanka	DALYs (Disability-Adjusted Life Years)	Both	Pancreatitis	Alcohol use	15 to 19	2.36868	1.73804	3.00323	2.37 (1.74 to 3)
1239	Sri Lanka	DALYs (Disability-Adjusted Life Years)	Both	Pancreatitis	Alcohol use	20 to 24	-1.74001	-2.10103	-1.37766	-1.74 (-2.1 to -1.38)
1240	Sri Lanka	DALYs (Disability-Adjusted Life Years)	Both	Pancreatitis	Alcohol use	25 to 29	-1.79019	-2.08383	-1.49567	-1.79 (-2.08 to -1.5)
1241	Sri Lanka	DALYs (Disability-Adjusted Life Years)	Both	Pancreatitis	Alcohol use	30 to 34	-1.40132	-1.70557	-1.09612	-1.4 (-1.71 to -1.1)
1242	Sri Lanka	DALYs (Disability-Adjusted Life Years)	Both	Pancreatitis	Alcohol use	35 to 39	-0.994114	-1.28944	-0.6979	-0.99 (-1.29 to -0.7)
1243	Sri Lanka	DALYs (Disability-Adjusted Life Years)	Both	Pancreatitis	Alcohol use	40 to 44	-0.492519	-0.712093	-0.272459	-0.49 (-0.71 to -0.27)
1244	Sri Lanka	DALYs (Disability-Adjusted Life Years)	Both	Pancreatitis	Alcohol use	45 to 49	-0.186718	-0.370835	-0.00226094	-0.19 (-0.37 to 0)
1245	Sri Lanka	DALYs (Disability-Adjusted Life Years)	Both	Pancreatitis	Alcohol use	50 to 54	-0.15087	-0.312181	0.0107018	-0.15 (-0.31 to 0.01)
1246	Sri Lanka	DALYs (Disability-Adjusted Life Years)	Both	Pancreatitis	Alcohol use	55 to 59	-0.186211	-0.348658	-0.0234986	-0.19 (-0.35 to -0.02)
1247	Sri Lanka	DALYs (Disability-Adjusted Life Years)	Both	Pancreatitis	Alcohol use	60 to 64	-0.206126	-0.391331	-0.020576	-0.21 (-0.39 to -0.02)
1248	Sri Lanka	DALYs (Disability-Adjusted Life Years)	Both	Pancreatitis	Alcohol use	65 to 69	-0.594948	-0.785114	-0.404417	-0.59 (-0.79 to -0.4)
1249	Sri Lanka	DALYs (Disability-Adjusted Life Years)	Both	Pancreatitis	Alcohol use	70 to 74	-0.952937	-1.17468	-0.730698	-0.95 (-1.17 to -0.73)
1250	Sri Lanka	DALYs (Disability-Adjusted Life Years)	Both	Pancreatitis	Alcohol use	75 to 79	-0.90009	-1.14368	-0.655895	-0.9 (-1.14 to -0.66)
1251	Sri Lanka	DALYs (Disability-Adjusted Life Years)	Both	Pancreatitis	Alcohol use	All ages	0.255717	0.0138329	0.498187	0.26 (0.01 to 0.5)
1252	Sri Lanka	DALYs (Disability-Adjusted Life Years)	Both	Pancreatitis	Alcohol use	Age-standardized	-0.678612	-0.876957	-0.479871	-0.68 (-0.88 to -0.48)
1253	Sri Lanka	DALYs (Disability-Adjusted Life Years)	Both	Pancreatitis	Alcohol use	80 to 84	-0.886851	-1.17505	-0.597815	-0.89 (-1.18 to -0.6)
1254	Sri Lanka	DALYs (Disability-Adjusted Life Years)	Both	Pancreatitis	Alcohol use	85 to 89	-0.788944	-1.05556	-0.521612	-0.79 (-1.06 to -0.52)
1255	Sri Lanka	DALYs (Disability-Adjusted Life Years)	Both	Pancreatitis	Alcohol use	90 to 94	-1.45648	-1.74099	-1.17114	-1.46 (-1.74 to -1.17)
1256	Thailand	Deaths	Male	Pancreatitis	Alcohol use	95 plus	0.123982	-0.383605	0.634156	0.12 (-0.38 to 0.63)
1257	Thailand	Deaths	Male	Pancreatitis	Alcohol use	15 to 19	-0.53726	-0.837532	-0.236079	-0.54 (-0.84 to -0.24)
1258	Thailand	Deaths	Male	Pancreatitis	Alcohol use	20 to 24	0.0766206	-0.291794	0.446397	0.08 (-0.29 to 0.45)
1259	Thailand	Deaths	Male	Pancreatitis	Alcohol use	25 to 29	0.795778	0.417713	1.17527	0.8 (0.42 to 1.18)
1260	Thailand	Deaths	Male	Pancreatitis	Alcohol use	30 to 34	1.06516	0.64269	1.4894	1.07 (0.64 to 1.49)
1261	Thailand	Deaths	Male	Pancreatitis	Alcohol use	35 to 39	1.11559	0.933485	1.29802	1.12 (0.93 to 1.3)
1262	Thailand	Deaths	Male	Pancreatitis	Alcohol use	40 to 44	0.939858	0.825786	1.05406	0.94 (0.83 to 1.05)
1263	Thailand	Deaths	Male	Pancreatitis	Alcohol use	45 to 49	0.12554	0.00529663	0.245929	0.13 (0.01 to 0.25)
1264	Thailand	Deaths	Male	Pancreatitis	Alcohol use	50 to 54	0.0645567	-0.0759799	0.205291	0.06 (-0.08 to 0.21)
1265	Thailand	Deaths	Male	Pancreatitis	Alcohol use	55 to 59	-0.606896	-0.736275	-0.477348	-0.61 (-0.74 to -0.48)
1266	Thailand	Deaths	Male	Pancreatitis	Alcohol use	60 to 64	-0.645557	-0.760162	-0.530819	-0.65 (-0.76 to -0.53)
1267	Thailand	Deaths	Male	Pancreatitis	Alcohol use	65 to 69	-0.817106	-1.0305	-0.603249	-0.82 (-1.03 to -0.6)
1268	Thailand	Deaths	Male	Pancreatitis	Alcohol use	70 to 74	-0.794856	-1.06075	-0.528246	-0.79 (-1.06 to -0.53)
1269	Thailand	Deaths	Male	Pancreatitis	Alcohol use	75 to 79	-0.322181	-0.58042	-0.0632706	-0.32 (-0.58 to -0.06)
1270	Thailand	Deaths	Male	Pancreatitis	Alcohol use	All ages	2.0593	1.92392	2.19487	2.06 (1.92 to 2.19)
1271	Thailand	Deaths	Male	Pancreatitis	Alcohol use	Age-standardized	0.139217	0.0286169	0.249939	0.14 (0.03 to 0.25)
1272	Thailand	Deaths	Male	Pancreatitis	Alcohol use	80 to 84	0.257952	0.0590522	0.457247	0.26 (0.06 to 0.46)
1273	Thailand	Deaths	Male	Pancreatitis	Alcohol use	85 to 89	-0.169353	-0.537314	0.19997	-0.17 (-0.54 to 0.2)
1274	Thailand	Deaths	Male	Pancreatitis	Alcohol use	90 to 94	0.648898	0.14028	1.1601	0.65 (0.14 to 1.16)
1275	Thailand	Deaths	Female	Pancreatitis	Alcohol use	95 plus	1.22397	0.618912	1.83266	1.22 (0.62 to 1.83)
1276	Thailand	Deaths	Female	Pancreatitis	Alcohol use	15 to 19	-0.0248678	-0.22222	0.172875	-0.02 (-0.22 to 0.17)
1277	Thailand	Deaths	Female	Pancreatitis	Alcohol use	20 to 24	-0.341634	-0.603623	-0.0789534	-0.34 (-0.6 to -0.08)
1278	Thailand	Deaths	Female	Pancreatitis	Alcohol use	25 to 29	0.340503	-0.386243	1.07255	0.34 (-0.39 to 1.07)
1279	Thailand	Deaths	Female	Pancreatitis	Alcohol use	30 to 34	1.14808	0.585534	1.71376	1.15 (0.59 to 1.71)
1280	Thailand	Deaths	Female	Pancreatitis	Alcohol use	35 to 39	0.667777	0.311781	1.02504	0.67 (0.31 to 1.03)
1281	Thailand	Deaths	Female	Pancreatitis	Alcohol use	40 to 44	-0.331365	-0.452439	-0.210143	-0.33 (-0.45 to -0.21)
1282	Thailand	Deaths	Female	Pancreatitis	Alcohol use	45 to 49	-0.471282	-0.589626	-0.352797	-0.47 (-0.59 to -0.35)
1283	Thailand	Deaths	Female	Pancreatitis	Alcohol use	50 to 54	-0.975551	-1.14327	-0.807543	-0.98 (-1.14 to -0.81)
1284	Thailand	Deaths	Female	Pancreatitis	Alcohol use	55 to 59	-1.60311	-1.84797	-1.35764	-1.6 (-1.85 to -1.36)
1285	Thailand	Deaths	Female	Pancreatitis	Alcohol use	60 to 64	-1.66547	-1.88978	-1.44066	-1.67 (-1.89 to -1.44)
1286	Thailand	Deaths	Female	Pancreatitis	Alcohol use	65 to 69	-2.00568	-2.26395	-1.74674	-2.01 (-2.26 to -1.75)
1287	Thailand	Deaths	Female	Pancreatitis	Alcohol use	70 to 74	-1.83354	-2.08053	-1.58592	-1.83 (-2.08 to -1.59)
1288	Thailand	Deaths	Female	Pancreatitis	Alcohol use	75 to 79	-1.02731	-1.37039	-0.683042	-1.03 (-1.37 to -0.68)
1289	Thailand	Deaths	Female	Pancreatitis	Alcohol use	All ages	1.841	1.61127	2.07124	1.84 (1.61 to 2.07)
1290	Thailand	Deaths	Female	Pancreatitis	Alcohol use	Age-standardized	-1.01175	-1.25921	-0.76368	-1.01 (-1.26 to -0.76)
1291	Thailand	Deaths	Female	Pancreatitis	Alcohol use	80 to 84	-1.03534	-1.38338	-0.686067	-1.04 (-1.38 to -0.69)
1292	Thailand	Deaths	Female	Pancreatitis	Alcohol use	85 to 89	-0.904594	-1.30109	-0.506508	-0.9 (-1.3 to -0.51)
1293	Thailand	Deaths	Female	Pancreatitis	Alcohol use	90 to 94	0.119864	-0.271081	0.51234	0.12 (-0.27 to 0.51)
1294	Thailand	Deaths	Both	Pancreatitis	Alcohol use	95 plus	2.75674	1.93183	3.58833	2.76 (1.93 to 3.59)
1295	Thailand	Deaths	Both	Pancreatitis	Alcohol use	15 to 19	-0.538598	-0.838346	-0.237945	-0.54 (-0.84 to -0.24)
1296	Thailand	Deaths	Both	Pancreatitis	Alcohol use	20 to 24	-0.024285	-0.370302	0.322933	-0.02 (-0.37 to 0.32)
1297	Thailand	Deaths	Both	Pancreatitis	Alcohol use	25 to 29	0.744895	0.358682	1.13259	0.74 (0.36 to 1.13)
1298	Thailand	Deaths	Both	Pancreatitis	Alcohol use	30 to 34	1.06785	0.641753	1.49575	1.07 (0.64 to 1.5)
1299	Thailand	Deaths	Both	Pancreatitis	Alcohol use	35 to 39	1.13363	0.954141	1.31345	1.13 (0.95 to 1.31)
1300	Thailand	Deaths	Both	Pancreatitis	Alcohol use	40 to 44	0.912643	0.794749	1.03068	0.91 (0.79 to 1.03)
1301	Thailand	Deaths	Both	Pancreatitis	Alcohol use	45 to 49	0.0840086	-0.0311001	0.19925	0.08 (-0.03 to 0.2)
1302	Thailand	Deaths	Both	Pancreatitis	Alcohol use	50 to 54	0.010768	-0.12467	0.14639	0.01 (-0.12 to 0.15)
1303	Thailand	Deaths	Both	Pancreatitis	Alcohol use	55 to 59	-0.655384	-0.781353	-0.529254	-0.66 (-0.78 to -0.53)
1304	Thailand	Deaths	Both	Pancreatitis	Alcohol use	60 to 64	-0.716623	-0.833356	-0.599753	-0.72 (-0.83 to -0.6)
1305	Thailand	Deaths	Both	Pancreatitis	Alcohol use	65 to 69	-0.890197	-1.09586	-0.684109	-0.89 (-1.1 to -0.68)
1306	Thailand	Deaths	Both	Pancreatitis	Alcohol use	70 to 74	-0.847573	-1.09224	-0.602304	-0.85 (-1.09 to -0.6)
1307	Thailand	Deaths	Both	Pancreatitis	Alcohol use	75 to 79	-0.300077	-0.552868	-0.0466438	-0.3 (-0.55 to -0.05)
1308	Thailand	Deaths	Both	Pancreatitis	Alcohol use	All ages	1.97226	1.83312	2.1116	1.97 (1.83 to 2.11)
1309	Thailand	Deaths	Both	Pancreatitis	Alcohol use	Age-standardized	0.121284	0.0132143	0.229471	0.12 (0.01 to 0.23)
1310	Thailand	Deaths	Both	Pancreatitis	Alcohol use	80 to 84	0.162698	-0.0464873	0.372322	0.16 (-0.05 to 0.37)
1311	Thailand	Deaths	Both	Pancreatitis	Alcohol use	85 to 89	-0.209241	-0.568668	0.151484	-0.21 (-0.57 to 0.15)
1312	Thailand	Deaths	Both	Pancreatitis	Alcohol use	90 to 94	1.15218	0.698345	1.60807	1.15 (0.7 to 1.61)
1313	Thailand	DALYs (Disability-Adjusted Life Years)	Male	Pancreatitis	Alcohol use	95 plus	-0.0908162	-0.610994	0.432084	-0.09 (-0.61 to 0.43)
1314	Thailand	DALYs (Disability-Adjusted Life Years)	Male	Pancreatitis	Alcohol use	15 to 19	-0.47086	-0.754985	-0.185922	-0.47 (-0.75 to -0.19)
1315	Thailand	DALYs (Disability-Adjusted Life Years)	Male	Pancreatitis	Alcohol use	20 to 24	0.0940953	-0.263345	0.452816	0.09 (-0.26 to 0.45)
1316	Thailand	DALYs (Disability-Adjusted Life Years)	Male	Pancreatitis	Alcohol use	25 to 29	0.783843	0.415009	1.15403	0.78 (0.42 to 1.15)
1317	Thailand	DALYs (Disability-Adjusted Life Years)	Male	Pancreatitis	Alcohol use	30 to 34	1.04056	0.625763	1.45707	1.04 (0.63 to 1.46)
1318	Thailand	DALYs (Disability-Adjusted Life Years)	Male	Pancreatitis	Alcohol use	35 to 39	1.08894	0.908979	1.26921	1.09 (0.91 to 1.27)
1319	Thailand	DALYs (Disability-Adjusted Life Years)	Male	Pancreatitis	Alcohol use	40 to 44	0.917048	0.806001	1.02822	0.92 (0.81 to 1.03)
1320	Thailand	DALYs (Disability-Adjusted Life Years)	Male	Pancreatitis	Alcohol use	45 to 49	0.126801	0.0117862	0.241948	0.13 (0.01 to 0.24)
1321	Thailand	DALYs (Disability-Adjusted Life Years)	Male	Pancreatitis	Alcohol use	50 to 54	0.0795231	-0.0538232	0.213047	0.08 (-0.05 to 0.21)
1322	Thailand	DALYs (Disability-Adjusted Life Years)	Male	Pancreatitis	Alcohol use	55 to 59	-0.559279	-0.683013	-0.435391	-0.56 (-0.68 to -0.44)
1323	Thailand	DALYs (Disability-Adjusted Life Years)	Male	Pancreatitis	Alcohol use	60 to 64	-0.588788	-0.699926	-0.477526	-0.59 (-0.7 to -0.48)
1324	Thailand	DALYs (Disability-Adjusted Life Years)	Male	Pancreatitis	Alcohol use	65 to 69	-0.761499	-0.963525	-0.559061	-0.76 (-0.96 to -0.56)
1325	Thailand	DALYs (Disability-Adjusted Life Years)	Male	Pancreatitis	Alcohol use	70 to 74	-0.754484	-1.01017	-0.498141	-0.75 (-1.01 to -0.5)
1326	Thailand	DALYs (Disability-Adjusted Life Years)	Male	Pancreatitis	Alcohol use	75 to 79	-0.312691	-0.56467	-0.0600728	-0.31 (-0.56 to -0.06)
1327	Thailand	DALYs (Disability-Adjusted Life Years)	Male	Pancreatitis	Alcohol use	All ages	1.63952	1.47006	1.80926	1.64 (1.47 to 1.81)
1328	Thailand	DALYs (Disability-Adjusted Life Years)	Male	Pancreatitis	Alcohol use	Age-standardized	0.338474	0.233716	0.443342	0.34 (0.23 to 0.44)
1329	Thailand	DALYs (Disability-Adjusted Life Years)	Male	Pancreatitis	Alcohol use	80 to 84	0.270937	0.0766393	0.465613	0.27 (0.08 to 0.47)
1330	Thailand	DALYs (Disability-Adjusted Life Years)	Male	Pancreatitis	Alcohol use	85 to 89	-0.144413	-0.501815	0.214273	-0.14 (-0.5 to 0.21)
1331	Thailand	DALYs (Disability-Adjusted Life Years)	Male	Pancreatitis	Alcohol use	90 to 94	0.637131	0.151138	1.12548	0.64 (0.15 to 1.13)
1332	Thailand	DALYs (Disability-Adjusted Life Years)	Female	Pancreatitis	Alcohol use	95 plus	1.13488	0.507237	1.76644	1.13 (0.51 to 1.77)
1333	Thailand	DALYs (Disability-Adjusted Life Years)	Female	Pancreatitis	Alcohol use	15 to 19	0.356495	0.180055	0.533245	0.36 (0.18 to 0.53)
1334	Thailand	DALYs (Disability-Adjusted Life Years)	Female	Pancreatitis	Alcohol use	20 to 24	-0.168761	-0.394299	0.0572868	-0.17 (-0.39 to 0.06)
1335	Thailand	DALYs (Disability-Adjusted Life Years)	Female	Pancreatitis	Alcohol use	25 to 29	0.403732	-0.267511	1.07949	0.4 (-0.27 to 1.08)
1336	Thailand	DALYs (Disability-Adjusted Life Years)	Female	Pancreatitis	Alcohol use	30 to 34	1.11071	0.594824	1.62924	1.11 (0.59 to 1.63)
1337	Thailand	DALYs (Disability-Adjusted Life Years)	Female	Pancreatitis	Alcohol use	35 to 39	0.695712	0.376071	1.01637	0.7 (0.38 to 1.02)
1338	Thailand	DALYs (Disability-Adjusted Life Years)	Female	Pancreatitis	Alcohol use	40 to 44	-0.219412	-0.332143	-0.106552	-0.22 (-0.33 to -0.11)
1339	Thailand	DALYs (Disability-Adjusted Life Years)	Female	Pancreatitis	Alcohol use	45 to 49	-0.338752	-0.448392	-0.228992	-0.34 (-0.45 to -0.23)
1340	Thailand	DALYs (Disability-Adjusted Life Years)	Female	Pancreatitis	Alcohol use	50 to 54	-0.747466	-0.897185	-0.597521	-0.75 (-0.9 to -0.6)
1341	Thailand	DALYs (Disability-Adjusted Life Years)	Female	Pancreatitis	Alcohol use	55 to 59	-1.2878	-1.50412	-1.07101	-1.29 (-1.5 to -1.07)
1342	Thailand	DALYs (Disability-Adjusted Life Years)	Female	Pancreatitis	Alcohol use	60 to 64	-1.44065	-1.64558	-1.23529	-1.44 (-1.65 to -1.24)
1343	Thailand	DALYs (Disability-Adjusted Life Years)	Female	Pancreatitis	Alcohol use	65 to 69	-1.77707	-2.0136	-1.53997	-1.78 (-2.01 to -1.54)
1344	Thailand	DALYs (Disability-Adjusted Life Years)	Female	Pancreatitis	Alcohol use	70 to 74	-1.7255	-1.96489	-1.48553	-1.73 (-1.96 to -1.49)
1345	Thailand	DALYs (Disability-Adjusted Life Years)	Female	Pancreatitis	Alcohol use	75 to 79	-0.979791	-1.31502	-0.643422	-0.98 (-1.32 to -0.64)
1346	Thailand	DALYs (Disability-Adjusted Life Years)	Female	Pancreatitis	Alcohol use	All ages	1.31539	1.06495	1.56644	1.32 (1.06 to 1.57)
1347	Thailand	DALYs (Disability-Adjusted Life Years)	Female	Pancreatitis	Alcohol use	Age-standardized	-0.664144	-0.888455	-0.439325	-0.66 (-0.89 to -0.44)
1348	Thailand	DALYs (Disability-Adjusted Life Years)	Female	Pancreatitis	Alcohol use	80 to 84	-0.983377	-1.32527	-0.6403	-0.98 (-1.33 to -0.64)
1349	Thailand	DALYs (Disability-Adjusted Life Years)	Female	Pancreatitis	Alcohol use	85 to 89	-0.864085	-1.25066	-0.475995	-0.86 (-1.25 to -0.48)
1350	Thailand	DALYs (Disability-Adjusted Life Years)	Female	Pancreatitis	Alcohol use	90 to 94	0.129	-0.252683	0.512144	0.13 (-0.25 to 0.51)
1351	Thailand	DALYs (Disability-Adjusted Life Years)	Both	Pancreatitis	Alcohol use	95 plus	2.56052	1.726	3.40188	2.56 (1.73 to 3.4)
1352	Thailand	DALYs (Disability-Adjusted Life Years)	Both	Pancreatitis	Alcohol use	15 to 19	-0.465495	-0.748501	-0.181682	-0.47 (-0.75 to -0.18)
1353	Thailand	DALYs (Disability-Adjusted Life Years)	Both	Pancreatitis	Alcohol use	20 to 24	-0.0041516	-0.339092	0.331914	0 (-0.34 to 0.33)
1354	Thailand	DALYs (Disability-Adjusted Life Years)	Both	Pancreatitis	Alcohol use	25 to 29	0.733734	0.357179	1.1117	0.73 (0.36 to 1.11)
1355	Thailand	DALYs (Disability-Adjusted Life Years)	Both	Pancreatitis	Alcohol use	30 to 34	1.04321	0.625101	1.46306	1.04 (0.63 to 1.46)
1356	Thailand	DALYs (Disability-Adjusted Life Years)	Both	Pancreatitis	Alcohol use	35 to 39	1.107	0.929819	1.28449	1.11 (0.93 to 1.28)
1357	Thailand	DALYs (Disability-Adjusted Life Years)	Both	Pancreatitis	Alcohol use	40 to 44	0.890068	0.775369	1.0049	0.89 (0.78 to 1)
1358	Thailand	DALYs (Disability-Adjusted Life Years)	Both	Pancreatitis	Alcohol use	45 to 49	0.0862164	-0.0237173	0.196271	0.09 (-0.02 to 0.2)
1359	Thailand	DALYs (Disability-Adjusted Life Years)	Both	Pancreatitis	Alcohol use	50 to 54	0.027356	-0.100758	0.155635	0.03 (-0.1 to 0.16)
1360	Thailand	DALYs (Disability-Adjusted Life Years)	Both	Pancreatitis	Alcohol use	55 to 59	-0.604557	-0.72495	-0.484018	-0.6 (-0.72 to -0.48)
1361	Thailand	DALYs (Disability-Adjusted Life Years)	Both	Pancreatitis	Alcohol use	60 to 64	-0.656061	-0.76939	-0.542602	-0.66 (-0.77 to -0.54)
1362	Thailand	DALYs (Disability-Adjusted Life Years)	Both	Pancreatitis	Alcohol use	65 to 69	-0.830455	-1.02507	-0.635457	-0.83 (-1.03 to -0.64)
1363	Thailand	DALYs (Disability-Adjusted Life Years)	Both	Pancreatitis	Alcohol use	70 to 74	-0.804721	-1.03931	-0.56958	-0.8 (-1.04 to -0.57)
1364	Thailand	DALYs (Disability-Adjusted Life Years)	Both	Pancreatitis	Alcohol use	75 to 79	-0.28861	-0.535327	-0.0412818	-0.29 (-0.54 to -0.04)
1365	Thailand	DALYs (Disability-Adjusted Life Years)	Both	Pancreatitis	Alcohol use	All ages	1.55111	1.3775	1.72503	1.55 (1.38 to 1.73)
1366	Thailand	DALYs (Disability-Adjusted Life Years)	Both	Pancreatitis	Alcohol use	Age-standardized	0.314832	0.211084	0.418687	0.31 (0.21 to 0.42)
1367	Thailand	DALYs (Disability-Adjusted Life Years)	Both	Pancreatitis	Alcohol use	80 to 84	0.179928	-0.0245806	0.384855	0.18 (-0.02 to 0.38)
1368	Thailand	DALYs (Disability-Adjusted Life Years)	Both	Pancreatitis	Alcohol use	85 to 89	-0.181857	-0.531519	0.169035	-0.18 (-0.53 to 0.17)
1369	Thailand	DALYs (Disability-Adjusted Life Years)	Both	Pancreatitis	Alcohol use	90 to 94	1.14723	0.712186	1.58415	1.15 (0.71 to 1.58)
1370	Timor-Leste	Deaths	Male	Pancreatitis	Alcohol use	95 plus	3.57987	3.26644	3.89425	3.58 (3.27 to 3.89)
1371	Timor-Leste	Deaths	Male	Pancreatitis	Alcohol use	15 to 19	3.12877	1.92317	4.34864	3.13 (1.92 to 4.35)
1372	Timor-Leste	Deaths	Male	Pancreatitis	Alcohol use	20 to 24	1.55685	0.649855	2.47201	1.56 (0.65 to 2.47)
1373	Timor-Leste	Deaths	Male	Pancreatitis	Alcohol use	25 to 29	1.10659	0.415744	1.8022	1.11 (0.42 to 1.8)
1374	Timor-Leste	Deaths	Male	Pancreatitis	Alcohol use	30 to 34	0.812498	0.229807	1.39858	0.81 (0.23 to 1.4)
1375	Timor-Leste	Deaths	Male	Pancreatitis	Alcohol use	35 to 39	0.443587	-0.0387138	0.928215	0.44 (-0.04 to 0.93)
1376	Timor-Leste	Deaths	Male	Pancreatitis	Alcohol use	40 to 44	0.523816	0.0909236	0.95858	0.52 (0.09 to 0.96)
1377	Timor-Leste	Deaths	Male	Pancreatitis	Alcohol use	45 to 49	0.92886	0.599336	1.25946	0.93 (0.6 to 1.26)
1378	Timor-Leste	Deaths	Male	Pancreatitis	Alcohol use	50 to 54	1.17097	0.899149	1.44353	1.17 (0.9 to 1.44)
1379	Timor-Leste	Deaths	Male	Pancreatitis	Alcohol use	55 to 59	1.50287	1.26189	1.74443	1.5 (1.26 to 1.74)
1380	Timor-Leste	Deaths	Male	Pancreatitis	Alcohol use	60 to 64	1.77706	1.52376	2.03101	1.78 (1.52 to 2.03)
1381	Timor-Leste	Deaths	Male	Pancreatitis	Alcohol use	65 to 69	2.00351	1.7466	2.26108	2 (1.75 to 2.26)
1382	Timor-Leste	Deaths	Male	Pancreatitis	Alcohol use	70 to 74	2.32808	2.0749	2.58188	2.33 (2.07 to 2.58)
1383	Timor-Leste	Deaths	Male	Pancreatitis	Alcohol use	75 to 79	2.7829	2.51475	3.05175	2.78 (2.51 to 3.05)
1384	Timor-Leste	Deaths	Male	Pancreatitis	Alcohol use	All ages	2.17447	1.84368	2.50633	2.17 (1.84 to 2.51)
1385	Timor-Leste	Deaths	Male	Pancreatitis	Alcohol use	Age-standardized	1.54532	1.22629	1.86536	1.55 (1.23 to 1.87)
1386	Timor-Leste	Deaths	Male	Pancreatitis	Alcohol use	80 to 84	3.25607	2.92742	3.58578	3.26 (2.93 to 3.59)
1387	Timor-Leste	Deaths	Male	Pancreatitis	Alcohol use	85 to 89	3.49115	3.17886	3.80438	3.49 (3.18 to 3.8)
1388	Timor-Leste	Deaths	Male	Pancreatitis	Alcohol use	90 to 94	3.6522	3.31778	3.98772	3.65 (3.32 to 3.99)
1389	Timor-Leste	Deaths	Female	Pancreatitis	Alcohol use	95 plus	2.47672	2.16801	2.78637	2.48 (2.17 to 2.79)
1390	Timor-Leste	Deaths	Female	Pancreatitis	Alcohol use	15 to 19	2.25941	0.867678	3.67034	2.26 (0.87 to 3.67)
1391	Timor-Leste	Deaths	Female	Pancreatitis	Alcohol use	20 to 24	2.50926	1.3456	3.68629	2.51 (1.35 to 3.69)
1392	Timor-Leste	Deaths	Female	Pancreatitis	Alcohol use	25 to 29	2.68506	1.77157	3.60675	2.69 (1.77 to 3.61)
1393	Timor-Leste	Deaths	Female	Pancreatitis	Alcohol use	30 to 34	2.0431	1.19421	2.89912	2.04 (1.19 to 2.9)
1394	Timor-Leste	Deaths	Female	Pancreatitis	Alcohol use	35 to 39	2.35028	1.55063	3.15622	2.35 (1.55 to 3.16)
1395	Timor-Leste	Deaths	Female	Pancreatitis	Alcohol use	40 to 44	2.08976	1.45565	2.72783	2.09 (1.46 to 2.73)
1396	Timor-Leste	Deaths	Female	Pancreatitis	Alcohol use	45 to 49	1.6052	1.12954	2.08309	1.61 (1.13 to 2.08)
1397	Timor-Leste	Deaths	Female	Pancreatitis	Alcohol use	50 to 54	1.42599	0.96027	1.89386	1.43 (0.96 to 1.89)
1398	Timor-Leste	Deaths	Female	Pancreatitis	Alcohol use	55 to 59	2.00687	1.64169	2.37337	2.01 (1.64 to 2.37)
1399	Timor-Leste	Deaths	Female	Pancreatitis	Alcohol use	60 to 64	2.12016	1.77832	2.46314	2.12 (1.78 to 2.46)
1400	Timor-Leste	Deaths	Female	Pancreatitis	Alcohol use	65 to 69	2.07245	1.71599	2.43017	2.07 (1.72 to 2.43)
1401	Timor-Leste	Deaths	Female	Pancreatitis	Alcohol use	70 to 74	1.93416	1.57672	2.29285	1.93 (1.58 to 2.29)
1402	Timor-Leste	Deaths	Female	Pancreatitis	Alcohol use	75 to 79	2.07546	1.72634	2.42579	2.08 (1.73 to 2.43)
1403	Timor-Leste	Deaths	Female	Pancreatitis	Alcohol use	All ages	4.29434	3.9832	4.60641	4.29 (3.98 to 4.61)
1404	Timor-Leste	Deaths	Female	Pancreatitis	Alcohol use	Age-standardized	2.01649	1.63462	2.3998	2.02 (1.63 to 2.4)
1405	Timor-Leste	Deaths	Female	Pancreatitis	Alcohol use	80 to 84	2.15922	1.78478	2.53504	2.16 (1.78 to 2.54)
1406	Timor-Leste	Deaths	Female	Pancreatitis	Alcohol use	85 to 89	2.04362	1.65425	2.43448	2.04 (1.65 to 2.43)
1407	Timor-Leste	Deaths	Female	Pancreatitis	Alcohol use	90 to 94	2.02169	1.64132	2.40349	2.02 (1.64 to 2.4)
1408	Timor-Leste	Deaths	Both	Pancreatitis	Alcohol use	95 plus	4.63314	4.33487	4.93225	4.63 (4.33 to 4.93)
1409	Timor-Leste	Deaths	Both	Pancreatitis	Alcohol use	15 to 19	2.94764	1.70685	4.20357	2.95 (1.71 to 4.2)
1410	Timor-Leste	Deaths	Both	Pancreatitis	Alcohol use	20 to 24	1.37951	0.457237	2.31025	1.38 (0.46 to 2.31)
1411	Timor-Leste	Deaths	Both	Pancreatitis	Alcohol use	25 to 29	0.947219	0.269775	1.62924	0.95 (0.27 to 1.63)
1412	Timor-Leste	Deaths	Both	Pancreatitis	Alcohol use	30 to 34	0.695723	0.148773	1.24566	0.7 (0.15 to 1.25)
1413	Timor-Leste	Deaths	Both	Pancreatitis	Alcohol use	35 to 39	0.397799	-0.0381734	0.835672	0.4 (-0.04 to 0.84)
1414	Timor-Leste	Deaths	Both	Pancreatitis	Alcohol use	40 to 44	0.657222	0.256407	1.05964	0.66 (0.26 to 1.06)
1415	Timor-Leste	Deaths	Both	Pancreatitis	Alcohol use	45 to 49	1.1296	0.803348	1.45691	1.13 (0.8 to 1.46)
1416	Timor-Leste	Deaths	Both	Pancreatitis	Alcohol use	50 to 54	1.28937	0.995671	1.58392	1.29 (1 to 1.58)
1417	Timor-Leste	Deaths	Both	Pancreatitis	Alcohol use	55 to 59	1.46771	1.17241	1.76388	1.47 (1.17 to 1.76)
1418	Timor-Leste	Deaths	Both	Pancreatitis	Alcohol use	60 to 64	1.60803	1.33002	1.8868	1.61 (1.33 to 1.89)
1419	Timor-Leste	Deaths	Both	Pancreatitis	Alcohol use	65 to 69	1.69219	1.47076	1.91411	1.69 (1.47 to 1.91)
1420	Timor-Leste	Deaths	Both	Pancreatitis	Alcohol use	70 to 74	1.98489	1.67367	2.29706	1.98 (1.67 to 2.3)
1421	Timor-Leste	Deaths	Both	Pancreatitis	Alcohol use	75 to 79	2.5827	2.25555	2.9109	2.58 (2.26 to 2.91)
1422	Timor-Leste	Deaths	Both	Pancreatitis	Alcohol use	All ages	2.14585	1.81457	2.47822	2.15 (1.81 to 2.48)
1423	Timor-Leste	Deaths	Both	Pancreatitis	Alcohol use	Age-standardized	1.48637	1.16549	1.80827	1.49 (1.17 to 1.81)
1424	Timor-Leste	Deaths	Both	Pancreatitis	Alcohol use	80 to 84	3.02597	2.7503	3.30238	3.03 (2.75 to 3.3)
1425	Timor-Leste	Deaths	Both	Pancreatitis	Alcohol use	85 to 89	3.41446	3.02664	3.80374	3.41 (3.03 to 3.8)
1426	Timor-Leste	Deaths	Both	Pancreatitis	Alcohol use	90 to 94	4.10414	3.67513	4.53491	4.1 (3.68 to 4.53)
1427	Timor-Leste	DALYs (Disability-Adjusted Life Years)	Male	Pancreatitis	Alcohol use	95 plus	3.59576	3.28355	3.90891	3.6 (3.28 to 3.91)
1428	Timor-Leste	DALYs (Disability-Adjusted Life Years)	Male	Pancreatitis	Alcohol use	15 to 19	3.15856	2.01989	4.30993	3.16 (2.02 to 4.31)
1429	Timor-Leste	DALYs (Disability-Adjusted Life Years)	Male	Pancreatitis	Alcohol use	20 to 24	1.58576	0.711798	2.4673	1.59 (0.71 to 2.47)
1430	Timor-Leste	DALYs (Disability-Adjusted Life Years)	Male	Pancreatitis	Alcohol use	25 to 29	1.1317	0.455042	1.81291	1.13 (0.46 to 1.81)
1431	Timor-Leste	DALYs (Disability-Adjusted Life Years)	Male	Pancreatitis	Alcohol use	30 to 34	0.840726	0.266458	1.41828	0.84 (0.27 to 1.42)
1432	Timor-Leste	DALYs (Disability-Adjusted Life Years)	Male	Pancreatitis	Alcohol use	35 to 39	0.469854	-0.00660827	0.948586	0.47 (-0.01 to 0.95)
1433	Timor-Leste	DALYs (Disability-Adjusted Life Years)	Male	Pancreatitis	Alcohol use	40 to 44	0.544989	0.119843	0.97194	0.54 (0.12 to 0.97)
1434	Timor-Leste	DALYs (Disability-Adjusted Life Years)	Male	Pancreatitis	Alcohol use	45 to 49	0.95872	0.635633	1.28285	0.96 (0.64 to 1.28)
1435	Timor-Leste	DALYs (Disability-Adjusted Life Years)	Male	Pancreatitis	Alcohol use	50 to 54	1.2127	0.943742	1.48237	1.21 (0.94 to 1.48)
1436	Timor-Leste	DALYs (Disability-Adjusted Life Years)	Male	Pancreatitis	Alcohol use	55 to 59	1.518	1.27811	1.75846	1.52 (1.28 to 1.76)
1437	Timor-Leste	DALYs (Disability-Adjusted Life Years)	Male	Pancreatitis	Alcohol use	60 to 64	1.78522	1.5387	2.03234	1.79 (1.54 to 2.03)
1438	Timor-Leste	DALYs (Disability-Adjusted Life Years)	Male	Pancreatitis	Alcohol use	65 to 69	2.01351	1.76305	2.2646	2.01 (1.76 to 2.26)
1439	Timor-Leste	DALYs (Disability-Adjusted Life Years)	Male	Pancreatitis	Alcohol use	70 to 74	2.31907	2.06576	2.57301	2.32 (2.07 to 2.57)
1440	Timor-Leste	DALYs (Disability-Adjusted Life Years)	Male	Pancreatitis	Alcohol use	75 to 79	2.77109	2.50246	3.04043	2.77 (2.5 to 3.04)
1441	Timor-Leste	DALYs (Disability-Adjusted Life Years)	Male	Pancreatitis	Alcohol use	All ages	1.53205	1.14166	1.92395	1.53 (1.14 to 1.92)
1442	Timor-Leste	DALYs (Disability-Adjusted Life Years)	Male	Pancreatitis	Alcohol use	Age-standardized	1.26936	0.915084	1.62488	1.27 (0.92 to 1.62)
1443	Timor-Leste	DALYs (Disability-Adjusted Life Years)	Male	Pancreatitis	Alcohol use	80 to 84	3.25894	2.93079	3.58813	3.26 (2.93 to 3.59)
1444	Timor-Leste	DALYs (Disability-Adjusted Life Years)	Male	Pancreatitis	Alcohol use	85 to 89	3.48954	3.187	3.79296	3.49 (3.19 to 3.79)
1445	Timor-Leste	DALYs (Disability-Adjusted Life Years)	Male	Pancreatitis	Alcohol use	90 to 94	3.63728	3.30569	3.96993	3.64 (3.31 to 3.97)
1446	Timor-Leste	DALYs (Disability-Adjusted Life Years)	Female	Pancreatitis	Alcohol use	95 plus	2.48196	2.17186	2.793	2.48 (2.17 to 2.79)
1447	Timor-Leste	DALYs (Disability-Adjusted Life Years)	Female	Pancreatitis	Alcohol use	15 to 19	2.36435	1.23929	3.50191	2.36 (1.24 to 3.5)
1448	Timor-Leste	DALYs (Disability-Adjusted Life Years)	Female	Pancreatitis	Alcohol use	20 to 24	2.5071	1.4786	3.54602	2.51 (1.48 to 3.55)
1449	Timor-Leste	DALYs (Disability-Adjusted Life Years)	Female	Pancreatitis	Alcohol use	25 to 29	2.6765	1.84394	3.51587	2.68 (1.84 to 3.52)
1450	Timor-Leste	DALYs (Disability-Adjusted Life Years)	Female	Pancreatitis	Alcohol use	30 to 34	2.09343	1.3184	2.8744	2.09 (1.32 to 2.87)
1451	Timor-Leste	DALYs (Disability-Adjusted Life Years)	Female	Pancreatitis	Alcohol use	35 to 39	2.40699	1.70291	3.11595	2.41 (1.7 to 3.12)
1452	Timor-Leste	DALYs (Disability-Adjusted Life Years)	Female	Pancreatitis	Alcohol use	40 to 44	2.12934	1.54551	2.71653	2.13 (1.55 to 2.72)
1453	Timor-Leste	DALYs (Disability-Adjusted Life Years)	Female	Pancreatitis	Alcohol use	45 to 49	1.70527	1.25269	2.15987	1.71 (1.25 to 2.16)
1454	Timor-Leste	DALYs (Disability-Adjusted Life Years)	Female	Pancreatitis	Alcohol use	50 to 54	1.56347	1.11567	2.01325	1.56 (1.12 to 2.01)
1455	Timor-Leste	DALYs (Disability-Adjusted Life Years)	Female	Pancreatitis	Alcohol use	55 to 59	2.10039	1.74038	2.46166	2.1 (1.74 to 2.46)
1456	Timor-Leste	DALYs (Disability-Adjusted Life Years)	Female	Pancreatitis	Alcohol use	60 to 64	2.16399	1.83339	2.49566	2.16 (1.83 to 2.5)
1457	Timor-Leste	DALYs (Disability-Adjusted Life Years)	Female	Pancreatitis	Alcohol use	65 to 69	2.0955	1.74836	2.44383	2.1 (1.75 to 2.44)
1458	Timor-Leste	DALYs (Disability-Adjusted Life Years)	Female	Pancreatitis	Alcohol use	70 to 74	1.93493	1.57866	2.29245	1.93 (1.58 to 2.29)
1459	Timor-Leste	DALYs (Disability-Adjusted Life Years)	Female	Pancreatitis	Alcohol use	75 to 79	2.07546	1.72567	2.42645	2.08 (1.73 to 2.43)
1460	Timor-Leste	DALYs (Disability-Adjusted Life Years)	Female	Pancreatitis	Alcohol use	All ages	3.61712	3.2555	3.98001	3.62 (3.26 to 3.98)
1461	Timor-Leste	DALYs (Disability-Adjusted Life Years)	Female	Pancreatitis	Alcohol use	Age-standardized	2.04352	1.63755	2.45112	2.04 (1.64 to 2.45)
1462	Timor-Leste	DALYs (Disability-Adjusted Life Years)	Female	Pancreatitis	Alcohol use	80 to 84	2.17622	1.80582	2.54796	2.18 (1.81 to 2.55)
1463	Timor-Leste	DALYs (Disability-Adjusted Life Years)	Female	Pancreatitis	Alcohol use	85 to 89	2.09444	1.71448	2.47582	2.09 (1.71 to 2.48)
1464	Timor-Leste	DALYs (Disability-Adjusted Life Years)	Female	Pancreatitis	Alcohol use	90 to 94	2.03925	1.66249	2.4174	2.04 (1.66 to 2.42)
1465	Timor-Leste	DALYs (Disability-Adjusted Life Years)	Both	Pancreatitis	Alcohol use	95 plus	4.65008	4.35651	4.94447	4.65 (4.36 to 4.94)
1466	Timor-Leste	DALYs (Disability-Adjusted Life Years)	Both	Pancreatitis	Alcohol use	15 to 19	2.97749	1.80609	4.16236	2.98 (1.81 to 4.16)
1467	Timor-Leste	DALYs (Disability-Adjusted Life Years)	Both	Pancreatitis	Alcohol use	20 to 24	1.40917	0.520527	2.30566	1.41 (0.52 to 2.31)
1468	Timor-Leste	DALYs (Disability-Adjusted Life Years)	Both	Pancreatitis	Alcohol use	25 to 29	0.973024	0.309834	1.6406	0.97 (0.31 to 1.64)
1469	Timor-Leste	DALYs (Disability-Adjusted Life Years)	Both	Pancreatitis	Alcohol use	30 to 34	0.724601	0.186157	1.26594	0.72 (0.19 to 1.27)
1470	Timor-Leste	DALYs (Disability-Adjusted Life Years)	Both	Pancreatitis	Alcohol use	35 to 39	0.424937	-0.00507666	0.8568	0.42 (-0.01 to 0.86)
1471	Timor-Leste	DALYs (Disability-Adjusted Life Years)	Both	Pancreatitis	Alcohol use	40 to 44	0.67921	0.286016	1.07395	0.68 (0.29 to 1.07)
1472	Timor-Leste	DALYs (Disability-Adjusted Life Years)	Both	Pancreatitis	Alcohol use	45 to 49	1.16018	0.840274	1.48111	1.16 (0.84 to 1.48)
1473	Timor-Leste	DALYs (Disability-Adjusted Life Years)	Both	Pancreatitis	Alcohol use	50 to 54	1.33215	1.04157	1.62357	1.33 (1.04 to 1.62)
1474	Timor-Leste	DALYs (Disability-Adjusted Life Years)	Both	Pancreatitis	Alcohol use	55 to 59	1.48452	1.18882	1.78109	1.48 (1.19 to 1.78)
1475	Timor-Leste	DALYs (Disability-Adjusted Life Years)	Both	Pancreatitis	Alcohol use	60 to 64	1.61799	1.34512	1.8916	1.62 (1.35 to 1.89)
1476	Timor-Leste	DALYs (Disability-Adjusted Life Years)	Both	Pancreatitis	Alcohol use	65 to 69	1.70306	1.48753	1.91905	1.7 (1.49 to 1.92)
1477	Timor-Leste	DALYs (Disability-Adjusted Life Years)	Both	Pancreatitis	Alcohol use	70 to 74	1.97635	1.66425	2.28942	1.98 (1.66 to 2.29)
1478	Timor-Leste	DALYs (Disability-Adjusted Life Years)	Both	Pancreatitis	Alcohol use	75 to 79	2.57136	2.24347	2.90031	2.57 (2.24 to 2.9)
1479	Timor-Leste	DALYs (Disability-Adjusted Life Years)	Both	Pancreatitis	Alcohol use	All ages	1.49637	1.10538	1.88886	1.5 (1.11 to 1.89)
1480	Timor-Leste	DALYs (Disability-Adjusted Life Years)	Both	Pancreatitis	Alcohol use	Age-standardized	1.24107	0.887487	1.59589	1.24 (0.89 to 1.6)
1481	Timor-Leste	DALYs (Disability-Adjusted Life Years)	Both	Pancreatitis	Alcohol use	80 to 84	3.02972	2.74741	3.3128	3.03 (2.75 to 3.31)
1482	Timor-Leste	DALYs (Disability-Adjusted Life Years)	Both	Pancreatitis	Alcohol use	85 to 89	3.41662	3.03076	3.80392	3.42 (3.03 to 3.8)
1483	Timor-Leste	DALYs (Disability-Adjusted Life Years)	Both	Pancreatitis	Alcohol use	90 to 94	4.09458	3.66615	4.52478	4.09 (3.67 to 4.52)
1484	Viet Nam	Deaths	Male	Pancreatitis	Alcohol use	95 plus	17.3523	15.1087	19.6396	17.35 (15.11 to 19.64)
1485	Viet Nam	Deaths	Male	Pancreatitis	Alcohol use	15 to 19	12.5883	11.7209	13.4623	12.59 (11.72 to 13.46)
1486	Viet Nam	Deaths	Male	Pancreatitis	Alcohol use	20 to 24	11.1026	9.9931	12.2232	11.1 (9.99 to 12.22)
1487	Viet Nam	Deaths	Male	Pancreatitis	Alcohol use	25 to 29	11.0535	9.83163	12.2889	11.05 (9.83 to 12.29)
1488	Viet Nam	Deaths	Male	Pancreatitis	Alcohol use	30 to 34	11.6554	10.2639	13.0645	11.66 (10.26 to 13.06)
1489	Viet Nam	Deaths	Male	Pancreatitis	Alcohol use	35 to 39	12.6684	11.0138	14.3476	12.67 (11.01 to 14.35)
1490	Viet Nam	Deaths	Male	Pancreatitis	Alcohol use	40 to 44	12.8969	11.1133	14.709	12.9 (11.11 to 14.71)
1491	Viet Nam	Deaths	Male	Pancreatitis	Alcohol use	45 to 49	13.1439	11.2946	15.024	13.14 (11.29 to 15.02)
1492	Viet Nam	Deaths	Male	Pancreatitis	Alcohol use	50 to 54	13.4819	11.5654	15.4313	13.48 (11.57 to 15.43)
1493	Viet Nam	Deaths	Male	Pancreatitis	Alcohol use	55 to 59	13.0785	11.2053	14.9831	13.08 (11.21 to 14.98)
1494	Viet Nam	Deaths	Male	Pancreatitis	Alcohol use	60 to 64	13.5741	11.6655	15.5153	13.57 (11.67 to 15.52)
1495	Viet Nam	Deaths	Male	Pancreatitis	Alcohol use	65 to 69	13.6897	11.6942	15.7209	13.69 (11.69 to 15.72)
1496	Viet Nam	Deaths	Male	Pancreatitis	Alcohol use	70 to 74	14.1084	12.0097	16.2464	14.11 (12.01 to 16.25)
1497	Viet Nam	Deaths	Male	Pancreatitis	Alcohol use	75 to 79	14.9871	12.8669	17.1471	14.99 (12.87 to 17.15)
1498	Viet Nam	Deaths	Male	Pancreatitis	Alcohol use	All ages	15.2013	13.3687	17.0636	15.2 (13.37 to 17.06)
1499	Viet Nam	Deaths	Male	Pancreatitis	Alcohol use	Age-standardized	13.7748	11.8972	15.684	13.77 (11.9 to 15.68)
1500	Viet Nam	Deaths	Male	Pancreatitis	Alcohol use	80 to 84	16.8138	14.5548	19.1173	16.81 (14.55 to 19.12)
1501	Viet Nam	Deaths	Male	Pancreatitis	Alcohol use	85 to 89	17.1365	14.845	19.4736	17.14 (14.85 to 19.47)
1502	Viet Nam	Deaths	Male	Pancreatitis	Alcohol use	90 to 94	17.3965	15.0525	19.7882	17.4 (15.05 to 19.79)
1503	Viet Nam	Deaths	Female	Pancreatitis	Alcohol use	95 plus	19.09	16.8204	21.4037	19.09 (16.82 to 21.4)
1504	Viet Nam	Deaths	Female	Pancreatitis	Alcohol use	15 to 19	17.8973	17.0948	18.7053	17.9 (17.09 to 18.71)
1505	Viet Nam	Deaths	Female	Pancreatitis	Alcohol use	20 to 24	10.3518	9.8681	10.8377	10.35 (9.87 to 10.84)
1506	Viet Nam	Deaths	Female	Pancreatitis	Alcohol use	25 to 29	12.05	11.2267	12.8795	12.05 (11.23 to 12.88)
1507	Viet Nam	Deaths	Female	Pancreatitis	Alcohol use	30 to 34	14.2144	12.8544	15.5908	14.21 (12.85 to 15.59)
1508	Viet Nam	Deaths	Female	Pancreatitis	Alcohol use	35 to 39	16.6102	14.9752	18.2685	16.61 (14.98 to 18.27)
1509	Viet Nam	Deaths	Female	Pancreatitis	Alcohol use	40 to 44	16.301	14.5616	18.0668	16.3 (14.56 to 18.07)
1510	Viet Nam	Deaths	Female	Pancreatitis	Alcohol use	45 to 49	17.2604	15.4094	19.141	17.26 (15.41 to 19.14)
1511	Viet Nam	Deaths	Female	Pancreatitis	Alcohol use	50 to 54	16.5079	14.5449	18.5046	16.51 (14.54 to 18.5)
1512	Viet Nam	Deaths	Female	Pancreatitis	Alcohol use	55 to 59	17.0111	14.9979	19.0594	17.01 (15 to 19.06)
1513	Viet Nam	Deaths	Female	Pancreatitis	Alcohol use	60 to 64	16.7784	14.7944	18.7967	16.78 (14.79 to 18.8)
1514	Viet Nam	Deaths	Female	Pancreatitis	Alcohol use	65 to 69	17.9867	15.8617	20.1507	17.99 (15.86 to 20.15)
1515	Viet Nam	Deaths	Female	Pancreatitis	Alcohol use	70 to 74	17.8851	15.6025	20.2128	17.89 (15.6 to 20.21)
1516	Viet Nam	Deaths	Female	Pancreatitis	Alcohol use	75 to 79	17.7232	15.7499	19.7302	17.72 (15.75 to 19.73)
1517	Viet Nam	Deaths	Female	Pancreatitis	Alcohol use	All ages	18.6752	16.8492	20.5297	18.68 (16.85 to 20.53)
1518	Viet Nam	Deaths	Female	Pancreatitis	Alcohol use	Age-standardized	17.2934	15.3744	19.2442	17.29 (15.37 to 19.24)
1519	Viet Nam	Deaths	Female	Pancreatitis	Alcohol use	80 to 84	19.3335	17.1446	21.5634	19.33 (17.14 to 21.56)
1520	Viet Nam	Deaths	Female	Pancreatitis	Alcohol use	85 to 89	18.7624	16.632	20.9316	18.76 (16.63 to 20.93)
1521	Viet Nam	Deaths	Female	Pancreatitis	Alcohol use	90 to 94	19.2432	17.0416	21.4861	19.24 (17.04 to 21.49)
1522	Viet Nam	Deaths	Both	Pancreatitis	Alcohol use	95 plus	16.8332	14.5606	19.1508	16.83 (14.56 to 19.15)
1523	Viet Nam	Deaths	Both	Pancreatitis	Alcohol use	15 to 19	12.7263	11.853	13.6064	12.73 (11.85 to 13.61)
1524	Viet Nam	Deaths	Both	Pancreatitis	Alcohol use	20 to 24	11.3078	10.1869	12.4401	11.31 (10.19 to 12.44)
1525	Viet Nam	Deaths	Both	Pancreatitis	Alcohol use	25 to 29	11.2502	10.0029	12.5116	11.25 (10 to 12.51)
1526	Viet Nam	Deaths	Both	Pancreatitis	Alcohol use	30 to 34	11.8502	10.4243	13.2945	11.85 (10.42 to 13.29)
1527	Viet Nam	Deaths	Both	Pancreatitis	Alcohol use	35 to 39	12.9532	11.254	14.6783	12.95 (11.25 to 14.68)
1528	Viet Nam	Deaths	Both	Pancreatitis	Alcohol use	40 to 44	13.2373	11.4289	15.075	13.24 (11.43 to 15.07)
1529	Viet Nam	Deaths	Both	Pancreatitis	Alcohol use	45 to 49	13.5467	11.6836	15.4408	13.55 (11.68 to 15.44)
1530	Viet Nam	Deaths	Both	Pancreatitis	Alcohol use	50 to 54	13.8907	11.962	15.8527	13.89 (11.96 to 15.85)
1531	Viet Nam	Deaths	Both	Pancreatitis	Alcohol use	55 to 59	13.3287	11.4873	15.2004	13.33 (11.49 to 15.2)
1532	Viet Nam	Deaths	Both	Pancreatitis	Alcohol use	60 to 64	13.6157	11.7774	15.4841	13.62 (11.78 to 15.48)
1533	Viet Nam	Deaths	Both	Pancreatitis	Alcohol use	65 to 69	13.6835	11.723	15.6783	13.68 (11.72 to 15.68)
1534	Viet Nam	Deaths	Both	Pancreatitis	Alcohol use	70 to 74	14.1784	12.0627	16.334	14.18 (12.06 to 16.33)
1535	Viet Nam	Deaths	Both	Pancreatitis	Alcohol use	75 to 79	15.0994	12.9453	17.2946	15.1 (12.95 to 17.29)
1536	Viet Nam	Deaths	Both	Pancreatitis	Alcohol use	All ages	15.3009	13.4616	17.17	15.3 (13.46 to 17.17)
1537	Viet Nam	Deaths	Both	Pancreatitis	Alcohol use	Age-standardized	13.7392	11.8857	15.6233	13.74 (11.89 to 15.62)
1538	Viet Nam	Deaths	Both	Pancreatitis	Alcohol use	80 to 84	16.8544	14.6159	19.1365	16.85 (14.62 to 19.14)
1539	Viet Nam	Deaths	Both	Pancreatitis	Alcohol use	85 to 89	17.1277	14.9119	19.3861	17.13 (14.91 to 19.39)
1540	Viet Nam	Deaths	Both	Pancreatitis	Alcohol use	90 to 94	17.1971	14.8777	19.5633	17.2 (14.88 to 19.56)
1541	Viet Nam	DALYs (Disability-Adjusted Life Years)	Male	Pancreatitis	Alcohol use	95 plus	17.3825	15.1396	19.6692	17.38 (15.14 to 19.67)
1542	Viet Nam	DALYs (Disability-Adjusted Life Years)	Male	Pancreatitis	Alcohol use	15 to 19	12.7121	11.8461	13.5848	12.71 (11.85 to 13.58)
1543	Viet Nam	DALYs (Disability-Adjusted Life Years)	Male	Pancreatitis	Alcohol use	20 to 24	11.2165	10.0998	12.3445	11.22 (10.1 to 12.34)
1544	Viet Nam	DALYs (Disability-Adjusted Life Years)	Male	Pancreatitis	Alcohol use	25 to 29	11.1467	9.91916	12.3879	11.15 (9.92 to 12.39)
1545	Viet Nam	DALYs (Disability-Adjusted Life Years)	Male	Pancreatitis	Alcohol use	30 to 34	11.739	10.3424	13.1533	11.74 (10.34 to 13.15)
1546	Viet Nam	DALYs (Disability-Adjusted Life Years)	Male	Pancreatitis	Alcohol use	35 to 39	12.7318	11.075	14.4134	12.73 (11.08 to 14.41)
1547	Viet Nam	DALYs (Disability-Adjusted Life Years)	Male	Pancreatitis	Alcohol use	40 to 44	12.9583	11.1735	14.7718	12.96 (11.17 to 14.77)
1548	Viet Nam	DALYs (Disability-Adjusted Life Years)	Male	Pancreatitis	Alcohol use	45 to 49	13.2113	11.3578	15.0958	13.21 (11.36 to 15.1)
1549	Viet Nam	DALYs (Disability-Adjusted Life Years)	Male	Pancreatitis	Alcohol use	50 to 54	13.5708	11.6459	15.5288	13.57 (11.65 to 15.53)
1550	Viet Nam	DALYs (Disability-Adjusted Life Years)	Male	Pancreatitis	Alcohol use	55 to 59	13.211	11.3324	15.1214	13.21 (11.33 to 15.12)
1551	Viet Nam	DALYs (Disability-Adjusted Life Years)	Male	Pancreatitis	Alcohol use	60 to 64	13.698	11.7939	15.6344	13.7 (11.79 to 15.63)
1552	Viet Nam	DALYs (Disability-Adjusted Life Years)	Male	Pancreatitis	Alcohol use	65 to 69	13.7854	11.8023	15.8037	13.79 (11.8 to 15.8)
1553	Viet Nam	DALYs (Disability-Adjusted Life Years)	Male	Pancreatitis	Alcohol use	70 to 74	14.1591	12.0705	16.2866	14.16 (12.07 to 16.29)
1554	Viet Nam	DALYs (Disability-Adjusted Life Years)	Male	Pancreatitis	Alcohol use	75 to 79	15.0213	12.9011	17.1812	15.02 (12.9 to 17.18)
1555	Viet Nam	DALYs (Disability-Adjusted Life Years)	Male	Pancreatitis	Alcohol use	All ages	14.7192	12.9632	16.5026	14.72 (12.96 to 16.5)
1556	Viet Nam	DALYs (Disability-Adjusted Life Years)	Male	Pancreatitis	Alcohol use	Age-standardized	13.2021	11.4373	14.9949	13.2 (11.44 to 14.99)
1557	Viet Nam	DALYs (Disability-Adjusted Life Years)	Male	Pancreatitis	Alcohol use	80 to 84	16.8739	14.6075	19.1852	16.87 (14.61 to 19.19)
1558	Viet Nam	DALYs (Disability-Adjusted Life Years)	Male	Pancreatitis	Alcohol use	85 to 89	17.1853	14.8943	19.522	17.19 (14.89 to 19.52)
1559	Viet Nam	DALYs (Disability-Adjusted Life Years)	Male	Pancreatitis	Alcohol use	90 to 94	17.4395	15.0997	19.8268	17.44 (15.1 to 19.83)
1560	Viet Nam	DALYs (Disability-Adjusted Life Years)	Female	Pancreatitis	Alcohol use	95 plus	19.1356	16.8687	21.4464	19.14 (16.87 to 21.45)
1561	Viet Nam	DALYs (Disability-Adjusted Life Years)	Female	Pancreatitis	Alcohol use	15 to 19	18.4271	17.5762	19.2841	18.43 (17.58 to 19.28)
1562	Viet Nam	DALYs (Disability-Adjusted Life Years)	Female	Pancreatitis	Alcohol use	20 to 24	10.6963	10.1917	11.2032	10.7 (10.19 to 11.2)
1563	Viet Nam	DALYs (Disability-Adjusted Life Years)	Female	Pancreatitis	Alcohol use	25 to 29	12.4565	11.654	13.2648	12.46 (11.65 to 13.26)
1564	Viet Nam	DALYs (Disability-Adjusted Life Years)	Female	Pancreatitis	Alcohol use	30 to 34	14.6917	13.3282	16.0715	14.69 (13.33 to 16.07)
1565	Viet Nam	DALYs (Disability-Adjusted Life Years)	Female	Pancreatitis	Alcohol use	35 to 39	17.2215	15.5943	18.8716	17.22 (15.59 to 18.87)
1566	Viet Nam	DALYs (Disability-Adjusted Life Years)	Female	Pancreatitis	Alcohol use	40 to 44	16.8637	15.1118	18.6422	16.86 (15.11 to 18.64)
1567	Viet Nam	DALYs (Disability-Adjusted Life Years)	Female	Pancreatitis	Alcohol use	45 to 49	17.8353	15.983	19.7172	17.84 (15.98 to 19.72)
1568	Viet Nam	DALYs (Disability-Adjusted Life Years)	Female	Pancreatitis	Alcohol use	50 to 54	17.2019	15.2424	19.1947	17.2 (15.24 to 19.19)
1569	Viet Nam	DALYs (Disability-Adjusted Life Years)	Female	Pancreatitis	Alcohol use	55 to 59	17.7333	15.7074	19.7947	17.73 (15.71 to 19.79)
1570	Viet Nam	DALYs (Disability-Adjusted Life Years)	Female	Pancreatitis	Alcohol use	60 to 64	17.158	15.1924	19.1573	17.16 (15.19 to 19.16)
1571	Viet Nam	DALYs (Disability-Adjusted Life Years)	Female	Pancreatitis	Alcohol use	65 to 69	18.2724	16.168	20.415	18.27 (16.17 to 20.42)
1572	Viet Nam	DALYs (Disability-Adjusted Life Years)	Female	Pancreatitis	Alcohol use	70 to 74	17.9871	15.738	20.2799	17.99 (15.74 to 20.28)
1573	Viet Nam	DALYs (Disability-Adjusted Life Years)	Female	Pancreatitis	Alcohol use	75 to 79	17.8007	15.8281	19.8069	17.8 (15.83 to 19.81)
1574	Viet Nam	DALYs (Disability-Adjusted Life Years)	Female	Pancreatitis	Alcohol use	All ages	17.5723	16.0711	19.093	17.57 (16.07 to 19.09)
1575	Viet Nam	DALYs (Disability-Adjusted Life Years)	Female	Pancreatitis	Alcohol use	Age-standardized	16.5049	14.8453	18.1885	16.5 (14.85 to 18.19)
1576	Viet Nam	DALYs (Disability-Adjusted Life Years)	Female	Pancreatitis	Alcohol use	80 to 84	19.36	17.1746	21.5861	19.36 (17.17 to 21.59)
1577	Viet Nam	DALYs (Disability-Adjusted Life Years)	Female	Pancreatitis	Alcohol use	85 to 89	18.8156	16.6861	20.9841	18.82 (16.69 to 20.98)
1578	Viet Nam	DALYs (Disability-Adjusted Life Years)	Female	Pancreatitis	Alcohol use	90 to 94	19.2833	17.0853	21.5227	19.28 (17.09 to 21.52)
1579	Viet Nam	DALYs (Disability-Adjusted Life Years)	Both	Pancreatitis	Alcohol use	95 plus	16.8636	14.5917	19.1805	16.86 (14.59 to 19.18)
1580	Viet Nam	DALYs (Disability-Adjusted Life Years)	Both	Pancreatitis	Alcohol use	15 to 19	12.8536	11.982	13.7321	12.85 (11.98 to 13.73)
1581	Viet Nam	DALYs (Disability-Adjusted Life Years)	Both	Pancreatitis	Alcohol use	20 to 24	11.4219	10.2943	12.5609	11.42 (10.29 to 12.56)
1582	Viet Nam	DALYs (Disability-Adjusted Life Years)	Both	Pancreatitis	Alcohol use	25 to 29	11.3445	10.0919	12.6114	11.34 (10.09 to 12.61)
1583	Viet Nam	DALYs (Disability-Adjusted Life Years)	Both	Pancreatitis	Alcohol use	30 to 34	11.9349	10.5041	13.3843	11.93 (10.5 to 13.38)
1584	Viet Nam	DALYs (Disability-Adjusted Life Years)	Both	Pancreatitis	Alcohol use	35 to 39	13.0178	11.3164	14.7452	13.02 (11.32 to 14.75)
1585	Viet Nam	DALYs (Disability-Adjusted Life Years)	Both	Pancreatitis	Alcohol use	40 to 44	13.3001	11.4905	15.1391	13.3 (11.49 to 15.14)
1586	Viet Nam	DALYs (Disability-Adjusted Life Years)	Both	Pancreatitis	Alcohol use	45 to 49	13.616	11.7488	15.5144	13.62 (11.75 to 15.51)
1587	Viet Nam	DALYs (Disability-Adjusted Life Years)	Both	Pancreatitis	Alcohol use	50 to 54	13.9816	12.0446	15.9521	13.98 (12.04 to 15.95)
1588	Viet Nam	DALYs (Disability-Adjusted Life Years)	Both	Pancreatitis	Alcohol use	55 to 59	13.464	11.6172	15.3414	13.46 (11.62 to 15.34)
1589	Viet Nam	DALYs (Disability-Adjusted Life Years)	Both	Pancreatitis	Alcohol use	60 to 64	13.7423	11.9086	15.606	13.74 (11.91 to 15.61)
1590	Viet Nam	DALYs (Disability-Adjusted Life Years)	Both	Pancreatitis	Alcohol use	65 to 69	13.781	11.833	15.763	13.78 (11.83 to 15.76)
1591	Viet Nam	DALYs (Disability-Adjusted Life Years)	Both	Pancreatitis	Alcohol use	70 to 74	14.2301	12.1245	16.3752	14.23 (12.12 to 16.38)
1592	Viet Nam	DALYs (Disability-Adjusted Life Years)	Both	Pancreatitis	Alcohol use	75 to 79	15.1342	12.9801	17.3294	15.13 (12.98 to 17.33)
1593	Viet Nam	DALYs (Disability-Adjusted Life Years)	Both	Pancreatitis	Alcohol use	All ages	14.8164	13.0542	16.6061	14.82 (13.05 to 16.61)
1594	Viet Nam	DALYs (Disability-Adjusted Life Years)	Both	Pancreatitis	Alcohol use	Age-standardized	13.3206	11.5661	15.1027	13.32 (11.57 to 15.1)
1595	Viet Nam	DALYs (Disability-Adjusted Life Years)	Both	Pancreatitis	Alcohol use	80 to 84	16.9146	14.6686	19.2046	16.91 (14.67 to 19.2)
1596	Viet Nam	DALYs (Disability-Adjusted Life Years)	Both	Pancreatitis	Alcohol use	85 to 89	17.1767	14.9616	19.4345	17.18 (14.96 to 19.43)
1597	Viet Nam	DALYs (Disability-Adjusted Life Years)	Both	Pancreatitis	Alcohol use	90 to 94	17.2403	14.9253	19.6019	17.24 (14.93 to 19.6)
1598	Marshall Islands	Deaths	Male	Pancreatitis	Alcohol use	95 plus	2.11534	1.73274	2.49938	2.12 (1.73 to 2.5)
1599	Marshall Islands	Deaths	Male	Pancreatitis	Alcohol use	15 to 19	0.0477258	-0.210179	0.306298	0.05 (-0.21 to 0.31)
1600	Marshall Islands	Deaths	Male	Pancreatitis	Alcohol use	20 to 24	-0.924907	-1.1346	-0.714772	-0.92 (-1.13 to -0.71)
1601	Marshall Islands	Deaths	Male	Pancreatitis	Alcohol use	25 to 29	-0.770677	-0.875718	-0.665525	-0.77 (-0.88 to -0.67)
1602	Marshall Islands	Deaths	Male	Pancreatitis	Alcohol use	30 to 34	-0.52874	-0.615072	-0.442333	-0.53 (-0.62 to -0.44)
1603	Marshall Islands	Deaths	Male	Pancreatitis	Alcohol use	35 to 39	-0.254981	-0.36542	-0.144419	-0.25 (-0.37 to -0.14)
1604	Marshall Islands	Deaths	Male	Pancreatitis	Alcohol use	40 to 44	-0.356402	-0.411815	-0.300959	-0.36 (-0.41 to -0.3)
1605	Marshall Islands	Deaths	Male	Pancreatitis	Alcohol use	45 to 49	-0.125054	-0.163798	-0.0862944	-0.13 (-0.16 to -0.09)
1606	Marshall Islands	Deaths	Male	Pancreatitis	Alcohol use	50 to 54	-0.0813201	-0.117368	-0.0452594	-0.08 (-0.12 to -0.05)
1607	Marshall Islands	Deaths	Male	Pancreatitis	Alcohol use	55 to 59	0.0429627	-0.0133898	0.0993469	0.04 (-0.01 to 0.1)
1608	Marshall Islands	Deaths	Male	Pancreatitis	Alcohol use	60 to 64	0.237682	0.128037	0.347448	0.24 (0.13 to 0.35)
1609	Marshall Islands	Deaths	Male	Pancreatitis	Alcohol use	65 to 69	0.36046	0.29753	0.42343	0.36 (0.3 to 0.42)
1610	Marshall Islands	Deaths	Male	Pancreatitis	Alcohol use	70 to 74	0.710432	0.62904	0.791889	0.71 (0.63 to 0.79)
1611	Marshall Islands	Deaths	Male	Pancreatitis	Alcohol use	75 to 79	0.90049	0.821879	0.979162	0.9 (0.82 to 0.98)
1612	Marshall Islands	Deaths	Male	Pancreatitis	Alcohol use	All ages	1.04256	0.981488	1.10366	1.04 (0.98 to 1.1)
1613	Marshall Islands	Deaths	Male	Pancreatitis	Alcohol use	Age-standardized	-0.157084	-0.205909	-0.108234	-0.16 (-0.21 to -0.11)
1614	Marshall Islands	Deaths	Male	Pancreatitis	Alcohol use	80 to 84	0.782542	0.652036	0.913217	0.78 (0.65 to 0.91)
1615	Marshall Islands	Deaths	Male	Pancreatitis	Alcohol use	85 to 89	0.998735	0.84967	1.14802	1 (0.85 to 1.15)
1616	Marshall Islands	Deaths	Male	Pancreatitis	Alcohol use	90 to 94	1.77518	1.56632	1.98447	1.78 (1.57 to 1.98)
1617	Marshall Islands	Deaths	Female	Pancreatitis	Alcohol use	95 plus	2.00526	1.75778	2.25334	2.01 (1.76 to 2.25)
1618	Marshall Islands	Deaths	Female	Pancreatitis	Alcohol use	15 to 19	0.995136	0.900493	1.08987	1 (0.9 to 1.09)
1619	Marshall Islands	Deaths	Female	Pancreatitis	Alcohol use	20 to 24	0.459607	0.346289	0.573052	0.46 (0.35 to 0.57)
1620	Marshall Islands	Deaths	Female	Pancreatitis	Alcohol use	25 to 29	0.114509	0.00939069	0.219738	0.11 (0.01 to 0.22)
1621	Marshall Islands	Deaths	Female	Pancreatitis	Alcohol use	30 to 34	-0.0571806	-0.202988	0.0888398	-0.06 (-0.2 to 0.09)
1622	Marshall Islands	Deaths	Female	Pancreatitis	Alcohol use	35 to 39	-0.0453837	-0.173017	0.0824131	-0.05 (-0.17 to 0.08)
1623	Marshall Islands	Deaths	Female	Pancreatitis	Alcohol use	40 to 44	-0.205084	-0.308822	-0.101237	-0.21 (-0.31 to -0.1)
1624	Marshall Islands	Deaths	Female	Pancreatitis	Alcohol use	45 to 49	0.00759895	-0.0897765	0.105069	0.01 (-0.09 to 0.11)
1625	Marshall Islands	Deaths	Female	Pancreatitis	Alcohol use	50 to 54	-0.070652	-0.179642	0.0384566	-0.07 (-0.18 to 0.04)
1626	Marshall Islands	Deaths	Female	Pancreatitis	Alcohol use	55 to 59	-0.133705	-0.285484	0.0183052	-0.13 (-0.29 to 0.02)
1627	Marshall Islands	Deaths	Female	Pancreatitis	Alcohol use	60 to 64	0.133679	0.026145	0.241328	0.13 (0.03 to 0.24)
1628	Marshall Islands	Deaths	Female	Pancreatitis	Alcohol use	65 to 69	0.439431	0.315888	0.563125	0.44 (0.32 to 0.56)
1629	Marshall Islands	Deaths	Female	Pancreatitis	Alcohol use	70 to 74	0.975814	0.890304	1.0614	0.98 (0.89 to 1.06)
1630	Marshall Islands	Deaths	Female	Pancreatitis	Alcohol use	75 to 79	0.773101	0.696925	0.849334	0.77 (0.7 to 0.85)
1631	Marshall Islands	Deaths	Female	Pancreatitis	Alcohol use	All ages	1.47183	1.3605	1.58329	1.47 (1.36 to 1.58)
1632	Marshall Islands	Deaths	Female	Pancreatitis	Alcohol use	Age-standardized	0.341298	0.244935	0.437755	0.34 (0.24 to 0.44)
1633	Marshall Islands	Deaths	Female	Pancreatitis	Alcohol use	80 to 84	0.86063	0.749427	0.971956	0.86 (0.75 to 0.97)
1634	Marshall Islands	Deaths	Female	Pancreatitis	Alcohol use	85 to 89	1.19309	1.10148	1.28478	1.19 (1.1 to 1.28)
1635	Marshall Islands	Deaths	Female	Pancreatitis	Alcohol use	90 to 94	2.10336	1.93081	2.2762	2.1 (1.93 to 2.28)
1636	Marshall Islands	Deaths	Both	Pancreatitis	Alcohol use	95 plus	2.92662	2.72205	3.13159	2.93 (2.72 to 3.13)
1637	Marshall Islands	Deaths	Both	Pancreatitis	Alcohol use	15 to 19	0.173953	-0.0507895	0.399201	0.17 (-0.05 to 0.4)
1638	Marshall Islands	Deaths	Both	Pancreatitis	Alcohol use	20 to 24	-0.813974	-1.01676	-0.610777	-0.81 (-1.02 to -0.61)
1639	Marshall Islands	Deaths	Both	Pancreatitis	Alcohol use	25 to 29	-0.604774	-0.702309	-0.507143	-0.6 (-0.7 to -0.51)
1640	Marshall Islands	Deaths	Both	Pancreatitis	Alcohol use	30 to 34	-0.425082	-0.519035	-0.331041	-0.43 (-0.52 to -0.33)
1641	Marshall Islands	Deaths	Both	Pancreatitis	Alcohol use	35 to 39	-0.242711	-0.337691	-0.147641	-0.24 (-0.34 to -0.15)
1642	Marshall Islands	Deaths	Both	Pancreatitis	Alcohol use	40 to 44	-0.528849	-0.590361	-0.467299	-0.53 (-0.59 to -0.47)
1643	Marshall Islands	Deaths	Both	Pancreatitis	Alcohol use	45 to 49	-0.422433	-0.499318	-0.345489	-0.42 (-0.5 to -0.35)
1644	Marshall Islands	Deaths	Both	Pancreatitis	Alcohol use	50 to 54	-0.380577	-0.466253	-0.294827	-0.38 (-0.47 to -0.29)
1645	Marshall Islands	Deaths	Both	Pancreatitis	Alcohol use	55 to 59	-0.141908	-0.208465	-0.0753067	-0.14 (-0.21 to -0.08)
1646	Marshall Islands	Deaths	Both	Pancreatitis	Alcohol use	60 to 64	0.245071	0.191716	0.298455	0.25 (0.19 to 0.3)
1647	Marshall Islands	Deaths	Both	Pancreatitis	Alcohol use	65 to 69	0.620266	0.573037	0.667518	0.62 (0.57 to 0.67)
1648	Marshall Islands	Deaths	Both	Pancreatitis	Alcohol use	70 to 74	1.1752	1.11627	1.23416	1.18 (1.12 to 1.23)
1649	Marshall Islands	Deaths	Both	Pancreatitis	Alcohol use	75 to 79	1.4574	1.36703	1.54785	1.46 (1.37 to 1.55)
1650	Marshall Islands	Deaths	Both	Pancreatitis	Alcohol use	All ages	1.04433	0.984607	1.10409	1.04 (0.98 to 1.1)
1651	Marshall Islands	Deaths	Both	Pancreatitis	Alcohol use	Age-standardized	-0.16137	-0.206767	-0.115953	-0.16 (-0.21 to -0.12)
1652	Marshall Islands	Deaths	Both	Pancreatitis	Alcohol use	80 to 84	1.57499	1.4353	1.71488	1.57 (1.44 to 1.71)
1653	Marshall Islands	Deaths	Both	Pancreatitis	Alcohol use	85 to 89	1.42641	1.31617	1.53676	1.43 (1.32 to 1.54)
1654	Marshall Islands	Deaths	Both	Pancreatitis	Alcohol use	90 to 94	3.54551	3.35736	3.734	3.55 (3.36 to 3.73)
1655	Marshall Islands	DALYs (Disability-Adjusted Life Years)	Male	Pancreatitis	Alcohol use	95 plus	1.86908	1.62329	2.11546	1.87 (1.62 to 2.12)
1656	Marshall Islands	DALYs (Disability-Adjusted Life Years)	Male	Pancreatitis	Alcohol use	15 to 19	0.0885927	-0.17027	0.348126	0.09 (-0.17 to 0.35)
1657	Marshall Islands	DALYs (Disability-Adjusted Life Years)	Male	Pancreatitis	Alcohol use	20 to 24	-0.917958	-1.12574	-0.709737	-0.92 (-1.13 to -0.71)
1658	Marshall Islands	DALYs (Disability-Adjusted Life Years)	Male	Pancreatitis	Alcohol use	25 to 29	-0.757787	-0.863682	-0.651779	-0.76 (-0.86 to -0.65)
1659	Marshall Islands	DALYs (Disability-Adjusted Life Years)	Male	Pancreatitis	Alcohol use	30 to 34	-0.497802	-0.583338	-0.412192	-0.5 (-0.58 to -0.41)
1660	Marshall Islands	DALYs (Disability-Adjusted Life Years)	Male	Pancreatitis	Alcohol use	35 to 39	-0.237674	-0.34545	-0.129782	-0.24 (-0.35 to -0.13)
1661	Marshall Islands	DALYs (Disability-Adjusted Life Years)	Male	Pancreatitis	Alcohol use	40 to 44	-0.334419	-0.389413	-0.279395	-0.33 (-0.39 to -0.28)
1662	Marshall Islands	DALYs (Disability-Adjusted Life Years)	Male	Pancreatitis	Alcohol use	45 to 49	-0.10521	-0.144239	-0.0661661	-0.11 (-0.14 to -0.07)
1663	Marshall Islands	DALYs (Disability-Adjusted Life Years)	Male	Pancreatitis	Alcohol use	50 to 54	-0.0548334	-0.085489	-0.0241684	-0.05 (-0.09 to -0.02)
1664	Marshall Islands	DALYs (Disability-Adjusted Life Years)	Male	Pancreatitis	Alcohol use	55 to 59	0.102535	0.0442606	0.160844	0.1 (0.04 to 0.16)
1665	Marshall Islands	DALYs (Disability-Adjusted Life Years)	Male	Pancreatitis	Alcohol use	60 to 64	0.316113	0.209358	0.422981	0.32 (0.21 to 0.42)
1666	Marshall Islands	DALYs (Disability-Adjusted Life Years)	Male	Pancreatitis	Alcohol use	65 to 69	0.404613	0.3417	0.467564	0.4 (0.34 to 0.47)
1667	Marshall Islands	DALYs (Disability-Adjusted Life Years)	Male	Pancreatitis	Alcohol use	70 to 74	0.799733	0.714918	0.884621	0.8 (0.71 to 0.88)
1668	Marshall Islands	DALYs (Disability-Adjusted Life Years)	Male	Pancreatitis	Alcohol use	75 to 79	0.928652	0.846212	1.01116	0.93 (0.85 to 1.01)
1669	Marshall Islands	DALYs (Disability-Adjusted Life Years)	Male	Pancreatitis	Alcohol use	All ages	0.801768	0.740345	0.863228	0.8 (0.74 to 0.86)
1670	Marshall Islands	DALYs (Disability-Adjusted Life Years)	Male	Pancreatitis	Alcohol use	Age-standardized	-0.287869	-0.34067	-0.235039	-0.29 (-0.34 to -0.24)
1671	Marshall Islands	DALYs (Disability-Adjusted Life Years)	Male	Pancreatitis	Alcohol use	80 to 84	0.936394	0.793594	1.0794	0.94 (0.79 to 1.08)
1672	Marshall Islands	DALYs (Disability-Adjusted Life Years)	Male	Pancreatitis	Alcohol use	85 to 89	1.28668	1.1253	1.44831	1.29 (1.13 to 1.45)
1673	Marshall Islands	DALYs (Disability-Adjusted Life Years)	Male	Pancreatitis	Alcohol use	90 to 94	1.68801	1.52088	1.85542	1.69 (1.52 to 1.86)
1674	Marshall Islands	DALYs (Disability-Adjusted Life Years)	Female	Pancreatitis	Alcohol use	95 plus	2.02038	1.77197	2.26939	2.02 (1.77 to 2.27)
1675	Marshall Islands	DALYs (Disability-Adjusted Life Years)	Female	Pancreatitis	Alcohol use	15 to 19	0.998462	0.901895	1.09512	1 (0.9 to 1.1)
1676	Marshall Islands	DALYs (Disability-Adjusted Life Years)	Female	Pancreatitis	Alcohol use	20 to 24	0.494475	0.382555	0.60652	0.49 (0.38 to 0.61)
1677	Marshall Islands	DALYs (Disability-Adjusted Life Years)	Female	Pancreatitis	Alcohol use	25 to 29	0.189147	0.0875194	0.290877	0.19 (0.09 to 0.29)
1678	Marshall Islands	DALYs (Disability-Adjusted Life Years)	Female	Pancreatitis	Alcohol use	30 to 34	0.487826	0.327015	0.648894	0.49 (0.33 to 0.65)
1679	Marshall Islands	DALYs (Disability-Adjusted Life Years)	Female	Pancreatitis	Alcohol use	35 to 39	0.604571	0.462634	0.746708	0.6 (0.46 to 0.75)
1680	Marshall Islands	DALYs (Disability-Adjusted Life Years)	Female	Pancreatitis	Alcohol use	40 to 44	-0.0361912	-0.135282	0.0629983	-0.04 (-0.14 to 0.06)
1681	Marshall Islands	DALYs (Disability-Adjusted Life Years)	Female	Pancreatitis	Alcohol use	45 to 49	0.220255	0.128258	0.312336	0.22 (0.13 to 0.31)
1682	Marshall Islands	DALYs (Disability-Adjusted Life Years)	Female	Pancreatitis	Alcohol use	50 to 54	0.0981899	-0.00903657	0.205531	0.1 (-0.01 to 0.21)
1683	Marshall Islands	DALYs (Disability-Adjusted Life Years)	Female	Pancreatitis	Alcohol use	55 to 59	0.0272187	-0.124981	0.17965	0.03 (-0.12 to 0.18)
1684	Marshall Islands	DALYs (Disability-Adjusted Life Years)	Female	Pancreatitis	Alcohol use	60 to 64	0.299069	0.189523	0.408736	0.3 (0.19 to 0.41)
1685	Marshall Islands	DALYs (Disability-Adjusted Life Years)	Female	Pancreatitis	Alcohol use	65 to 69	0.550537	0.43009	0.671128	0.55 (0.43 to 0.67)
1686	Marshall Islands	DALYs (Disability-Adjusted Life Years)	Female	Pancreatitis	Alcohol use	70 to 74	1.42028	1.29558	1.54513	1.42 (1.3 to 1.55)
1687	Marshall Islands	DALYs (Disability-Adjusted Life Years)	Female	Pancreatitis	Alcohol use	75 to 79	0.848186	0.764812	0.931629	0.85 (0.76 to 0.93)
1688	Marshall Islands	DALYs (Disability-Adjusted Life Years)	Female	Pancreatitis	Alcohol use	All ages	1.33767	1.22063	1.45485	1.34 (1.22 to 1.45)
1689	Marshall Islands	DALYs (Disability-Adjusted Life Years)	Female	Pancreatitis	Alcohol use	Age-standardized	0.39385	0.295255	0.492542	0.39 (0.3 to 0.49)
1690	Marshall Islands	DALYs (Disability-Adjusted Life Years)	Female	Pancreatitis	Alcohol use	80 to 84	0.951086	0.826295	1.07603	0.95 (0.83 to 1.08)
1691	Marshall Islands	DALYs (Disability-Adjusted Life Years)	Female	Pancreatitis	Alcohol use	85 to 89	1.23496	1.13576	1.33426	1.23 (1.14 to 1.33)
1692	Marshall Islands	DALYs (Disability-Adjusted Life Years)	Female	Pancreatitis	Alcohol use	90 to 94	2.1321	1.94704	2.3175	2.13 (1.95 to 2.32)
1693	Marshall Islands	DALYs (Disability-Adjusted Life Years)	Both	Pancreatitis	Alcohol use	95 plus	3.00539	2.79805	3.21314	3.01 (2.8 to 3.21)
1694	Marshall Islands	DALYs (Disability-Adjusted Life Years)	Both	Pancreatitis	Alcohol use	15 to 19	0.208055	-0.0172527	0.433871	0.21 (-0.02 to 0.43)
1695	Marshall Islands	DALYs (Disability-Adjusted Life Years)	Both	Pancreatitis	Alcohol use	20 to 24	-0.806248	-1.00694	-0.605149	-0.81 (-1.01 to -0.61)
1696	Marshall Islands	DALYs (Disability-Adjusted Life Years)	Both	Pancreatitis	Alcohol use	25 to 29	-0.590909	-0.689273	-0.492448	-0.59 (-0.69 to -0.49)
1697	Marshall Islands	DALYs (Disability-Adjusted Life Years)	Both	Pancreatitis	Alcohol use	30 to 34	-0.392508	-0.485981	-0.298947	-0.39 (-0.49 to -0.3)
1698	Marshall Islands	DALYs (Disability-Adjusted Life Years)	Both	Pancreatitis	Alcohol use	35 to 39	-0.224655	-0.317487	-0.131736	-0.22 (-0.32 to -0.13)
1699	Marshall Islands	DALYs (Disability-Adjusted Life Years)	Both	Pancreatitis	Alcohol use	40 to 44	-0.506053	-0.56953	-0.442535	-0.51 (-0.57 to -0.44)
1700	Marshall Islands	DALYs (Disability-Adjusted Life Years)	Both	Pancreatitis	Alcohol use	45 to 49	-0.401132	-0.48047	-0.32173	-0.4 (-0.48 to -0.32)
1701	Marshall Islands	DALYs (Disability-Adjusted Life Years)	Both	Pancreatitis	Alcohol use	50 to 54	-0.352636	-0.435065	-0.27014	-0.35 (-0.44 to -0.27)
1702	Marshall Islands	DALYs (Disability-Adjusted Life Years)	Both	Pancreatitis	Alcohol use	55 to 59	-0.0806199	-0.148872	-0.0123213	-0.08 (-0.15 to -0.01)
1703	Marshall Islands	DALYs (Disability-Adjusted Life Years)	Both	Pancreatitis	Alcohol use	60 to 64	0.325418	0.27511	0.375751	0.33 (0.28 to 0.38)
1704	Marshall Islands	DALYs (Disability-Adjusted Life Years)	Both	Pancreatitis	Alcohol use	65 to 69	0.665425	0.619364	0.711507	0.67 (0.62 to 0.71)
1705	Marshall Islands	DALYs (Disability-Adjusted Life Years)	Both	Pancreatitis	Alcohol use	70 to 74	1.26621	1.21682	1.31563	1.27 (1.22 to 1.32)
1706	Marshall Islands	DALYs (Disability-Adjusted Life Years)	Both	Pancreatitis	Alcohol use	75 to 79	1.48605	1.39691	1.57527	1.49 (1.4 to 1.58)
1707	Marshall Islands	DALYs (Disability-Adjusted Life Years)	Both	Pancreatitis	Alcohol use	All ages	0.804591	0.743305	0.865916	0.8 (0.74 to 0.87)
1708	Marshall Islands	DALYs (Disability-Adjusted Life Years)	Both	Pancreatitis	Alcohol use	Age-standardized	-0.312573	-0.365757	-0.259361	-0.31 (-0.37 to -0.26)
1709	Marshall Islands	DALYs (Disability-Adjusted Life Years)	Both	Pancreatitis	Alcohol use	80 to 84	1.75156	1.59981	1.90353	1.75 (1.6 to 1.9)
1710	Marshall Islands	DALYs (Disability-Adjusted Life Years)	Both	Pancreatitis	Alcohol use	85 to 89	2.06335	1.92962	2.19726	2.06 (1.93 to 2.2)
1711	Marshall Islands	DALYs (Disability-Adjusted Life Years)	Both	Pancreatitis	Alcohol use	90 to 94	3.52715	3.37514	3.67938	3.53 (3.38 to 3.68)
1712	Kiribati	Deaths	Male	Pancreatitis	Alcohol use	95 plus	-3.07048	-3.68107	-2.45601	-3.07 (-3.68 to -2.46)
1713	Kiribati	Deaths	Male	Pancreatitis	Alcohol use	15 to 19	-3.08172	-3.61577	-2.5447	-3.08 (-3.62 to -2.54)
1714	Kiribati	Deaths	Male	Pancreatitis	Alcohol use	20 to 24	-2.82924	-3.25758	-2.399	-2.83 (-3.26 to -2.4)
1715	Kiribati	Deaths	Male	Pancreatitis	Alcohol use	25 to 29	-3.55171	-4.06466	-3.03602	-3.55 (-4.06 to -3.04)
1716	Kiribati	Deaths	Male	Pancreatitis	Alcohol use	30 to 34	-3.51893	-4.04063	-2.9944	-3.52 (-4.04 to -2.99)
1717	Kiribati	Deaths	Male	Pancreatitis	Alcohol use	35 to 39	-3.75634	-4.25314	-3.25697	-3.76 (-4.25 to -3.26)
1718	Kiribati	Deaths	Male	Pancreatitis	Alcohol use	40 to 44	-3.78012	-4.28733	-3.27024	-3.78 (-4.29 to -3.27)
1719	Kiribati	Deaths	Male	Pancreatitis	Alcohol use	45 to 49	-3.44538	-3.92783	-2.96052	-3.45 (-3.93 to -2.96)
1720	Kiribati	Deaths	Male	Pancreatitis	Alcohol use	50 to 54	-3.59567	-4.12085	-3.06761	-3.6 (-4.12 to -3.07)
1721	Kiribati	Deaths	Male	Pancreatitis	Alcohol use	55 to 59	-3.80618	-4.30888	-3.30084	-3.81 (-4.31 to -3.3)
1722	Kiribati	Deaths	Male	Pancreatitis	Alcohol use	60 to 64	-3.65758	-4.15356	-3.15903	-3.66 (-4.15 to -3.16)
1723	Kiribati	Deaths	Male	Pancreatitis	Alcohol use	65 to 69	-3.60132	-4.09148	-3.10865	-3.6 (-4.09 to -3.11)
1724	Kiribati	Deaths	Male	Pancreatitis	Alcohol use	70 to 74	-3.32442	-3.81579	-2.83053	-3.32 (-3.82 to -2.83)
1725	Kiribati	Deaths	Male	Pancreatitis	Alcohol use	75 to 79	-3.41856	-3.9138	-2.92078	-3.42 (-3.91 to -2.92)
1726	Kiribati	Deaths	Male	Pancreatitis	Alcohol use	All ages	-3.04152	-3.51882	-2.56185	-3.04 (-3.52 to -2.56)
1727	Kiribati	Deaths	Male	Pancreatitis	Alcohol use	Age-standardized	-3.53731	-4.03146	-3.04061	-3.54 (-4.03 to -3.04)
1728	Kiribati	Deaths	Male	Pancreatitis	Alcohol use	80 to 84	-3.80413	-4.43622	-3.16786	-3.8 (-4.44 to -3.17)
1729	Kiribati	Deaths	Male	Pancreatitis	Alcohol use	85 to 89	-3.63414	-4.24882	-3.01552	-3.63 (-4.25 to -3.02)
1730	Kiribati	Deaths	Male	Pancreatitis	Alcohol use	90 to 94	-3.18839	-3.80862	-2.56415	-3.19 (-3.81 to -2.56)
1731	Kiribati	Deaths	Female	Pancreatitis	Alcohol use	95 plus	-1.09238	-1.47826	-0.704982	-1.09 (-1.48 to -0.7)
1732	Kiribati	Deaths	Female	Pancreatitis	Alcohol use	15 to 19	-1.96777	-2.28118	-1.65335	-1.97 (-2.28 to -1.65)
1733	Kiribati	Deaths	Female	Pancreatitis	Alcohol use	20 to 24	-1.35149	-1.72909	-0.972441	-1.35 (-1.73 to -0.97)
1734	Kiribati	Deaths	Female	Pancreatitis	Alcohol use	25 to 29	-1.77619	-2.0302	-1.52152	-1.78 (-2.03 to -1.52)
1735	Kiribati	Deaths	Female	Pancreatitis	Alcohol use	30 to 34	-1.92187	-2.2042	-1.63872	-1.92 (-2.2 to -1.64)
1736	Kiribati	Deaths	Female	Pancreatitis	Alcohol use	35 to 39	-1.79237	-2.11991	-1.46373	-1.79 (-2.12 to -1.46)
1737	Kiribati	Deaths	Female	Pancreatitis	Alcohol use	40 to 44	-2.52708	-2.87006	-2.18289	-2.53 (-2.87 to -2.18)
1738	Kiribati	Deaths	Female	Pancreatitis	Alcohol use	45 to 49	-2.23302	-2.50119	-1.96412	-2.23 (-2.5 to -1.96)
1739	Kiribati	Deaths	Female	Pancreatitis	Alcohol use	50 to 54	-2.4175	-2.72193	-2.11211	-2.42 (-2.72 to -2.11)
1740	Kiribati	Deaths	Female	Pancreatitis	Alcohol use	55 to 59	-2.20805	-2.51369	-1.90144	-2.21 (-2.51 to -1.9)
1741	Kiribati	Deaths	Female	Pancreatitis	Alcohol use	60 to 64	-2.2293	-2.52718	-1.9305	-2.23 (-2.53 to -1.93)
1742	Kiribati	Deaths	Female	Pancreatitis	Alcohol use	65 to 69	-2.61938	-2.95338	-2.28423	-2.62 (-2.95 to -2.28)
1743	Kiribati	Deaths	Female	Pancreatitis	Alcohol use	70 to 74	-2.30882	-2.62639	-1.99022	-2.31 (-2.63 to -1.99)
1744	Kiribati	Deaths	Female	Pancreatitis	Alcohol use	75 to 79	-2.34592	-2.77817	-1.91174	-2.35 (-2.78 to -1.91)
1745	Kiribati	Deaths	Female	Pancreatitis	Alcohol use	All ages	-1.47685	-1.74065	-1.21234	-1.48 (-1.74 to -1.21)
1746	Kiribati	Deaths	Female	Pancreatitis	Alcohol use	Age-standardized	-2.15758	-2.4839	-1.83016	-2.16 (-2.48 to -1.83)
1747	Kiribati	Deaths	Female	Pancreatitis	Alcohol use	80 to 84	-2.03065	-2.41357	-1.64624	-2.03 (-2.41 to -1.65)
1748	Kiribati	Deaths	Female	Pancreatitis	Alcohol use	85 to 89	-1.77701	-2.16912	-1.38332	-1.78 (-2.17 to -1.38)
1749	Kiribati	Deaths	Female	Pancreatitis	Alcohol use	90 to 94	-1.36865	-1.68558	-1.0507	-1.37 (-1.69 to -1.05)
1750	Kiribati	Deaths	Both	Pancreatitis	Alcohol use	95 plus	-1.96488	-2.4578	-1.46947	-1.96 (-2.46 to -1.47)
1751	Kiribati	Deaths	Both	Pancreatitis	Alcohol use	15 to 19	-2.95026	-3.46493	-2.43284	-2.95 (-3.46 to -2.43)
1752	Kiribati	Deaths	Both	Pancreatitis	Alcohol use	20 to 24	-2.73835	-3.17482	-2.2999	-2.74 (-3.17 to -2.3)
1753	Kiribati	Deaths	Both	Pancreatitis	Alcohol use	25 to 29	-3.44485	-3.94571	-2.94138	-3.44 (-3.95 to -2.94)
1754	Kiribati	Deaths	Both	Pancreatitis	Alcohol use	30 to 34	-3.4767	-3.9897	-2.96095	-3.48 (-3.99 to -2.96)
1755	Kiribati	Deaths	Both	Pancreatitis	Alcohol use	35 to 39	-3.77217	-4.26594	-3.27587	-3.77 (-4.27 to -3.28)
1756	Kiribati	Deaths	Both	Pancreatitis	Alcohol use	40 to 44	-3.92516	-4.42975	-3.4179	-3.93 (-4.43 to -3.42)
1757	Kiribati	Deaths	Both	Pancreatitis	Alcohol use	45 to 49	-3.61282	-4.0882	-3.13508	-3.61 (-4.09 to -3.14)
1758	Kiribati	Deaths	Both	Pancreatitis	Alcohol use	50 to 54	-3.65529	-4.14767	-3.16037	-3.66 (-4.15 to -3.16)
1759	Kiribati	Deaths	Both	Pancreatitis	Alcohol use	55 to 59	-3.6887	-4.15965	-3.21543	-3.69 (-4.16 to -3.22)
1760	Kiribati	Deaths	Both	Pancreatitis	Alcohol use	60 to 64	-3.64608	-4.08889	-3.20122	-3.65 (-4.09 to -3.2)
1761	Kiribati	Deaths	Both	Pancreatitis	Alcohol use	65 to 69	-4.03709	-4.59911	-3.47175	-4.04 (-4.6 to -3.47)
1762	Kiribati	Deaths	Both	Pancreatitis	Alcohol use	70 to 74	-3.61928	-4.16466	-3.07081	-3.62 (-4.16 to -3.07)
1763	Kiribati	Deaths	Both	Pancreatitis	Alcohol use	75 to 79	-3.35495	-3.8061	-2.90168	-3.35 (-3.81 to -2.9)
1764	Kiribati	Deaths	Both	Pancreatitis	Alcohol use	All ages	-3.04968	-3.52638	-2.57062	-3.05 (-3.53 to -2.57)
1765	Kiribati	Deaths	Both	Pancreatitis	Alcohol use	Age-standardized	-3.58893	-4.07505	-3.10036	-3.59 (-4.08 to -3.1)
1766	Kiribati	Deaths	Both	Pancreatitis	Alcohol use	80 to 84	-3.2529	-3.74611	-2.75715	-3.25 (-3.75 to -2.76)
1767	Kiribati	Deaths	Both	Pancreatitis	Alcohol use	85 to 89	-2.30968	-2.76015	-1.85713	-2.31 (-2.76 to -1.86)
1768	Kiribati	Deaths	Both	Pancreatitis	Alcohol use	90 to 94	-3.05382	-3.59062	-2.51402	-3.05 (-3.59 to -2.51)
1769	Kiribati	DALYs (Disability-Adjusted Life Years)	Male	Pancreatitis	Alcohol use	95 plus	-3.24722	-3.83612	-2.65471	-3.25 (-3.84 to -2.65)
1770	Kiribati	DALYs (Disability-Adjusted Life Years)	Male	Pancreatitis	Alcohol use	15 to 19	-3.0817	-3.61408	-2.54639	-3.08 (-3.61 to -2.55)
1771	Kiribati	DALYs (Disability-Adjusted Life Years)	Male	Pancreatitis	Alcohol use	20 to 24	-2.8298	-3.25952	-2.39817	-2.83 (-3.26 to -2.4)
1772	Kiribati	DALYs (Disability-Adjusted Life Years)	Male	Pancreatitis	Alcohol use	25 to 29	-3.54638	-4.05817	-3.03186	-3.55 (-4.06 to -3.03)
1773	Kiribati	DALYs (Disability-Adjusted Life Years)	Male	Pancreatitis	Alcohol use	30 to 34	-3.50928	-4.02843	-2.98732	-3.51 (-4.03 to -2.99)
1774	Kiribati	DALYs (Disability-Adjusted Life Years)	Male	Pancreatitis	Alcohol use	35 to 39	-3.75132	-4.24692	-3.25316	-3.75 (-4.25 to -3.25)
1775	Kiribati	DALYs (Disability-Adjusted Life Years)	Male	Pancreatitis	Alcohol use	40 to 44	-3.77384	-4.27994	-3.26505	-3.77 (-4.28 to -3.27)
1776	Kiribati	DALYs (Disability-Adjusted Life Years)	Male	Pancreatitis	Alcohol use	45 to 49	-3.43992	-3.92303	-2.95439	-3.44 (-3.92 to -2.95)
1777	Kiribati	DALYs (Disability-Adjusted Life Years)	Male	Pancreatitis	Alcohol use	50 to 54	-3.59057	-4.11704	-3.06122	-3.59 (-4.12 to -3.06)
1778	Kiribati	DALYs (Disability-Adjusted Life Years)	Male	Pancreatitis	Alcohol use	55 to 59	-3.78175	-4.28444	-3.27642	-3.78 (-4.28 to -3.28)
1779	Kiribati	DALYs (Disability-Adjusted Life Years)	Male	Pancreatitis	Alcohol use	60 to 64	-3.61518	-4.11023	-3.11757	-3.62 (-4.11 to -3.12)
1780	Kiribati	DALYs (Disability-Adjusted Life Years)	Male	Pancreatitis	Alcohol use	65 to 69	-3.57292	-4.05886	-3.08452	-3.57 (-4.06 to -3.08)
1781	Kiribati	DALYs (Disability-Adjusted Life Years)	Male	Pancreatitis	Alcohol use	70 to 74	-3.32757	-3.81873	-2.8339	-3.33 (-3.82 to -2.83)
1782	Kiribati	DALYs (Disability-Adjusted Life Years)	Male	Pancreatitis	Alcohol use	75 to 79	-3.4262	-3.9198	-2.93007	-3.43 (-3.92 to -2.93)
1783	Kiribati	DALYs (Disability-Adjusted Life Years)	Male	Pancreatitis	Alcohol use	All ages	-3.02212	-3.49184	-2.55011	-3.02 (-3.49 to -2.55)
1784	Kiribati	DALYs (Disability-Adjusted Life Years)	Male	Pancreatitis	Alcohol use	Age-standardized	-3.50054	-3.99114	-3.00744	-3.5 (-3.99 to -3.01)
1785	Kiribati	DALYs (Disability-Adjusted Life Years)	Male	Pancreatitis	Alcohol use	80 to 84	-3.79579	-4.4151	-3.17247	-3.8 (-4.42 to -3.17)
1786	Kiribati	DALYs (Disability-Adjusted Life Years)	Male	Pancreatitis	Alcohol use	85 to 89	-3.66494	-4.2477	-3.07863	-3.66 (-4.25 to -3.08)
1787	Kiribati	DALYs (Disability-Adjusted Life Years)	Male	Pancreatitis	Alcohol use	90 to 94	-3.28774	-3.88021	-2.69161	-3.29 (-3.88 to -2.69)
1788	Kiribati	DALYs (Disability-Adjusted Life Years)	Female	Pancreatitis	Alcohol use	95 plus	-1.16188	-1.54109	-0.781205	-1.16 (-1.54 to -0.78)
1789	Kiribati	DALYs (Disability-Adjusted Life Years)	Female	Pancreatitis	Alcohol use	15 to 19	-1.96933	-2.28279	-1.65486	-1.97 (-2.28 to -1.65)
1790	Kiribati	DALYs (Disability-Adjusted Life Years)	Female	Pancreatitis	Alcohol use	20 to 24	-1.36259	-1.73819	-0.985565	-1.36 (-1.74 to -0.99)
1791	Kiribati	DALYs (Disability-Adjusted Life Years)	Female	Pancreatitis	Alcohol use	25 to 29	-1.77385	-2.02534	-1.5217	-1.77 (-2.03 to -1.52)
1792	Kiribati	DALYs (Disability-Adjusted Life Years)	Female	Pancreatitis	Alcohol use	30 to 34	-1.91319	-2.17919	-1.64647	-1.91 (-2.18 to -1.65)
1793	Kiribati	DALYs (Disability-Adjusted Life Years)	Female	Pancreatitis	Alcohol use	35 to 39	-1.73472	-2.02643	-1.44215	-1.73 (-2.03 to -1.44)
1794	Kiribati	DALYs (Disability-Adjusted Life Years)	Female	Pancreatitis	Alcohol use	40 to 44	-2.49795	-2.83022	-2.16454	-2.5 (-2.83 to -2.16)
1795	Kiribati	DALYs (Disability-Adjusted Life Years)	Female	Pancreatitis	Alcohol use	45 to 49	-2.21894	-2.4832	-1.95396	-2.22 (-2.48 to -1.95)
1796	Kiribati	DALYs (Disability-Adjusted Life Years)	Female	Pancreatitis	Alcohol use	50 to 54	-2.39879	-2.7036	-2.09302	-2.4 (-2.7 to -2.09)
1797	Kiribati	DALYs (Disability-Adjusted Life Years)	Female	Pancreatitis	Alcohol use	55 to 59	-2.17355	-2.47515	-1.87101	-2.17 (-2.48 to -1.87)
1798	Kiribati	DALYs (Disability-Adjusted Life Years)	Female	Pancreatitis	Alcohol use	60 to 64	-2.19308	-2.48751	-1.89777	-2.19 (-2.49 to -1.9)
1799	Kiribati	DALYs (Disability-Adjusted Life Years)	Female	Pancreatitis	Alcohol use	65 to 69	-2.59994	-2.92852	-2.27026	-2.6 (-2.93 to -2.27)
1800	Kiribati	DALYs (Disability-Adjusted Life Years)	Female	Pancreatitis	Alcohol use	70 to 74	-2.2504	-2.55185	-1.94803	-2.25 (-2.55 to -1.95)
1801	Kiribati	DALYs (Disability-Adjusted Life Years)	Female	Pancreatitis	Alcohol use	75 to 79	-2.34898	-2.7721	-1.92402	-2.35 (-2.77 to -1.92)
1802	Kiribati	DALYs (Disability-Adjusted Life Years)	Female	Pancreatitis	Alcohol use	All ages	-1.43479	-1.70845	-1.16036	-1.43 (-1.71 to -1.16)
1803	Kiribati	DALYs (Disability-Adjusted Life Years)	Female	Pancreatitis	Alcohol use	Age-standardized	-2.04546	-2.35482	-1.73511	-2.05 (-2.35 to -1.74)
1804	Kiribati	DALYs (Disability-Adjusted Life Years)	Female	Pancreatitis	Alcohol use	80 to 84	-2.04707	-2.42466	-1.66801	-2.05 (-2.42 to -1.67)
1805	Kiribati	DALYs (Disability-Adjusted Life Years)	Female	Pancreatitis	Alcohol use	85 to 89	-1.80361	-2.19284	-1.41282	-1.8 (-2.19 to -1.41)
1806	Kiribati	DALYs (Disability-Adjusted Life Years)	Female	Pancreatitis	Alcohol use	90 to 94	-1.51278	-1.82125	-1.20334	-1.51 (-1.82 to -1.2)
1807	Kiribati	DALYs (Disability-Adjusted Life Years)	Both	Pancreatitis	Alcohol use	95 plus	-2.23171	-2.7306	-1.73027	-2.23 (-2.73 to -1.73)
1808	Kiribati	DALYs (Disability-Adjusted Life Years)	Both	Pancreatitis	Alcohol use	15 to 19	-2.95025	-3.46339	-2.43438	-2.95 (-3.46 to -2.43)
1809	Kiribati	DALYs (Disability-Adjusted Life Years)	Both	Pancreatitis	Alcohol use	20 to 24	-2.73846	-3.17623	-2.29871	-2.74 (-3.18 to -2.3)
1810	Kiribati	DALYs (Disability-Adjusted Life Years)	Both	Pancreatitis	Alcohol use	25 to 29	-3.43861	-3.93819	-2.93643	-3.44 (-3.94 to -2.94)
1811	Kiribati	DALYs (Disability-Adjusted Life Years)	Both	Pancreatitis	Alcohol use	30 to 34	-3.46534	-3.97548	-2.95249	-3.47 (-3.98 to -2.95)
1812	Kiribati	DALYs (Disability-Adjusted Life Years)	Both	Pancreatitis	Alcohol use	35 to 39	-3.7658	-4.25821	-3.27087	-3.77 (-4.26 to -3.27)
1813	Kiribati	DALYs (Disability-Adjusted Life Years)	Both	Pancreatitis	Alcohol use	40 to 44	-3.91785	-4.4212	-3.41186	-3.92 (-4.42 to -3.41)
1814	Kiribati	DALYs (Disability-Adjusted Life Years)	Both	Pancreatitis	Alcohol use	45 to 49	-3.60606	-4.08191	-3.12785	-3.61 (-4.08 to -3.13)
1815	Kiribati	DALYs (Disability-Adjusted Life Years)	Both	Pancreatitis	Alcohol use	50 to 54	-3.64857	-4.14207	-3.15254	-3.65 (-4.14 to -3.15)
1816	Kiribati	DALYs (Disability-Adjusted Life Years)	Both	Pancreatitis	Alcohol use	55 to 59	-3.66159	-4.13217	-3.18871	-3.66 (-4.13 to -3.19)
1817	Kiribati	DALYs (Disability-Adjusted Life Years)	Both	Pancreatitis	Alcohol use	60 to 64	-3.60156	-4.04322	-3.15787	-3.6 (-4.04 to -3.16)
1818	Kiribati	DALYs (Disability-Adjusted Life Years)	Both	Pancreatitis	Alcohol use	65 to 69	-4.00733	-4.56497	-3.44643	-4.01 (-4.56 to -3.45)
1819	Kiribati	DALYs (Disability-Adjusted Life Years)	Both	Pancreatitis	Alcohol use	70 to 74	-3.61107	-4.15443	-3.06463	-3.61 (-4.15 to -3.06)
1820	Kiribati	DALYs (Disability-Adjusted Life Years)	Both	Pancreatitis	Alcohol use	75 to 79	-3.3611	-3.81052	-2.90959	-3.36 (-3.81 to -2.91)
1821	Kiribati	DALYs (Disability-Adjusted Life Years)	Both	Pancreatitis	Alcohol use	All ages	-3.03188	-3.50158	-2.5599	-3.03 (-3.5 to -2.56)
1822	Kiribati	DALYs (Disability-Adjusted Life Years)	Both	Pancreatitis	Alcohol use	Age-standardized	-3.53026	-4.01342	-3.04467	-3.53 (-4.01 to -3.04)
1823	Kiribati	DALYs (Disability-Adjusted Life Years)	Both	Pancreatitis	Alcohol use	80 to 84	-3.28539	-3.77087	-2.79746	-3.29 (-3.77 to -2.8)
1824	Kiribati	DALYs (Disability-Adjusted Life Years)	Both	Pancreatitis	Alcohol use	85 to 89	-2.55441	-2.99598	-2.11084	-2.55 (-3 to -2.11)
1825	Kiribati	DALYs (Disability-Adjusted Life Years)	Both	Pancreatitis	Alcohol use	90 to 94	-3.1872	-3.70478	-2.66683	-3.19 (-3.7 to -2.67)
1826	Fiji	Deaths	Male	Pancreatitis	Alcohol use	95 plus	1.3611	0.813273	1.91191	1.36 (0.81 to 1.91)
1827	Fiji	Deaths	Male	Pancreatitis	Alcohol use	15 to 19	0.310758	-0.251539	0.876225	0.31 (-0.25 to 0.88)
1828	Fiji	Deaths	Male	Pancreatitis	Alcohol use	20 to 24	-0.638995	-0.964365	-0.312556	-0.64 (-0.96 to -0.31)
1829	Fiji	Deaths	Male	Pancreatitis	Alcohol use	25 to 29	-0.763294	-1.0977	-0.427754	-0.76 (-1.1 to -0.43)
1830	Fiji	Deaths	Male	Pancreatitis	Alcohol use	30 to 34	-1.01371	-1.40403	-0.621837	-1.01 (-1.4 to -0.62)
1831	Fiji	Deaths	Male	Pancreatitis	Alcohol use	35 to 39	-1.02669	-1.36179	-0.690451	-1.03 (-1.36 to -0.69)
1832	Fiji	Deaths	Male	Pancreatitis	Alcohol use	40 to 44	-1.18279	-1.48495	-0.879695	-1.18 (-1.48 to -0.88)
1833	Fiji	Deaths	Male	Pancreatitis	Alcohol use	45 to 49	-0.720057	-1.20709	-0.230628	-0.72 (-1.21 to -0.23)
1834	Fiji	Deaths	Male	Pancreatitis	Alcohol use	50 to 54	-0.360978	-0.784144	0.0639933	-0.36 (-0.78 to 0.06)
1835	Fiji	Deaths	Male	Pancreatitis	Alcohol use	55 to 59	-0.544824	-0.936796	-0.151302	-0.54 (-0.94 to -0.15)
1836	Fiji	Deaths	Male	Pancreatitis	Alcohol use	60 to 64	-0.435295	-0.809644	-0.0595328	-0.44 (-0.81 to -0.06)
1837	Fiji	Deaths	Male	Pancreatitis	Alcohol use	65 to 69	-0.509076	-0.918935	-0.0975218	-0.51 (-0.92 to -0.1)
1838	Fiji	Deaths	Male	Pancreatitis	Alcohol use	70 to 74	-0.355463	-0.748682	0.0393142	-0.36 (-0.75 to 0.04)
1839	Fiji	Deaths	Male	Pancreatitis	Alcohol use	75 to 79	0.0288714	-0.407567	0.467222	0.03 (-0.41 to 0.47)
1840	Fiji	Deaths	Male	Pancreatitis	Alcohol use	All ages	-0.0124015	-0.301062	0.277095	-0.01 (-0.3 to 0.28)
1841	Fiji	Deaths	Male	Pancreatitis	Alcohol use	Age-standardized	-0.709413	-1.07911	-0.338334	-0.71 (-1.08 to -0.34)
1842	Fiji	Deaths	Male	Pancreatitis	Alcohol use	80 to 84	-0.238239	-0.763215	0.289515	-0.24 (-0.76 to 0.29)
1843	Fiji	Deaths	Male	Pancreatitis	Alcohol use	85 to 89	-0.00468051	-0.620365	0.614818	0 (-0.62 to 0.61)
1844	Fiji	Deaths	Male	Pancreatitis	Alcohol use	90 to 94	0.340635	-0.26059	0.945484	0.34 (-0.26 to 0.95)
1845	Fiji	Deaths	Female	Pancreatitis	Alcohol use	95 plus	1.56858	0.856336	2.28585	1.57 (0.86 to 2.29)
1846	Fiji	Deaths	Female	Pancreatitis	Alcohol use	15 to 19	1.15684	0.558962	1.75827	1.16 (0.56 to 1.76)
1847	Fiji	Deaths	Female	Pancreatitis	Alcohol use	20 to 24	-0.16468	-0.730022	0.403882	-0.16 (-0.73 to 0.4)
1848	Fiji	Deaths	Female	Pancreatitis	Alcohol use	25 to 29	0.414167	0.0590164	0.770579	0.41 (0.06 to 0.77)
1849	Fiji	Deaths	Female	Pancreatitis	Alcohol use	30 to 34	0.410522	-0.0537929	0.876994	0.41 (-0.05 to 0.88)
1850	Fiji	Deaths	Female	Pancreatitis	Alcohol use	35 to 39	0.24489	-0.0830113	0.573868	0.24 (-0.08 to 0.57)
1851	Fiji	Deaths	Female	Pancreatitis	Alcohol use	40 to 44	0.367729	0.0475885	0.688894	0.37 (0.05 to 0.69)
1852	Fiji	Deaths	Female	Pancreatitis	Alcohol use	45 to 49	0.885482	0.232031	1.54319	0.89 (0.23 to 1.54)
1853	Fiji	Deaths	Female	Pancreatitis	Alcohol use	50 to 54	1.14918	0.505175	1.7973	1.15 (0.51 to 1.8)
1854	Fiji	Deaths	Female	Pancreatitis	Alcohol use	55 to 59	0.198697	-0.306968	0.706928	0.2 (-0.31 to 0.71)
1855	Fiji	Deaths	Female	Pancreatitis	Alcohol use	60 to 64	0.546516	0.0702227	1.02508	0.55 (0.07 to 1.03)
1856	Fiji	Deaths	Female	Pancreatitis	Alcohol use	65 to 69	0.523165	0.00624972	1.04275	0.52 (0.01 to 1.04)
1857	Fiji	Deaths	Female	Pancreatitis	Alcohol use	70 to 74	0.874909	0.370938	1.38141	0.87 (0.37 to 1.38)
1858	Fiji	Deaths	Female	Pancreatitis	Alcohol use	75 to 79	1.0641	0.570814	1.5598	1.06 (0.57 to 1.56)
1859	Fiji	Deaths	Female	Pancreatitis	Alcohol use	All ages	1.46884	1.063	1.87632	1.47 (1.06 to 1.88)
1860	Fiji	Deaths	Female	Pancreatitis	Alcohol use	Age-standardized	0.586466	0.119562	1.05555	0.59 (0.12 to 1.06)
1861	Fiji	Deaths	Female	Pancreatitis	Alcohol use	80 to 84	1.3014	0.856411	1.74835	1.3 (0.86 to 1.75)
1862	Fiji	Deaths	Female	Pancreatitis	Alcohol use	85 to 89	1.76962	1.24771	2.29422	1.77 (1.25 to 2.29)
1863	Fiji	Deaths	Female	Pancreatitis	Alcohol use	90 to 94	1.88141	1.37602	2.38931	1.88 (1.38 to 2.39)
1864	Fiji	Deaths	Both	Pancreatitis	Alcohol use	95 plus	1.53924	0.869795	2.21314	1.54 (0.87 to 2.21)
1865	Fiji	Deaths	Both	Pancreatitis	Alcohol use	15 to 19	0.439682	-0.121906	1.00443	0.44 (-0.12 to 1)
1866	Fiji	Deaths	Both	Pancreatitis	Alcohol use	20 to 24	-0.622336	-0.937381	-0.306289	-0.62 (-0.94 to -0.31)
1867	Fiji	Deaths	Both	Pancreatitis	Alcohol use	25 to 29	-0.725655	-1.05078	-0.399462	-0.73 (-1.05 to -0.4)
1868	Fiji	Deaths	Both	Pancreatitis	Alcohol use	30 to 34	-0.970399	-1.34443	-0.594955	-0.97 (-1.34 to -0.59)
1869	Fiji	Deaths	Both	Pancreatitis	Alcohol use	35 to 39	-0.956148	-1.28773	-0.623456	-0.96 (-1.29 to -0.62)
1870	Fiji	Deaths	Both	Pancreatitis	Alcohol use	40 to 44	-1.08633	-1.39226	-0.779443	-1.09 (-1.39 to -0.78)
1871	Fiji	Deaths	Both	Pancreatitis	Alcohol use	45 to 49	-0.619731	-1.1034	-0.133699	-0.62 (-1.1 to -0.13)
1872	Fiji	Deaths	Both	Pancreatitis	Alcohol use	50 to 54	-0.258074	-0.674617	0.160217	-0.26 (-0.67 to 0.16)
1873	Fiji	Deaths	Both	Pancreatitis	Alcohol use	55 to 59	-0.456778	-0.843366	-0.0686822	-0.46 (-0.84 to -0.07)
1874	Fiji	Deaths	Both	Pancreatitis	Alcohol use	60 to 64	-0.426171	-0.79524	-0.0557286	-0.43 (-0.8 to -0.06)
1875	Fiji	Deaths	Both	Pancreatitis	Alcohol use	65 to 69	-0.607921	-1.01831	-0.195834	-0.61 (-1.02 to -0.2)
1876	Fiji	Deaths	Both	Pancreatitis	Alcohol use	70 to 74	-0.611973	-1.00229	-0.220113	-0.61 (-1 to -0.22)
1877	Fiji	Deaths	Both	Pancreatitis	Alcohol use	75 to 79	-0.43611	-0.867946	-0.00239316	-0.44 (-0.87 to 0)
1878	Fiji	Deaths	Both	Pancreatitis	Alcohol use	All ages	0.00189323	-0.280472	0.285058	0 (-0.28 to 0.29)
1879	Fiji	Deaths	Both	Pancreatitis	Alcohol use	Age-standardized	-0.70235	-1.06615	-0.337212	-0.7 (-1.07 to -0.34)
1880	Fiji	Deaths	Both	Pancreatitis	Alcohol use	80 to 84	-0.530137	-1.06904	0.0117022	-0.53 (-1.07 to 0.01)
1881	Fiji	Deaths	Both	Pancreatitis	Alcohol use	85 to 89	0.656419	0.124438	1.19123	0.66 (0.12 to 1.19)
1882	Fiji	Deaths	Both	Pancreatitis	Alcohol use	90 to 94	1.40711	0.448701	2.37467	1.41 (0.45 to 2.37)
1883	Fiji	DALYs (Disability-Adjusted Life Years)	Male	Pancreatitis	Alcohol use	95 plus	1.65904	1.15756	2.163	1.66 (1.16 to 2.16)
1884	Fiji	DALYs (Disability-Adjusted Life Years)	Male	Pancreatitis	Alcohol use	15 to 19	0.456905	-0.10125	1.01818	0.46 (-0.1 to 1.02)
1885	Fiji	DALYs (Disability-Adjusted Life Years)	Male	Pancreatitis	Alcohol use	20 to 24	-0.611771	-0.935408	-0.287077	-0.61 (-0.94 to -0.29)
1886	Fiji	DALYs (Disability-Adjusted Life Years)	Male	Pancreatitis	Alcohol use	25 to 29	-0.702109	-1.03139	-0.371735	-0.7 (-1.03 to -0.37)
1887	Fiji	DALYs (Disability-Adjusted Life Years)	Male	Pancreatitis	Alcohol use	30 to 34	-0.864182	-1.24249	-0.484428	-0.86 (-1.24 to -0.48)
1888	Fiji	DALYs (Disability-Adjusted Life Years)	Male	Pancreatitis	Alcohol use	35 to 39	-0.947734	-1.28109	-0.613256	-0.95 (-1.28 to -0.61)
1889	Fiji	DALYs (Disability-Adjusted Life Years)	Male	Pancreatitis	Alcohol use	40 to 44	-1.10162	-1.40526	-0.797051	-1.1 (-1.41 to -0.8)
1890	Fiji	DALYs (Disability-Adjusted Life Years)	Male	Pancreatitis	Alcohol use	45 to 49	-0.615614	-1.10357	-0.125252	-0.62 (-1.1 to -0.13)
1891	Fiji	DALYs (Disability-Adjusted Life Years)	Male	Pancreatitis	Alcohol use	50 to 54	-0.237893	-0.664186	0.190229	-0.24 (-0.66 to 0.19)
1892	Fiji	DALYs (Disability-Adjusted Life Years)	Male	Pancreatitis	Alcohol use	55 to 59	-0.313305	-0.708482	0.0834442	-0.31 (-0.71 to 0.08)
1893	Fiji	DALYs (Disability-Adjusted Life Years)	Male	Pancreatitis	Alcohol use	60 to 64	-0.159419	-0.535292	0.217874	-0.16 (-0.54 to 0.22)
1894	Fiji	DALYs (Disability-Adjusted Life Years)	Male	Pancreatitis	Alcohol use	65 to 69	-0.361667	-0.768282	0.0466131	-0.36 (-0.77 to 0.05)
1895	Fiji	DALYs (Disability-Adjusted Life Years)	Male	Pancreatitis	Alcohol use	70 to 74	-0.0468141	-0.434688	0.342571	-0.05 (-0.43 to 0.34)
1896	Fiji	DALYs (Disability-Adjusted Life Years)	Male	Pancreatitis	Alcohol use	75 to 79	0.109055	-0.324171	0.544164	0.11 (-0.32 to 0.54)
1897	Fiji	DALYs (Disability-Adjusted Life Years)	Male	Pancreatitis	Alcohol use	All ages	-0.187691	-0.459305	0.0846643	-0.19 (-0.46 to 0.08)
1898	Fiji	DALYs (Disability-Adjusted Life Years)	Male	Pancreatitis	Alcohol use	Age-standardized	-0.679422	-1.03725	-0.320298	-0.68 (-1.04 to -0.32)
1899	Fiji	DALYs (Disability-Adjusted Life Years)	Male	Pancreatitis	Alcohol use	80 to 84	0.46308	0.00463698	0.923626	0.46 (0 to 0.92)
1900	Fiji	DALYs (Disability-Adjusted Life Years)	Male	Pancreatitis	Alcohol use	85 to 89	1.16886	0.703658	1.63621	1.17 (0.7 to 1.64)
1901	Fiji	DALYs (Disability-Adjusted Life Years)	Male	Pancreatitis	Alcohol use	90 to 94	0.892848	0.410975	1.37703	0.89 (0.41 to 1.38)
1902	Fiji	DALYs (Disability-Adjusted Life Years)	Female	Pancreatitis	Alcohol use	95 plus	1.66112	0.992959	2.3337	1.66 (0.99 to 2.33)
1903	Fiji	DALYs (Disability-Adjusted Life Years)	Female	Pancreatitis	Alcohol use	15 to 19	1.21042	0.611137	1.81327	1.21 (0.61 to 1.81)
1904	Fiji	DALYs (Disability-Adjusted Life Years)	Female	Pancreatitis	Alcohol use	20 to 24	-0.0199659	-0.577243	0.540435	-0.02 (-0.58 to 0.54)
1905	Fiji	DALYs (Disability-Adjusted Life Years)	Female	Pancreatitis	Alcohol use	25 to 29	0.613905	0.265	0.964025	0.61 (0.26 to 0.96)
1906	Fiji	DALYs (Disability-Adjusted Life Years)	Female	Pancreatitis	Alcohol use	30 to 34	1.34906	0.892356	1.80782	1.35 (0.89 to 1.81)
1907	Fiji	DALYs (Disability-Adjusted Life Years)	Female	Pancreatitis	Alcohol use	35 to 39	1.3761	1.02935	1.72403	1.38 (1.03 to 1.72)
1908	Fiji	DALYs (Disability-Adjusted Life Years)	Female	Pancreatitis	Alcohol use	40 to 44	0.709378	0.393564	1.02618	0.71 (0.39 to 1.03)
1909	Fiji	DALYs (Disability-Adjusted Life Years)	Female	Pancreatitis	Alcohol use	45 to 49	1.28912	0.634307	1.94819	1.29 (0.63 to 1.95)
1910	Fiji	DALYs (Disability-Adjusted Life Years)	Female	Pancreatitis	Alcohol use	50 to 54	1.45665	0.803533	2.11401	1.46 (0.8 to 2.11)
1911	Fiji	DALYs (Disability-Adjusted Life Years)	Female	Pancreatitis	Alcohol use	55 to 59	0.507618	-0.000489809	1.01831	0.51 (0 to 1.02)
1912	Fiji	DALYs (Disability-Adjusted Life Years)	Female	Pancreatitis	Alcohol use	60 to 64	0.825315	0.346051	1.30687	0.83 (0.35 to 1.31)
1913	Fiji	DALYs (Disability-Adjusted Life Years)	Female	Pancreatitis	Alcohol use	65 to 69	0.704323	0.182535	1.22883	0.7 (0.18 to 1.23)
1914	Fiji	DALYs (Disability-Adjusted Life Years)	Female	Pancreatitis	Alcohol use	70 to 74	1.74673	1.23562	2.26041	1.75 (1.24 to 2.26)
1915	Fiji	DALYs (Disability-Adjusted Life Years)	Female	Pancreatitis	Alcohol use	75 to 79	1.20314	0.713971	1.69469	1.2 (0.71 to 1.69)
1916	Fiji	DALYs (Disability-Adjusted Life Years)	Female	Pancreatitis	Alcohol use	All ages	1.21949	0.847108	1.59324	1.22 (0.85 to 1.59)
1917	Fiji	DALYs (Disability-Adjusted Life Years)	Female	Pancreatitis	Alcohol use	Age-standardized	0.756114	0.299444	1.21486	0.76 (0.3 to 1.21)
1918	Fiji	DALYs (Disability-Adjusted Life Years)	Female	Pancreatitis	Alcohol use	80 to 84	1.45352	0.997942	1.91115	1.45 (1 to 1.91)
1919	Fiji	DALYs (Disability-Adjusted Life Years)	Female	Pancreatitis	Alcohol use	85 to 89	1.84458	1.32378	2.36806	1.84 (1.32 to 2.37)
1920	Fiji	DALYs (Disability-Adjusted Life Years)	Female	Pancreatitis	Alcohol use	90 to 94	2.09909	1.612	2.58852	2.1 (1.61 to 2.59)
1921	Fiji	DALYs (Disability-Adjusted Life Years)	Both	Pancreatitis	Alcohol use	95 plus	1.62791	0.95599	2.3043	1.63 (0.96 to 2.3)
1922	Fiji	DALYs (Disability-Adjusted Life Years)	Both	Pancreatitis	Alcohol use	15 to 19	0.567525	0.00915841	1.12901	0.57 (0.01 to 1.13)
1923	Fiji	DALYs (Disability-Adjusted Life Years)	Both	Pancreatitis	Alcohol use	20 to 24	-0.592466	-0.905959	-0.277981	-0.59 (-0.91 to -0.28)
1924	Fiji	DALYs (Disability-Adjusted Life Years)	Both	Pancreatitis	Alcohol use	25 to 29	-0.659952	-0.979802	-0.339069	-0.66 (-0.98 to -0.34)
1925	Fiji	DALYs (Disability-Adjusted Life Years)	Both	Pancreatitis	Alcohol use	30 to 34	-0.812544	-1.17476	-0.449003	-0.81 (-1.17 to -0.45)
1926	Fiji	DALYs (Disability-Adjusted Life Years)	Both	Pancreatitis	Alcohol use	35 to 39	-0.872438	-1.20254	-0.54123	-0.87 (-1.2 to -0.54)
1927	Fiji	DALYs (Disability-Adjusted Life Years)	Both	Pancreatitis	Alcohol use	40 to 44	-1.00058	-1.30778	-0.69242	-1 (-1.31 to -0.69)
1928	Fiji	DALYs (Disability-Adjusted Life Years)	Both	Pancreatitis	Alcohol use	45 to 49	-0.510598	-0.99551	-0.0233106	-0.51 (-1 to -0.02)
1929	Fiji	DALYs (Disability-Adjusted Life Years)	Both	Pancreatitis	Alcohol use	50 to 54	-0.131034	-0.551306	0.291014	-0.13 (-0.55 to 0.29)
1930	Fiji	DALYs (Disability-Adjusted Life Years)	Both	Pancreatitis	Alcohol use	55 to 59	-0.222751	-0.61266	0.168687	-0.22 (-0.61 to 0.17)
1931	Fiji	DALYs (Disability-Adjusted Life Years)	Both	Pancreatitis	Alcohol use	60 to 64	-0.150812	-0.52413	0.223906	-0.15 (-0.52 to 0.22)
1932	Fiji	DALYs (Disability-Adjusted Life Years)	Both	Pancreatitis	Alcohol use	65 to 69	-0.459493	-0.867655	-0.0496504	-0.46 (-0.87 to -0.05)
1933	Fiji	DALYs (Disability-Adjusted Life Years)	Both	Pancreatitis	Alcohol use	70 to 74	-0.290219	-0.676864	0.0979308	-0.29 (-0.68 to 0.1)
1934	Fiji	DALYs (Disability-Adjusted Life Years)	Both	Pancreatitis	Alcohol use	75 to 79	-0.353813	-0.784564	0.0788075	-0.35 (-0.78 to 0.08)
1935	Fiji	DALYs (Disability-Adjusted Life Years)	Both	Pancreatitis	Alcohol use	All ages	-0.173309	-0.438693	0.0927837	-0.17 (-0.44 to 0.09)
1936	Fiji	DALYs (Disability-Adjusted Life Years)	Both	Pancreatitis	Alcohol use	Age-standardized	-0.636091	-0.98803	-0.282901	-0.64 (-0.99 to -0.28)
1937	Fiji	DALYs (Disability-Adjusted Life Years)	Both	Pancreatitis	Alcohol use	80 to 84	0.0246464	-0.50598	0.558103	0.02 (-0.51 to 0.56)
1938	Fiji	DALYs (Disability-Adjusted Life Years)	Both	Pancreatitis	Alcohol use	85 to 89	0.968241	0.283187	1.65798	0.97 (0.28 to 1.66)
1939	Fiji	DALYs (Disability-Adjusted Life Years)	Both	Pancreatitis	Alcohol use	90 to 94	1.87992	0.972551	2.79545	1.88 (0.97 to 2.8)
1940	Papua New Guinea	Deaths	Male	Pancreatitis	Alcohol use	95 plus	-0.249475	-1.02928	0.536472	-0.25 (-1.03 to 0.54)
1941	Papua New Guinea	Deaths	Male	Pancreatitis	Alcohol use	15 to 19	-1.86712	-2.71189	-1.015	-1.87 (-2.71 to -1.02)
1942	Papua New Guinea	Deaths	Male	Pancreatitis	Alcohol use	20 to 24	-1.63983	-2.35697	-0.917419	-1.64 (-2.36 to -0.92)
1943	Papua New Guinea	Deaths	Male	Pancreatitis	Alcohol use	25 to 29	-1.69558	-2.25053	-1.13748	-1.7 (-2.25 to -1.14)
1944	Papua New Guinea	Deaths	Male	Pancreatitis	Alcohol use	30 to 34	-1.57682	-2.16407	-0.98605	-1.58 (-2.16 to -0.99)
1945	Papua New Guinea	Deaths	Male	Pancreatitis	Alcohol use	35 to 39	-1.57948	-2.14401	-1.01169	-1.58 (-2.14 to -1.01)
1946	Papua New Guinea	Deaths	Male	Pancreatitis	Alcohol use	40 to 44	-1.29409	-1.87828	-0.706418	-1.29 (-1.88 to -0.71)
1947	Papua New Guinea	Deaths	Male	Pancreatitis	Alcohol use	45 to 49	-1.22653	-1.82185	-0.627604	-1.23 (-1.82 to -0.63)
1948	Papua New Guinea	Deaths	Male	Pancreatitis	Alcohol use	50 to 54	-0.9894	-1.58442	-0.390788	-0.99 (-1.58 to -0.39)
1949	Papua New Guinea	Deaths	Male	Pancreatitis	Alcohol use	55 to 59	-0.851284	-1.4598	-0.239007	-0.85 (-1.46 to -0.24)
1950	Papua New Guinea	Deaths	Male	Pancreatitis	Alcohol use	60 to 64	-0.590713	-1.2003	0.0226366	-0.59 (-1.2 to 0.02)
1951	Papua New Guinea	Deaths	Male	Pancreatitis	Alcohol use	65 to 69	-0.514614	-1.12652	0.101076	-0.51 (-1.13 to 0.1)
1952	Papua New Guinea	Deaths	Male	Pancreatitis	Alcohol use	70 to 74	-0.618099	-1.24375	0.0115178	-0.62 (-1.24 to 0.01)
1953	Papua New Guinea	Deaths	Male	Pancreatitis	Alcohol use	75 to 79	-0.606992	-1.27193	0.0624252	-0.61 (-1.27 to 0.06)
1954	Papua New Guinea	Deaths	Male	Pancreatitis	Alcohol use	All ages	-0.861759	-1.48382	-0.235765	-0.86 (-1.48 to -0.24)
1955	Papua New Guinea	Deaths	Male	Pancreatitis	Alcohol use	Age-standardized	-1.20263	-1.79928	-0.602347	-1.2 (-1.8 to -0.6)
1956	Papua New Guinea	Deaths	Male	Pancreatitis	Alcohol use	80 to 84	-0.527494	-1.28236	0.233141	-0.53 (-1.28 to 0.23)
1957	Papua New Guinea	Deaths	Male	Pancreatitis	Alcohol use	85 to 89	-0.334482	-1.11372	0.450898	-0.33 (-1.11 to 0.45)
1958	Papua New Guinea	Deaths	Male	Pancreatitis	Alcohol use	90 to 94	0.0261079	-0.74528	0.803491	0.03 (-0.75 to 0.8)
1959	Papua New Guinea	Deaths	Female	Pancreatitis	Alcohol use	95 plus	-0.554181	-1.23303	0.129333	-0.55 (-1.23 to 0.13)
1960	Papua New Guinea	Deaths	Female	Pancreatitis	Alcohol use	15 to 19	-1.66894	-2.70596	-0.620862	-1.67 (-2.71 to -0.62)
1961	Papua New Guinea	Deaths	Female	Pancreatitis	Alcohol use	20 to 24	-2.27464	-3.08242	-1.46013	-2.27 (-3.08 to -1.46)
1962	Papua New Guinea	Deaths	Female	Pancreatitis	Alcohol use	25 to 29	-2.67819	-3.50391	-1.84541	-2.68 (-3.5 to -1.85)
1963	Papua New Guinea	Deaths	Female	Pancreatitis	Alcohol use	30 to 34	-2.95898	-3.7829	-2.128	-2.96 (-3.78 to -2.13)
1964	Papua New Guinea	Deaths	Female	Pancreatitis	Alcohol use	35 to 39	-2.58449	-3.42177	-1.73995	-2.58 (-3.42 to -1.74)
1965	Papua New Guinea	Deaths	Female	Pancreatitis	Alcohol use	40 to 44	-2.59607	-3.35321	-1.83301	-2.6 (-3.35 to -1.83)
1966	Papua New Guinea	Deaths	Female	Pancreatitis	Alcohol use	45 to 49	-2.29747	-3.06883	-1.51997	-2.3 (-3.07 to -1.52)
1967	Papua New Guinea	Deaths	Female	Pancreatitis	Alcohol use	50 to 54	-2.08053	-2.84907	-1.30591	-2.08 (-2.85 to -1.31)
1968	Papua New Guinea	Deaths	Female	Pancreatitis	Alcohol use	55 to 59	-2.06379	-2.7332	-1.38979	-2.06 (-2.73 to -1.39)
1969	Papua New Guinea	Deaths	Female	Pancreatitis	Alcohol use	60 to 64	-1.65076	-2.37893	-0.917151	-1.65 (-2.38 to -0.92)
1970	Papua New Guinea	Deaths	Female	Pancreatitis	Alcohol use	65 to 69	-1.65479	-2.3065	-0.998738	-1.65 (-2.31 to -1)
1971	Papua New Guinea	Deaths	Female	Pancreatitis	Alcohol use	70 to 74	-1.26593	-1.91575	-0.611805	-1.27 (-1.92 to -0.61)
1972	Papua New Guinea	Deaths	Female	Pancreatitis	Alcohol use	75 to 79	-1.08043	-1.73543	-0.421055	-1.08 (-1.74 to -0.42)
1973	Papua New Guinea	Deaths	Female	Pancreatitis	Alcohol use	All ages	-1.88279	-2.709	-1.04957	-1.88 (-2.71 to -1.05)
1974	Papua New Guinea	Deaths	Female	Pancreatitis	Alcohol use	Age-standardized	-1.92126	-2.65281	-1.1842	-1.92 (-2.65 to -1.18)
1975	Papua New Guinea	Deaths	Female	Pancreatitis	Alcohol use	80 to 84	-1.30875	-2.03166	-0.58051	-1.31 (-2.03 to -0.58)
1976	Papua New Guinea	Deaths	Female	Pancreatitis	Alcohol use	85 to 89	-1.02185	-1.72629	-0.31235	-1.02 (-1.73 to -0.31)
1977	Papua New Guinea	Deaths	Female	Pancreatitis	Alcohol use	90 to 94	-0.594187	-1.3549	0.172389	-0.59 (-1.35 to 0.17)
1978	Papua New Guinea	Deaths	Both	Pancreatitis	Alcohol use	95 plus	-0.189418	-0.879568	0.505537	-0.19 (-0.88 to 0.51)
1979	Papua New Guinea	Deaths	Both	Pancreatitis	Alcohol use	15 to 19	-1.78481	-2.67345	-0.888056	-1.78 (-2.67 to -0.89)
1980	Papua New Guinea	Deaths	Both	Pancreatitis	Alcohol use	20 to 24	-1.58861	-2.31121	-0.860653	-1.59 (-2.31 to -0.86)
1981	Papua New Guinea	Deaths	Both	Pancreatitis	Alcohol use	25 to 29	-1.70406	-2.28006	-1.12466	-1.7 (-2.28 to -1.12)
1982	Papua New Guinea	Deaths	Both	Pancreatitis	Alcohol use	30 to 34	-1.67666	-2.28786	-1.06164	-1.68 (-2.29 to -1.06)
1983	Papua New Guinea	Deaths	Both	Pancreatitis	Alcohol use	35 to 39	-1.71587	-2.28602	-1.14239	-1.72 (-2.29 to -1.14)
1984	Papua New Guinea	Deaths	Both	Pancreatitis	Alcohol use	40 to 44	-1.44084	-2.02791	-0.850239	-1.44 (-2.03 to -0.85)
1985	Papua New Guinea	Deaths	Both	Pancreatitis	Alcohol use	45 to 49	-1.27838	-1.85411	-0.699268	-1.28 (-1.85 to -0.7)
1986	Papua New Guinea	Deaths	Both	Pancreatitis	Alcohol use	50 to 54	-0.997041	-1.57985	-0.410783	-1 (-1.58 to -0.41)
1987	Papua New Guinea	Deaths	Both	Pancreatitis	Alcohol use	55 to 59	-0.860126	-1.46651	-0.250015	-0.86 (-1.47 to -0.25)
1988	Papua New Guinea	Deaths	Both	Pancreatitis	Alcohol use	60 to 64	-0.535513	-1.13044	0.0629958	-0.54 (-1.13 to 0.06)
1989	Papua New Guinea	Deaths	Both	Pancreatitis	Alcohol use	65 to 69	-0.363735	-0.937473	0.213326	-0.36 (-0.94 to 0.21)
1990	Papua New Guinea	Deaths	Both	Pancreatitis	Alcohol use	70 to 74	-0.384452	-0.993489	0.228331	-0.38 (-0.99 to 0.23)
1991	Papua New Guinea	Deaths	Both	Pancreatitis	Alcohol use	75 to 79	-0.365989	-1.07645	0.349577	-0.37 (-1.08 to 0.35)
1992	Papua New Guinea	Deaths	Both	Pancreatitis	Alcohol use	All ages	-0.879777	-1.50529	-0.250295	-0.88 (-1.51 to -0.25)
1993	Papua New Guinea	Deaths	Both	Pancreatitis	Alcohol use	Age-standardized	-1.2096	-1.80673	-0.608834	-1.21 (-1.81 to -0.61)
1994	Papua New Guinea	Deaths	Both	Pancreatitis	Alcohol use	80 to 84	-0.569632	-1.3609	0.227984	-0.57 (-1.36 to 0.23)
1995	Papua New Guinea	Deaths	Both	Pancreatitis	Alcohol use	85 to 89	-0.730781	-1.46214	0.00600753	-0.73 (-1.46 to 0.01)
1996	Papua New Guinea	Deaths	Both	Pancreatitis	Alcohol use	90 to 94	-0.0672421	-0.826735	0.698067	-0.07 (-0.83 to 0.7)
1997	Papua New Guinea	DALYs (Disability-Adjusted Life Years)	Male	Pancreatitis	Alcohol use	95 plus	-0.241591	-1.03778	0.561002	-0.24 (-1.04 to 0.56)
1998	Papua New Guinea	DALYs (Disability-Adjusted Life Years)	Male	Pancreatitis	Alcohol use	15 to 19	-1.81284	-2.64395	-0.974634	-1.81 (-2.64 to -0.97)
1999	Papua New Guinea	DALYs (Disability-Adjusted Life Years)	Male	Pancreatitis	Alcohol use	20 to 24	-1.61363	-2.32041	-0.901741	-1.61 (-2.32 to -0.9)
[truncated: 20,796 more rows]
