# Supplementary material for: The global, regional and national burden of pancreatitis due to alcohol use: Results from the Global Burden of Disease Study 2021 and projections to 2040
Source: PLoS One. 2025 Jul 29;20(7):e0327831. doi: 10.1371/journal.pone.0327831 (PMC12306793; doi:10.1371/journal.pone.0327831)
Supplement: S5 Table — (XLSX) [file pone.0327831.s005.xlsx]

## Sheet: Table S6
Table S5	Age data of Age-Period-Cohort analysis of alcoholic pancreatitis
Age	Rate Ratio	CILo	CIHi	location	cause	measure	sex	rei	label	x
17.5	0.0142226	0.0123057	0.0164381	Global	Pancreatitis	Deaths	Both	Alcohol use	15 to 19	1
22.5	0.0808749	0.0753904	0.0867584	Global	Pancreatitis	Deaths	Both	Alcohol use	20 to 24	2
27.5	0.20299	0.192957	0.213544	Global	Pancreatitis	Deaths	Both	Alcohol use	25 to 29	3
32.5	0.341721	0.327758	0.35628	Global	Pancreatitis	Deaths	Both	Alcohol use	30 to 34	4
37.5	0.519084	0.500778	0.538058	Global	Pancreatitis	Deaths	Both	Alcohol use	35 to 39	5
42.5	0.68145	0.659785	0.703827	Global	Pancreatitis	Deaths	Both	Alcohol use	40 to 44	6
47.5	0.867388	0.841865	0.893683	Global	Pancreatitis	Deaths	Both	Alcohol use	45 to 49	7
52.5	0.850938	0.826091	0.876531	Global	Pancreatitis	Deaths	Both	Alcohol use	50 to 54	8
57.5	1	1	1	Global	Pancreatitis	Deaths	Both	Alcohol use	55 to 59	9
62.5	1.01232	0.981793	1.0438	Global	Pancreatitis	Deaths	Both	Alcohol use	60 to 64	10
67.5	1.14625	1.10926	1.18448	Global	Pancreatitis	Deaths	Both	Alcohol use	65 to 69	11
72.5	1.39044	1.3419	1.44074	Global	Pancreatitis	Deaths	Both	Alcohol use	70 to 74	12
77.5	1.65374	1.59004	1.72	Global	Pancreatitis	Deaths	Both	Alcohol use	75 to 79	13
82.5	1.79796	1.71784	1.88183	Global	Pancreatitis	Deaths	Both	Alcohol use	80 to 84	14
87.5	2.71065	2.57276	2.85592	Global	Pancreatitis	Deaths	Both	Alcohol use	85 to 89	15
92.5	3.66459	3.42526	3.92064	Global	Pancreatitis	Deaths	Both	Alcohol use	90 to 94	16
97.5	4.57656	4.12875	5.07293	Global	Pancreatitis	Deaths	Both	Alcohol use	95 plus	17
17.5	0.0240119	0.0163057	0.03536	High SDI	Pancreatitis	Deaths	Both	Alcohol use	15 to 19	1
22.5	0.0861388	0.0699756	0.106036	High SDI	Pancreatitis	Deaths	Both	Alcohol use	20 to 24	2
27.5	0.185502	0.160603	0.214261	High SDI	Pancreatitis	Deaths	Both	Alcohol use	25 to 29	3
32.5	0.321625	0.288459	0.358604	High SDI	Pancreatitis	Deaths	Both	Alcohol use	30 to 34	4
37.5	0.478016	0.437611	0.522153	High SDI	Pancreatitis	Deaths	Both	Alcohol use	35 to 39	5
42.5	0.649585	0.602291	0.700592	High SDI	Pancreatitis	Deaths	Both	Alcohol use	40 to 44	6
47.5	0.811954	0.758725	0.868918	High SDI	Pancreatitis	Deaths	Both	Alcohol use	45 to 49	7
52.5	0.874716	0.820074	0.932999	High SDI	Pancreatitis	Deaths	Both	Alcohol use	50 to 54	8
57.5	1	1	1	High SDI	Pancreatitis	Deaths	Both	Alcohol use	55 to 59	9
62.5	1.10396	1.03664	1.17565	High SDI	Pancreatitis	Deaths	Both	Alcohol use	60 to 64	10
67.5	1.29362	1.21208	1.38064	High SDI	Pancreatitis	Deaths	Both	Alcohol use	65 to 69	11
72.5	1.57316	1.4692	1.68448	High SDI	Pancreatitis	Deaths	Both	Alcohol use	70 to 74	12
77.5	1.89021	1.75777	2.03262	High SDI	Pancreatitis	Deaths	Both	Alcohol use	75 to 79	13
82.5	2.15805	1.99446	2.33505	High SDI	Pancreatitis	Deaths	Both	Alcohol use	80 to 84	14
87.5	2.96999	2.72514	3.23683	High SDI	Pancreatitis	Deaths	Both	Alcohol use	85 to 89	15
92.5	3.99146	3.60674	4.41721	High SDI	Pancreatitis	Deaths	Both	Alcohol use	90 to 94	16
97.5	4.89748	4.26248	5.62707	High SDI	Pancreatitis	Deaths	Both	Alcohol use	95 plus	17
17.5	0.0214093	0.0168362	0.0272246	High-middle SDI	Pancreatitis	Deaths	Both	Alcohol use	15 to 19	1
22.5	0.109599	0.0979891	0.122584	High-middle SDI	Pancreatitis	Deaths	Both	Alcohol use	20 to 24	2
27.5	0.283245	0.26204	0.306167	High-middle SDI	Pancreatitis	Deaths	Both	Alcohol use	25 to 29	3
32.5	0.483847	0.454422	0.515176	High-middle SDI	Pancreatitis	Deaths	Both	Alcohol use	30 to 34	4
37.5	0.671213	0.635857	0.708535	High-middle SDI	Pancreatitis	Deaths	Both	Alcohol use	35 to 39	5
42.5	0.852459	0.812151	0.894767	High-middle SDI	Pancreatitis	Deaths	Both	Alcohol use	40 to 44	6
47.5	0.98948	0.945752	1.03523	High-middle SDI	Pancreatitis	Deaths	Both	Alcohol use	45 to 49	7
52.5	0.988246	0.945439	1.03299	High-middle SDI	Pancreatitis	Deaths	Both	Alcohol use	50 to 54	8
57.5	1	1	1	High-middle SDI	Pancreatitis	Deaths	Both	Alcohol use	55 to 59	9
62.5	0.999843	0.954185	1.04769	High-middle SDI	Pancreatitis	Deaths	Both	Alcohol use	60 to 64	10
67.5	1.00661	0.956227	1.05965	High-middle SDI	Pancreatitis	Deaths	Both	Alcohol use	65 to 69	11
72.5	1.08667	1.02637	1.15051	High-middle SDI	Pancreatitis	Deaths	Both	Alcohol use	70 to 74	12
77.5	1.24301	1.16672	1.32429	High-middle SDI	Pancreatitis	Deaths	Both	Alcohol use	75 to 79	13
82.5	1.286	1.19343	1.38576	High-middle SDI	Pancreatitis	Deaths	Both	Alcohol use	80 to 84	14
87.5	1.83122	1.6759	2.00093	High-middle SDI	Pancreatitis	Deaths	Both	Alcohol use	85 to 89	15
92.5	2.50776	2.22623	2.82488	High-middle SDI	Pancreatitis	Deaths	Both	Alcohol use	90 to 94	16
97.5	3.1565	2.58987	3.84709	High-middle SDI	Pancreatitis	Deaths	Both	Alcohol use	95 plus	17
17.5	0.0174331	0.0134185	0.0226488	Middle SDI	Pancreatitis	Deaths	Both	Alcohol use	15 to 19	1
22.5	0.0877131	0.0762186	0.100941	Middle SDI	Pancreatitis	Deaths	Both	Alcohol use	20 to 24	2
27.5	0.209385	0.188373	0.232741	Middle SDI	Pancreatitis	Deaths	Both	Alcohol use	25 to 29	3
32.5	0.346097	0.31632	0.378678	Middle SDI	Pancreatitis	Deaths	Both	Alcohol use	30 to 34	4
37.5	0.529491	0.489078	0.573243	Middle SDI	Pancreatitis	Deaths	Both	Alcohol use	35 to 39	5
42.5	0.66431	0.617229	0.714983	Middle SDI	Pancreatitis	Deaths	Both	Alcohol use	40 to 44	6
47.5	0.841384	0.785419	0.901336	Middle SDI	Pancreatitis	Deaths	Both	Alcohol use	45 to 49	7
52.5	0.821643	0.766835	0.880368	Middle SDI	Pancreatitis	Deaths	Both	Alcohol use	50 to 54	8
57.5	1	1	1	Middle SDI	Pancreatitis	Deaths	Both	Alcohol use	55 to 59	9
62.5	1.08426	1.00898	1.16515	Middle SDI	Pancreatitis	Deaths	Both	Alcohol use	60 to 64	10
67.5	1.31449	1.21697	1.41983	Middle SDI	Pancreatitis	Deaths	Both	Alcohol use	65 to 69	11
72.5	1.75515	1.61517	1.90726	Middle SDI	Pancreatitis	Deaths	Both	Alcohol use	70 to 74	12
77.5	2.14382	1.95199	2.35451	Middle SDI	Pancreatitis	Deaths	Both	Alcohol use	75 to 79	13
82.5	2.14773	1.91109	2.41368	Middle SDI	Pancreatitis	Deaths	Both	Alcohol use	80 to 84	14
87.5	3.59097	3.12393	4.12784	Middle SDI	Pancreatitis	Deaths	Both	Alcohol use	85 to 89	15
92.5	4.39223	3.5626	5.41505	Middle SDI	Pancreatitis	Deaths	Both	Alcohol use	90 to 94	16
97.5	5.04265	3.46398	7.34078	Middle SDI	Pancreatitis	Deaths	Both	Alcohol use	95 plus	17
17.5	0.00477394	0.00316652	0.00719733	Low-middle SDI	Pancreatitis	Deaths	Both	Alcohol use	15 to 19	1
22.5	0.0481613	0.0404485	0.0573447	Low-middle SDI	Pancreatitis	Deaths	Both	Alcohol use	20 to 24	2
27.5	0.122454	0.10705	0.140074	Low-middle SDI	Pancreatitis	Deaths	Both	Alcohol use	25 to 29	3
32.5	0.196467	0.17477	0.220858	Low-middle SDI	Pancreatitis	Deaths	Both	Alcohol use	30 to 34	4
37.5	0.3411	0.30793	0.377842	Low-middle SDI	Pancreatitis	Deaths	Both	Alcohol use	35 to 39	5
42.5	0.475669	0.433001	0.522542	Low-middle SDI	Pancreatitis	Deaths	Both	Alcohol use	40 to 44	6
47.5	0.704857	0.646606	0.768355	Low-middle SDI	Pancreatitis	Deaths	Both	Alcohol use	45 to 49	7
52.5	0.601393	0.549261	0.658472	Low-middle SDI	Pancreatitis	Deaths	Both	Alcohol use	50 to 54	8
57.5	1	1	1	Low-middle SDI	Pancreatitis	Deaths	Both	Alcohol use	55 to 59	9
62.5	0.919625	0.836975	1.01044	Low-middle SDI	Pancreatitis	Deaths	Both	Alcohol use	60 to 64	10
67.5	1.20498	1.08964	1.33253	Low-middle SDI	Pancreatitis	Deaths	Both	Alcohol use	65 to 69	11
72.5	1.58692	1.41988	1.7736	Low-middle SDI	Pancreatitis	Deaths	Both	Alcohol use	70 to 74	12
77.5	1.68873	1.47588	1.93226	Low-middle SDI	Pancreatitis	Deaths	Both	Alcohol use	75 to 79	13
82.5	1.41514	1.17286	1.70745	Low-middle SDI	Pancreatitis	Deaths	Both	Alcohol use	80 to 84	14
87.5	2.66824	2.13246	3.33864	Low-middle SDI	Pancreatitis	Deaths	Both	Alcohol use	85 to 89	15
92.5	2.60427	1.7853	3.79893	Low-middle SDI	Pancreatitis	Deaths	Both	Alcohol use	90 to 94	16
97.5	3.17834	1.64396	6.14481	Low-middle SDI	Pancreatitis	Deaths	Both	Alcohol use	95 plus	17
17.5	0.00442279	0.00243317	0.00803932	Low SDI	Pancreatitis	Deaths	Both	Alcohol use	15 to 19	1
22.5	0.0286118	0.0210736	0.0388463	Low SDI	Pancreatitis	Deaths	Both	Alcohol use	20 to 24	2
27.5	0.0800687	0.0637612	0.100547	Low SDI	Pancreatitis	Deaths	Both	Alcohol use	25 to 29	3
32.5	0.116959	0.0957405	0.14288	Low SDI	Pancreatitis	Deaths	Both	Alcohol use	30 to 34	4
37.5	0.252371	0.213538	0.298267	Low SDI	Pancreatitis	Deaths	Both	Alcohol use	35 to 39	5
42.5	0.367088	0.315553	0.42704	Low SDI	Pancreatitis	Deaths	Both	Alcohol use	40 to 44	6
47.5	0.674182	0.59001	0.770361	Low SDI	Pancreatitis	Deaths	Both	Alcohol use	45 to 49	7
52.5	0.44403	0.382208	0.51585	Low SDI	Pancreatitis	Deaths	Both	Alcohol use	50 to 54	8
57.5	1	1	1	Low SDI	Pancreatitis	Deaths	Both	Alcohol use	55 to 59	9
62.5	0.664826	0.56751	0.77883	Low SDI	Pancreatitis	Deaths	Both	Alcohol use	60 to 64	10
67.5	0.82508	0.694515	0.980191	Low SDI	Pancreatitis	Deaths	Both	Alcohol use	65 to 69	11
72.5	1.20682	1.00144	1.45432	Low SDI	Pancreatitis	Deaths	Both	Alcohol use	70 to 74	12
77.5	1.41087	1.12819	1.76436	Low SDI	Pancreatitis	Deaths	Both	Alcohol use	75 to 79	13
82.5	1.12995	0.817806	1.56124	Low SDI	Pancreatitis	Deaths	Both	Alcohol use	80 to 84	14
87.5	2.75085	1.91312	3.95543	Low SDI	Pancreatitis	Deaths	Both	Alcohol use	85 to 89	15
92.5	1.75498	0.800036	3.84979	Low SDI	Pancreatitis	Deaths	Both	Alcohol use	90 to 94	16
97.5	3.34424	0.886538	12.6153	Low SDI	Pancreatitis	Deaths	Both	Alcohol use	95 plus	17
17.5	0.0322736	0.0302951	0.0343813	Global	Pancreatitis	DALYs (Disability-Adjusted Life Years)	Both	Alcohol use	15 to 19	1
22.5	0.159221	0.153846	0.164783	Global	Pancreatitis	DALYs (Disability-Adjusted Life Years)	Both	Alcohol use	20 to 24	2
27.5	0.36189	0.352402	0.371635	Global	Pancreatitis	DALYs (Disability-Adjusted Life Years)	Both	Alcohol use	25 to 29	3
32.5	0.561821	0.549105	0.574831	Global	Pancreatitis	DALYs (Disability-Adjusted Life Years)	Both	Alcohol use	30 to 34	4
37.5	0.783281	0.76741	0.799481	Global	Pancreatitis	DALYs (Disability-Adjusted Life Years)	Both	Alcohol use	35 to 39	5
42.5	0.941784	0.924082	0.959825	Global	Pancreatitis	DALYs (Disability-Adjusted Life Years)	Both	Alcohol use	40 to 44	6
47.5	1.0842	1.06484	1.1039	Global	Pancreatitis	DALYs (Disability-Adjusted Life Years)	Both	Alcohol use	45 to 49	7
52.5	0.968929	0.951438	0.986742	Global	Pancreatitis	DALYs (Disability-Adjusted Life Years)	Both	Alcohol use	50 to 54	8
57.5	1	1	1	Global	Pancreatitis	DALYs (Disability-Adjusted Life Years)	Both	Alcohol use	55 to 59	9
62.5	0.87879	0.86126	0.896676	Global	Pancreatitis	DALYs (Disability-Adjusted Life Years)	Both	Alcohol use	60 to 64	10
67.5	0.826341	0.807726	0.845384	Global	Pancreatitis	DALYs (Disability-Adjusted Life Years)	Both	Alcohol use	65 to 69	11
72.5	0.804395	0.783438	0.825912	Global	Pancreatitis	DALYs (Disability-Adjusted Life Years)	Both	Alcohol use	70 to 74	12
77.5	0.747669	0.724277	0.771816	Global	Pancreatitis	DALYs (Disability-Adjusted Life Years)	Both	Alcohol use	75 to 79	13
82.5	0.621189	0.5959	0.647551	Global	Pancreatitis	DALYs (Disability-Adjusted Life Years)	Both	Alcohol use	80 to 84	14
87.5	0.727326	0.689461	0.767269	Global	Pancreatitis	DALYs (Disability-Adjusted Life Years)	Both	Alcohol use	85 to 89	15
92.5	0.84145	0.778049	0.910018	Global	Pancreatitis	DALYs (Disability-Adjusted Life Years)	Both	Alcohol use	90 to 94	16
97.5	0.972253	0.852246	1.10916	Global	Pancreatitis	DALYs (Disability-Adjusted Life Years)	Both	Alcohol use	95 plus	17
17.5	0.0555566	0.0524099	0.0588921	High SDI	Pancreatitis	DALYs (Disability-Adjusted Life Years)	Both	Alcohol use	15 to 19	1
22.5	0.176201	0.170283	0.182325	High SDI	Pancreatitis	DALYs (Disability-Adjusted Life Years)	Both	Alcohol use	20 to 24	2
27.5	0.336647	0.328186	0.345325	High SDI	Pancreatitis	DALYs (Disability-Adjusted Life Years)	Both	Alcohol use	25 to 29	3
32.5	0.528752	0.518074	0.539651	High SDI	Pancreatitis	DALYs (Disability-Adjusted Life Years)	Both	Alcohol use	30 to 34	4
37.5	0.719511	0.707125	0.732115	High SDI	Pancreatitis	DALYs (Disability-Adjusted Life Years)	Both	Alcohol use	35 to 39	5
42.5	0.897427	0.883672	0.911396	High SDI	Pancreatitis	DALYs (Disability-Adjusted Life Years)	Both	Alcohol use	40 to 44	6
47.5	1.01579	1.00136	1.03044	High SDI	Pancreatitis	DALYs (Disability-Adjusted Life Years)	Both	Alcohol use	45 to 49	7
52.5	0.990258	0.976518	1.00419	High SDI	Pancreatitis	DALYs (Disability-Adjusted Life Years)	Both	Alcohol use	50 to 54	8
57.5	1	1	1	High SDI	Pancreatitis	DALYs (Disability-Adjusted Life Years)	Both	Alcohol use	55 to 59	9
62.5	0.952406	0.938591	0.966424	High SDI	Pancreatitis	DALYs (Disability-Adjusted Life Years)	Both	Alcohol use	60 to 64	10
67.5	0.929925	0.9153	0.944784	High SDI	Pancreatitis	DALYs (Disability-Adjusted Life Years)	Both	Alcohol use	65 to 69	11
72.5	0.918321	0.902309	0.934618	High SDI	Pancreatitis	DALYs (Disability-Adjusted Life Years)	Both	Alcohol use	70 to 74	12
77.5	0.86794	0.850696	0.885533	High SDI	Pancreatitis	DALYs (Disability-Adjusted Life Years)	Both	Alcohol use	75 to 79	13
82.5	0.762033	0.743992	0.780511	High SDI	Pancreatitis	DALYs (Disability-Adjusted Life Years)	Both	Alcohol use	80 to 84	14
87.5	0.820997	0.79753	0.845154	High SDI	Pancreatitis	DALYs (Disability-Adjusted Life Years)	Both	Alcohol use	85 to 89	15
92.5	0.947383	0.911383	0.984804	High SDI	Pancreatitis	DALYs (Disability-Adjusted Life Years)	Both	Alcohol use	90 to 94	16
97.5	1.07584	1.01292	1.14268	High SDI	Pancreatitis	DALYs (Disability-Adjusted Life Years)	Both	Alcohol use	95 plus	17
17.5	0.0492483	0.0427609	0.0567199	High-middle SDI	Pancreatitis	DALYs (Disability-Adjusted Life Years)	Both	Alcohol use	15 to 19	1
22.5	0.206906	0.191869	0.223122	High-middle SDI	Pancreatitis	DALYs (Disability-Adjusted Life Years)	Both	Alcohol use	20 to 24	2
27.5	0.480566	0.454125	0.508547	High-middle SDI	Pancreatitis	DALYs (Disability-Adjusted Life Years)	Both	Alcohol use	25 to 29	3
32.5	0.760931	0.725356	0.79825	High-middle SDI	Pancreatitis	DALYs (Disability-Adjusted Life Years)	Both	Alcohol use	30 to 34	4
37.5	0.980092	0.939028	1.02295	High-middle SDI	Pancreatitis	DALYs (Disability-Adjusted Life Years)	Both	Alcohol use	35 to 39	5
42.5	1.14571	1.10142	1.19178	High-middle SDI	Pancreatitis	DALYs (Disability-Adjusted Life Years)	Both	Alcohol use	40 to 44	6
47.5	1.2139	1.1691	1.26042	High-middle SDI	Pancreatitis	DALYs (Disability-Adjusted Life Years)	Both	Alcohol use	45 to 49	7
52.5	1.10533	1.06461	1.1476	High-middle SDI	Pancreatitis	DALYs (Disability-Adjusted Life Years)	Both	Alcohol use	50 to 54	8
57.5	1	1	1	High-middle SDI	Pancreatitis	DALYs (Disability-Adjusted Life Years)	Both	Alcohol use	55 to 59	9
62.5	0.86563	0.829889	0.90291	High-middle SDI	Pancreatitis	DALYs (Disability-Adjusted Life Years)	Both	Alcohol use	60 to 64	10
67.5	0.723147	0.688506	0.759531	High-middle SDI	Pancreatitis	DALYs (Disability-Adjusted Life Years)	Both	Alcohol use	65 to 69	11
72.5	0.616761	0.581473	0.654191	High-middle SDI	Pancreatitis	DALYs (Disability-Adjusted Life Years)	Both	Alcohol use	70 to 74	12
77.5	0.539467	0.502098	0.579619	High-middle SDI	Pancreatitis	DALYs (Disability-Adjusted Life Years)	Both	Alcohol use	75 to 79	13
82.5	0.418731	0.380274	0.461077	High-middle SDI	Pancreatitis	DALYs (Disability-Adjusted Life Years)	Both	Alcohol use	80 to 84	14
87.5	0.45727	0.401533	0.520745	High-middle SDI	Pancreatitis	DALYs (Disability-Adjusted Life Years)	Both	Alcohol use	85 to 89	15
92.5	0.528945	0.433857	0.644873	High-middle SDI	Pancreatitis	DALYs (Disability-Adjusted Life Years)	Both	Alcohol use	90 to 94	16
97.5	0.6193	0.432029	0.887746	High-middle SDI	Pancreatitis	DALYs (Disability-Adjusted Life Years)	Both	Alcohol use	95 plus	17
17.5	0.0374159	0.0362757	0.0385918	Middle SDI	Pancreatitis	DALYs (Disability-Adjusted Life Years)	Both	Alcohol use	15 to 19	1
22.5	0.173946	0.170814	0.177135	Middle SDI	Pancreatitis	DALYs (Disability-Adjusted Life Years)	Both	Alcohol use	20 to 24	2
27.5	0.381046	0.375513	0.38666	Middle SDI	Pancreatitis	DALYs (Disability-Adjusted Life Years)	Both	Alcohol use	25 to 29	3
32.5	0.580432	0.572936	0.588025	Middle SDI	Pancreatitis	DALYs (Disability-Adjusted Life Years)	Both	Alcohol use	30 to 34	4
37.5	0.812434	0.802825	0.822157	Middle SDI	Pancreatitis	DALYs (Disability-Adjusted Life Years)	Both	Alcohol use	35 to 39	5
42.5	0.929904	0.91944	0.940487	Middle SDI	Pancreatitis	DALYs (Disability-Adjusted Life Years)	Both	Alcohol use	40 to 44	6
47.5	1.06175	1.05026	1.07337	Middle SDI	Pancreatitis	DALYs (Disability-Adjusted Life Years)	Both	Alcohol use	45 to 49	7
52.5	0.935971	0.925593	0.946465	Middle SDI	Pancreatitis	DALYs (Disability-Adjusted Life Years)	Both	Alcohol use	50 to 54	8
57.5	1	1	1	Middle SDI	Pancreatitis	DALYs (Disability-Adjusted Life Years)	Both	Alcohol use	55 to 59	9
62.5	0.941007	0.92934	0.952822	Middle SDI	Pancreatitis	DALYs (Disability-Adjusted Life Years)	Both	Alcohol use	60 to 64	10
67.5	0.95516	0.941811	0.968697	Middle SDI	Pancreatitis	DALYs (Disability-Adjusted Life Years)	Both	Alcohol use	65 to 69	11
72.5	1.04001	1.02335	1.05694	Middle SDI	Pancreatitis	DALYs (Disability-Adjusted Life Years)	Both	Alcohol use	70 to 74	12
77.5	1.014	0.994064	1.03434	Middle SDI	Pancreatitis	DALYs (Disability-Adjusted Life Years)	Both	Alcohol use	75 to 79	13
82.5	0.794864	0.772745	0.817617	Middle SDI	Pancreatitis	DALYs (Disability-Adjusted Life Years)	Both	Alcohol use	80 to 84	14
87.5	1.03826	0.999495	1.07853	Middle SDI	Pancreatitis	DALYs (Disability-Adjusted Life Years)	Both	Alcohol use	85 to 89	15
92.5	1.09716	1.02808	1.17089	Middle SDI	Pancreatitis	DALYs (Disability-Adjusted Life Years)	Both	Alcohol use	90 to 94	16
97.5	1.184	1.04462	1.34198	Middle SDI	Pancreatitis	DALYs (Disability-Adjusted Life Years)	Both	Alcohol use	95 plus	17
17.5	0.0106778	0.00997228	0.0114332	Low-middle SDI	Pancreatitis	DALYs (Disability-Adjusted Life Years)	Both	Alcohol use	15 to 19	1
22.5	0.0977806	0.0946401	0.101025	Low-middle SDI	Pancreatitis	DALYs (Disability-Adjusted Life Years)	Both	Alcohol use	20 to 24	2
27.5	0.228348	0.222324	0.234536	Low-middle SDI	Pancreatitis	DALYs (Disability-Adjusted Life Years)	Both	Alcohol use	25 to 29	3
32.5	0.338422	0.33035	0.346692	Low-middle SDI	Pancreatitis	DALYs (Disability-Adjusted Life Years)	Both	Alcohol use	30 to 34	4
37.5	0.536127	0.5245	0.548012	Low-middle SDI	Pancreatitis	DALYs (Disability-Adjusted Life Years)	Both	Alcohol use	35 to 39	5
42.5	0.678251	0.664325	0.692469	Low-middle SDI	Pancreatitis	DALYs (Disability-Adjusted Life Years)	Both	Alcohol use	40 to 44	6
47.5	0.900571	0.883047	0.918442	Low-middle SDI	Pancreatitis	DALYs (Disability-Adjusted Life Years)	Both	Alcohol use	45 to 49	7
52.5	0.691297	0.676875	0.706027	Low-middle SDI	Pancreatitis	DALYs (Disability-Adjusted Life Years)	Both	Alcohol use	50 to 54	8
57.5	1	1	1	Low-middle SDI	Pancreatitis	DALYs (Disability-Adjusted Life Years)	Both	Alcohol use	55 to 59	9
62.5	0.800743	0.781985	0.819951	Low-middle SDI	Pancreatitis	DALYs (Disability-Adjusted Life Years)	Both	Alcohol use	60 to 64	10
67.5	0.87891	0.855772	0.902675	Low-middle SDI	Pancreatitis	DALYs (Disability-Adjusted Life Years)	Both	Alcohol use	65 to 69	11
72.5	0.951691	0.922166	0.982161	Low-middle SDI	Pancreatitis	DALYs (Disability-Adjusted Life Years)	Both	Alcohol use	70 to 74	12
77.5	0.810268	0.776721	0.845265	Low-middle SDI	Pancreatitis	DALYs (Disability-Adjusted Life Years)	Both	Alcohol use	75 to 79	13
82.5	0.535994	0.500724	0.573747	Low-middle SDI	Pancreatitis	DALYs (Disability-Adjusted Life Years)	Both	Alcohol use	80 to 84	14
87.5	0.794056	0.725071	0.869603	Low-middle SDI	Pancreatitis	DALYs (Disability-Adjusted Life Years)	Both	Alcohol use	85 to 89	15
92.5	0.683004	0.574873	0.811473	Low-middle SDI	Pancreatitis	DALYs (Disability-Adjusted Life Years)	Both	Alcohol use	90 to 94	16
97.5	0.828468	0.609448	1.1262	Low-middle SDI	Pancreatitis	DALYs (Disability-Adjusted Life Years)	Both	Alcohol use	95 plus	17
17.5	0.00969197	0.00902819	0.0104045	Low SDI	Pancreatitis	DALYs (Disability-Adjusted Life Years)	Both	Alcohol use	15 to 19	1
22.5	0.0599385	0.0576158	0.0623549	Low SDI	Pancreatitis	DALYs (Disability-Adjusted Life Years)	Both	Alcohol use	20 to 24	2
27.5	0.150489	0.145832	0.155294	Low SDI	Pancreatitis	DALYs (Disability-Adjusted Life Years)	Both	Alcohol use	25 to 29	3
32.5	0.203689	0.197954	0.209591	Low SDI	Pancreatitis	DALYs (Disability-Adjusted Life Years)	Both	Alcohol use	30 to 34	4
37.5	0.396874	0.387074	0.406923	Low SDI	Pancreatitis	DALYs (Disability-Adjusted Life Years)	Both	Alcohol use	35 to 39	5
42.5	0.525346	0.513208	0.537771	Low SDI	Pancreatitis	DALYs (Disability-Adjusted Life Years)	Both	Alcohol use	40 to 44	6
47.5	0.862454	0.844188	0.881115	Low SDI	Pancreatitis	DALYs (Disability-Adjusted Life Years)	Both	Alcohol use	45 to 49	7
52.5	0.514968	0.502544	0.527699	Low SDI	Pancreatitis	DALYs (Disability-Adjusted Life Years)	Both	Alcohol use	50 to 54	8
57.5	1	1	1	Low SDI	Pancreatitis	DALYs (Disability-Adjusted Life Years)	Both	Alcohol use	55 to 59	9
62.5	0.582895	0.566661	0.599594	Low SDI	Pancreatitis	DALYs (Disability-Adjusted Life Years)	Both	Alcohol use	60 to 64	10
67.5	0.613562	0.593909	0.633866	Low SDI	Pancreatitis	DALYs (Disability-Adjusted Life Years)	Both	Alcohol use	65 to 69	11
72.5	0.727289	0.70028	0.755339	Low SDI	Pancreatitis	DALYs (Disability-Adjusted Life Years)	Both	Alcohol use	70 to 74	12
77.5	0.679669	0.646488	0.714555	Low SDI	Pancreatitis	DALYs (Disability-Adjusted Life Years)	Both	Alcohol use	75 to 79	13
82.5	0.432584	0.397912	0.470276	Low SDI	Pancreatitis	DALYs (Disability-Adjusted Life Years)	Both	Alcohol use	80 to 84	14
87.5	0.802753	0.722941	0.891377	Low SDI	Pancreatitis	DALYs (Disability-Adjusted Life Years)	Both	Alcohol use	85 to 89	15
92.5	0.468671	0.365205	0.60145	Low SDI	Pancreatitis	DALYs (Disability-Adjusted Life Years)	Both	Alcohol use	90 to 94	16
97.5	0.56748	0.344387	0.935093	Low SDI	Pancreatitis	DALYs (Disability-Adjusted Life Years)	Both	Alcohol use	95 plus	17
