# Supplementary material for: The global, regional and national burden of pancreatitis due to alcohol use: Results from the Global Burden of Disease Study 2021 and projections to 2040
Source: PLoS One. 2025 Jul 29;20(7):e0327831. doi: 10.1371/journal.pone.0327831 (PMC12306793; doi:10.1371/journal.pone.0327831)
Supplement: S6 Table — (XLSX) [file pone.0327831.s006.xlsx]

## Sheet: Table S7
Table S6	Period data of Age-Period-Cohort analysis of alcoholic pancreatitis
Period	Rate Ratio	CI Lo	CI Hi	location	cause	measure	sex	rei	label	x
1994.5	0.957529	0.934353	0.98128	Global	Pancreatitis	Deaths	Both	Alcohol use	1992 to 1996	1
1999.5	0.935183	0.913376	0.95751	Global	Pancreatitis	Deaths	Both	Alcohol use	1997 to 2001	2
2004.5	1	1	1	Global	Pancreatitis	Deaths	Both	Alcohol use	2002 to 2006	3
2009.5	0.987638	0.966164	1.00959	Global	Pancreatitis	Deaths	Both	Alcohol use	2007 to 2011	4
2014.5	0.911586	0.89151	0.932114	Global	Pancreatitis	Deaths	Both	Alcohol use	2012 to 2016	5
2019.5	0.856141	0.836958	0.875763	Global	Pancreatitis	Deaths	Both	Alcohol use	2017 to 2021	6
1994.5	1.0411	0.990989	1.09374	High SDI	Pancreatitis	Deaths	Both	Alcohol use	1992 to 1996	1
1999.5	1.02253	0.975967	1.07131	High SDI	Pancreatitis	Deaths	Both	Alcohol use	1997 to 2001	2
2004.5	1	1	1	High SDI	Pancreatitis	Deaths	Both	Alcohol use	2002 to 2006	3
2009.5	0.955961	0.913765	1.0001	High SDI	Pancreatitis	Deaths	Both	Alcohol use	2007 to 2011	4
2014.5	0.85263	0.813763	0.893354	High SDI	Pancreatitis	Deaths	Both	Alcohol use	2012 to 2016	5
2019.5	0.82501	0.786792	0.865084	High SDI	Pancreatitis	Deaths	Both	Alcohol use	2017 to 2021	6
1994.5	0.876516	0.844427	0.909825	High-middle SDI	Pancreatitis	Deaths	Both	Alcohol use	1992 to 1996	1
1999.5	0.864102	0.834021	0.895267	High-middle SDI	Pancreatitis	Deaths	Both	Alcohol use	1997 to 2001	2
2004.5	1	1	1	High-middle SDI	Pancreatitis	Deaths	Both	Alcohol use	2002 to 2006	3
2009.5	0.935629	0.905195	0.967085	High-middle SDI	Pancreatitis	Deaths	Both	Alcohol use	2007 to 2011	4
2014.5	0.795038	0.767747	0.8233	High-middle SDI	Pancreatitis	Deaths	Both	Alcohol use	2012 to 2016	5
2019.5	0.711332	0.685555	0.738078	High-middle SDI	Pancreatitis	Deaths	Both	Alcohol use	2017 to 2021	6
1994.5	0.98588	0.927282	1.04818	Middle SDI	Pancreatitis	Deaths	Both	Alcohol use	1992 to 1996	1
1999.5	0.952518	0.898847	1.00939	Middle SDI	Pancreatitis	Deaths	Both	Alcohol use	1997 to 2001	2
2004.5	1	1	1	Middle SDI	Pancreatitis	Deaths	Both	Alcohol use	2002 to 2006	3
2009.5	1.09873	1.04202	1.15853	Middle SDI	Pancreatitis	Deaths	Both	Alcohol use	2007 to 2011	4
2014.5	1.14803	1.08715	1.21231	Middle SDI	Pancreatitis	Deaths	Both	Alcohol use	2012 to 2016	5
2019.5	1.14664	1.0815	1.21569	Middle SDI	Pancreatitis	Deaths	Both	Alcohol use	2017 to 2021	6
1994.5	0.932936	0.847116	1.02745	Low-middle SDI	Pancreatitis	Deaths	Both	Alcohol use	1992 to 1996	1
1999.5	0.922621	0.848621	1.00307	Low-middle SDI	Pancreatitis	Deaths	Both	Alcohol use	1997 to 2001	2
2004.5	1	1	1	Low-middle SDI	Pancreatitis	Deaths	Both	Alcohol use	2002 to 2006	3
2009.5	1.21999	1.1318	1.31506	Low-middle SDI	Pancreatitis	Deaths	Both	Alcohol use	2007 to 2011	4
2014.5	1.35839	1.24611	1.48079	Low-middle SDI	Pancreatitis	Deaths	Both	Alcohol use	2012 to 2016	5
2019.5	1.367	1.23055	1.51858	Low-middle SDI	Pancreatitis	Deaths	Both	Alcohol use	2017 to 2021	6
1994.5	1.00815	0.869744	1.16859	Low SDI	Pancreatitis	Deaths	Both	Alcohol use	1992 to 1996	1
1999.5	0.985523	0.859503	1.13002	Low SDI	Pancreatitis	Deaths	Both	Alcohol use	1997 to 2001	2
2004.5	1	1	1	Low SDI	Pancreatitis	Deaths	Both	Alcohol use	2002 to 2006	3
2009.5	1.12779	0.995389	1.2778	Low SDI	Pancreatitis	Deaths	Both	Alcohol use	2007 to 2011	4
2014.5	1.2797	1.12268	1.45869	Low SDI	Pancreatitis	Deaths	Both	Alcohol use	2012 to 2016	5
2019.5	1.33807	1.15427	1.55113	Low SDI	Pancreatitis	Deaths	Both	Alcohol use	2017 to 2021	6
1994.5	0.950514	0.935726	0.965536	Global	Pancreatitis	DALYs (Disability-Adjusted Life Years)	Both	Alcohol use	1992 to 1996	1
1999.5	0.930776	0.917171	0.944583	Global	Pancreatitis	DALYs (Disability-Adjusted Life Years)	Both	Alcohol use	1997 to 2001	2
2004.5	1	1	1	Global	Pancreatitis	DALYs (Disability-Adjusted Life Years)	Both	Alcohol use	2002 to 2006	3
2009.5	0.982589	0.969053	0.996314	Global	Pancreatitis	DALYs (Disability-Adjusted Life Years)	Both	Alcohol use	2007 to 2011	4
2014.5	0.896552	0.883265	0.910038	Global	Pancreatitis	DALYs (Disability-Adjusted Life Years)	Both	Alcohol use	2012 to 2016	5
2019.5	0.833626	0.819936	0.847545	Global	Pancreatitis	DALYs (Disability-Adjusted Life Years)	Both	Alcohol use	2017 to 2021	6
1994.5	1.0471	1.03505	1.05929	High SDI	Pancreatitis	DALYs (Disability-Adjusted Life Years)	Both	Alcohol use	1992 to 1996	1
1999.5	1.03238	1.02088	1.044	High SDI	Pancreatitis	DALYs (Disability-Adjusted Life Years)	Both	Alcohol use	1997 to 2001	2
2004.5	1	1	1	High SDI	Pancreatitis	DALYs (Disability-Adjusted Life Years)	Both	Alcohol use	2002 to 2006	3
2009.5	0.957381	0.946877	0.968002	High SDI	Pancreatitis	DALYs (Disability-Adjusted Life Years)	Both	Alcohol use	2007 to 2011	4
2014.5	0.858695	0.848925	0.868577	High SDI	Pancreatitis	DALYs (Disability-Adjusted Life Years)	Both	Alcohol use	2012 to 2016	5
2019.5	0.840687	0.830861	0.85063	High SDI	Pancreatitis	DALYs (Disability-Adjusted Life Years)	Both	Alcohol use	2017 to 2021	6
1994.5	0.858264	0.830099	0.887384	High-middle SDI	Pancreatitis	DALYs (Disability-Adjusted Life Years)	Both	Alcohol use	1992 to 1996	1
1999.5	0.855277	0.829771	0.881567	High-middle SDI	Pancreatitis	DALYs (Disability-Adjusted Life Years)	Both	Alcohol use	1997 to 2001	2
2004.5	1	1	1	High-middle SDI	Pancreatitis	DALYs (Disability-Adjusted Life Years)	Both	Alcohol use	2002 to 2006	3
2009.5	0.932916	0.906633	0.959962	High-middle SDI	Pancreatitis	DALYs (Disability-Adjusted Life Years)	Both	Alcohol use	2007 to 2011	4
2014.5	0.7756	0.750647	0.801383	High-middle SDI	Pancreatitis	DALYs (Disability-Adjusted Life Years)	Both	Alcohol use	2012 to 2016	5
2019.5	0.678245	0.652948	0.704521	High-middle SDI	Pancreatitis	DALYs (Disability-Adjusted Life Years)	Both	Alcohol use	2017 to 2021	6
1994.5	0.993288	0.982574	1.00412	Middle SDI	Pancreatitis	DALYs (Disability-Adjusted Life Years)	Both	Alcohol use	1992 to 1996	1
1999.5	0.959109	0.950167	0.968136	Middle SDI	Pancreatitis	DALYs (Disability-Adjusted Life Years)	Both	Alcohol use	1997 to 2001	2
2004.5	1	1	1	Middle SDI	Pancreatitis	DALYs (Disability-Adjusted Life Years)	Both	Alcohol use	2002 to 2006	3
2009.5	1.09643	1.08689	1.10605	Middle SDI	Pancreatitis	DALYs (Disability-Adjusted Life Years)	Both	Alcohol use	2007 to 2011	4
2014.5	1.14694	1.13526	1.15874	Middle SDI	Pancreatitis	DALYs (Disability-Adjusted Life Years)	Both	Alcohol use	2012 to 2016	5
2019.5	1.14905	1.13474	1.16355	Middle SDI	Pancreatitis	DALYs (Disability-Adjusted Life Years)	Both	Alcohol use	2017 to 2021	6
1994.5	0.931805	0.910086	0.954043	Low-middle SDI	Pancreatitis	DALYs (Disability-Adjusted Life Years)	Both	Alcohol use	1992 to 1996	1
1999.5	0.926246	0.908772	0.944056	Low-middle SDI	Pancreatitis	DALYs (Disability-Adjusted Life Years)	Both	Alcohol use	1997 to 2001	2
2004.5	1	1	1	Low-middle SDI	Pancreatitis	DALYs (Disability-Adjusted Life Years)	Both	Alcohol use	2002 to 2006	3
2009.5	1.20781	1.18702	1.22897	Low-middle SDI	Pancreatitis	DALYs (Disability-Adjusted Life Years)	Both	Alcohol use	2007 to 2011	4
2014.5	1.33593	1.30684	1.36566	Low-middle SDI	Pancreatitis	DALYs (Disability-Adjusted Life Years)	Both	Alcohol use	2012 to 2016	5
2019.5	1.34512	1.30713	1.38421	Low-middle SDI	Pancreatitis	DALYs (Disability-Adjusted Life Years)	Both	Alcohol use	2017 to 2021	6
1994.5	1.00301	0.973586	1.03331	Low SDI	Pancreatitis	DALYs (Disability-Adjusted Life Years)	Both	Alcohol use	1992 to 1996	1
1999.5	0.984362	0.961714	1.00754	Low SDI	Pancreatitis	DALYs (Disability-Adjusted Life Years)	Both	Alcohol use	1997 to 2001	2
2004.5	1	1	1	Low SDI	Pancreatitis	DALYs (Disability-Adjusted Life Years)	Both	Alcohol use	2002 to 2006	3
2009.5	1.132	1.10775	1.15678	Low SDI	Pancreatitis	DALYs (Disability-Adjusted Life Years)	Both	Alcohol use	2007 to 2011	4
2014.5	1.28498	1.24924	1.32174	Low SDI	Pancreatitis	DALYs (Disability-Adjusted Life Years)	Both	Alcohol use	2012 to 2016	5
2019.5	1.35144	1.30189	1.40287	Low SDI	Pancreatitis	DALYs (Disability-Adjusted Life Years)	Both	Alcohol use	2017 to 2021	6
