# Supplementary material for: The global, regional and national burden of pancreatitis due to alcohol use: Results from the Global Burden of Disease Study 2021 and projections to 2040
Source: PLoS One. 2025 Jul 29;20(7):e0327831. doi: 10.1371/journal.pone.0327831 (PMC12306793; doi:10.1371/journal.pone.0327831)
Supplement: S7 Table — (XLSX) [file pone.0327831.s007.xlsx]

## Sheet: Table S8
Table S7	Cohort data of Age-Period-Cohort analysis of alcoholic pancreatitis
Cohort	Rate Ratio	CILo	CIHi	location	cause	measure	sex	rei	label	x
1897	1.11768	0.786257	1.5888	Global	Pancreatitis	Deaths	Both	Alcohol use	1892 to 1901	1
1902	1.15972	0.98678	1.36298	Global	Pancreatitis	Deaths	Both	Alcohol use	1897 to 1906	2
1907	1.19716	1.08718	1.31825	Global	Pancreatitis	Deaths	Both	Alcohol use	1902 to 1911	3
1912	1.23167	1.14741	1.32212	Global	Pancreatitis	Deaths	Both	Alcohol use	1907 to 1916	4
1917	1.12302	1.05896	1.19097	Global	Pancreatitis	Deaths	Both	Alcohol use	1912 to 1921	5
1922	1.14645	1.09294	1.20259	Global	Pancreatitis	Deaths	Both	Alcohol use	1917 to 1926	6
1927	1.14413	1.09784	1.19236	Global	Pancreatitis	Deaths	Both	Alcohol use	1922 to 1931	7
1932	1.10223	1.06167	1.14433	Global	Pancreatitis	Deaths	Both	Alcohol use	1927 to 1936	8
1937	1.0764	1.03996	1.11412	Global	Pancreatitis	Deaths	Both	Alcohol use	1932 to 1941	9
1942	1.02842	0.995077	1.06288	Global	Pancreatitis	Deaths	Both	Alcohol use	1937 to 1946	10
1947	1	1	1	Global	Pancreatitis	Deaths	Both	Alcohol use	1942 to 1951	11
1952	1.04607	1.01456	1.07856	Global	Pancreatitis	Deaths	Both	Alcohol use	1947 to 1956	12
1957	1.05501	1.02234	1.08873	Global	Pancreatitis	Deaths	Both	Alcohol use	1952 to 1961	13
1962	0.984888	0.952671	1.01819	Global	Pancreatitis	Deaths	Both	Alcohol use	1957 to 1966	14
1967	0.87013	0.8392	0.902199	Global	Pancreatitis	Deaths	Both	Alcohol use	1962 to 1971	15
1972	0.89238	0.858091	0.928038	Global	Pancreatitis	Deaths	Both	Alcohol use	1967 to 1976	16
1977	0.954072	0.913037	0.996951	Global	Pancreatitis	Deaths	Both	Alcohol use	1972 to 1981	17
1982	0.955011	0.907957	1.0045	Global	Pancreatitis	Deaths	Both	Alcohol use	1977 to 1986	18
1987	0.902479	0.848216	0.960215	Global	Pancreatitis	Deaths	Both	Alcohol use	1982 to 1991	19
1992	0.862743	0.792426	0.939301	Global	Pancreatitis	Deaths	Both	Alcohol use	1987 to 1996	20
1997	0.83527	0.724719	0.962684	Global	Pancreatitis	Deaths	Both	Alcohol use	1992 to 2001	21
2002	0.840136	0.594187	1.18789	Global	Pancreatitis	Deaths	Both	Alcohol use	1997 to 2006	22
1897	1.22513	0.788686	1.9031	High SDI	Pancreatitis	Deaths	Both	Alcohol use	1892 to 1901	1
1902	1.32195	1.07151	1.63093	High SDI	Pancreatitis	Deaths	Both	Alcohol use	1897 to 1906	2
1907	1.39259	1.21794	1.59229	High SDI	Pancreatitis	Deaths	Both	Alcohol use	1902 to 1911	3
1912	1.42243	1.28151	1.57885	High SDI	Pancreatitis	Deaths	Both	Alcohol use	1907 to 1916	4
1917	1.31884	1.20285	1.44601	High SDI	Pancreatitis	Deaths	Both	Alcohol use	1912 to 1921	5
1922	1.34415	1.24225	1.45441	High SDI	Pancreatitis	Deaths	Both	Alcohol use	1917 to 1926	6
1927	1.32027	1.22864	1.41873	High SDI	Pancreatitis	Deaths	Both	Alcohol use	1922 to 1931	7
1932	1.25592	1.17349	1.34415	High SDI	Pancreatitis	Deaths	Both	Alcohol use	1927 to 1936	8
1937	1.15078	1.07806	1.22839	High SDI	Pancreatitis	Deaths	Both	Alcohol use	1932 to 1941	9
1942	1.06417	0.99859	1.13406	High SDI	Pancreatitis	Deaths	Both	Alcohol use	1937 to 1946	10
1947	1	1	1	High SDI	Pancreatitis	Deaths	Both	Alcohol use	1942 to 1951	11
1952	1.02427	0.962068	1.09049	High SDI	Pancreatitis	Deaths	Both	Alcohol use	1947 to 1956	12
1957	1.01079	0.945822	1.08022	High SDI	Pancreatitis	Deaths	Both	Alcohol use	1952 to 1961	13
1962	0.923218	0.858279	0.993071	High SDI	Pancreatitis	Deaths	Both	Alcohol use	1957 to 1966	14
1967	0.813126	0.748111	0.88379	High SDI	Pancreatitis	Deaths	Both	Alcohol use	1962 to 1971	15
1972	0.731973	0.66442	0.806394	High SDI	Pancreatitis	Deaths	Both	Alcohol use	1967 to 1976	16
1977	0.699704	0.622985	0.78587	High SDI	Pancreatitis	Deaths	Both	Alcohol use	1972 to 1981	17
1982	0.693899	0.603249	0.798171	High SDI	Pancreatitis	Deaths	Both	Alcohol use	1977 to 1986	18
1987	0.685046	0.571846	0.820655	High SDI	Pancreatitis	Deaths	Both	Alcohol use	1982 to 1991	19
1992	0.66032	0.508714	0.857109	High SDI	Pancreatitis	Deaths	Both	Alcohol use	1987 to 1996	20
1997	0.574013	0.364283	0.904493	High SDI	Pancreatitis	Deaths	Both	Alcohol use	1992 to 2001	21
2002	0.492278	0.171491	1.41312	High SDI	Pancreatitis	Deaths	Both	Alcohol use	1997 to 2006	22
1897	1.38077	0.696578	2.73701	High-middle SDI	Pancreatitis	Deaths	Both	Alcohol use	1892 to 1901	1
1902	1.40351	1.04757	1.88039	High-middle SDI	Pancreatitis	Deaths	Both	Alcohol use	1897 to 1906	2
1907	1.36048	1.14741	1.61312	High-middle SDI	Pancreatitis	Deaths	Both	Alcohol use	1902 to 1911	3
1912	1.3424	1.18872	1.51594	High-middle SDI	Pancreatitis	Deaths	Both	Alcohol use	1907 to 1916	4
1917	1.23044	1.11414	1.35887	High-middle SDI	Pancreatitis	Deaths	Both	Alcohol use	1912 to 1921	5
1922	1.18625	1.09521	1.28487	High-middle SDI	Pancreatitis	Deaths	Both	Alcohol use	1917 to 1926	6
1927	1.16422	1.08902	1.24462	High-middle SDI	Pancreatitis	Deaths	Both	Alcohol use	1922 to 1931	7
1932	1.12202	1.05681	1.19125	High-middle SDI	Pancreatitis	Deaths	Both	Alcohol use	1927 to 1936	8
1937	1.12863	1.06935	1.1912	High-middle SDI	Pancreatitis	Deaths	Both	Alcohol use	1932 to 1941	9
1942	1.06224	1.00835	1.11901	High-middle SDI	Pancreatitis	Deaths	Both	Alcohol use	1937 to 1946	10
1947	1	1	1	High-middle SDI	Pancreatitis	Deaths	Both	Alcohol use	1942 to 1951	11
1952	1.0508	1.00291	1.10099	High-middle SDI	Pancreatitis	Deaths	Both	Alcohol use	1947 to 1956	12
1957	1.05282	1.00385	1.10419	High-middle SDI	Pancreatitis	Deaths	Both	Alcohol use	1952 to 1961	13
1962	0.946743	0.900019	0.995893	High-middle SDI	Pancreatitis	Deaths	Both	Alcohol use	1957 to 1966	14
1967	0.759401	0.718301	0.802853	High-middle SDI	Pancreatitis	Deaths	Both	Alcohol use	1962 to 1971	15
1972	0.789169	0.742873	0.83835	High-middle SDI	Pancreatitis	Deaths	Both	Alcohol use	1967 to 1976	16
1977	0.906981	0.847947	0.970125	High-middle SDI	Pancreatitis	Deaths	Both	Alcohol use	1972 to 1981	17
1982	0.905105	0.837157	0.978567	High-middle SDI	Pancreatitis	Deaths	Both	Alcohol use	1977 to 1986	18
1987	0.754873	0.68413	0.832931	High-middle SDI	Pancreatitis	Deaths	Both	Alcohol use	1982 to 1991	19
1992	0.600059	0.514399	0.699984	High-middle SDI	Pancreatitis	Deaths	Both	Alcohol use	1987 to 1996	20
1997	0.514398	0.380089	0.696167	High-middle SDI	Pancreatitis	Deaths	Both	Alcohol use	1992 to 2001	21
2002	0.563667	0.270149	1.17609	High-middle SDI	Pancreatitis	Deaths	Both	Alcohol use	1997 to 2006	22
1897	0.32684	0.044423	2.40472	Middle SDI	Pancreatitis	Deaths	Both	Alcohol use	1892 to 1901	1
1902	0.517846	0.261917	1.02385	Middle SDI	Pancreatitis	Deaths	Both	Alcohol use	1897 to 1906	2
1907	0.586138	0.412412	0.833045	Middle SDI	Pancreatitis	Deaths	Both	Alcohol use	1902 to 1911	3
1912	0.655327	0.516907	0.830814	Middle SDI	Pancreatitis	Deaths	Both	Alcohol use	1907 to 1916	4
1917	0.712089	0.602777	0.841224	Middle SDI	Pancreatitis	Deaths	Both	Alcohol use	1912 to 1921	5
1922	0.779237	0.68617	0.884926	Middle SDI	Pancreatitis	Deaths	Both	Alcohol use	1917 to 1926	6
1927	0.850047	0.765682	0.943708	Middle SDI	Pancreatitis	Deaths	Both	Alcohol use	1922 to 1931	7
1932	0.911225	0.83224	0.997706	Middle SDI	Pancreatitis	Deaths	Both	Alcohol use	1927 to 1936	8
1937	0.95482	0.879832	1.0362	Middle SDI	Pancreatitis	Deaths	Both	Alcohol use	1932 to 1941	9
1942	0.993214	0.920449	1.07173	Middle SDI	Pancreatitis	Deaths	Both	Alcohol use	1937 to 1946	10
1947	1	1	1	Middle SDI	Pancreatitis	Deaths	Both	Alcohol use	1942 to 1951	11
1952	1.00197	0.933186	1.07582	Middle SDI	Pancreatitis	Deaths	Both	Alcohol use	1947 to 1956	12
1957	1.04289	0.969433	1.12192	Middle SDI	Pancreatitis	Deaths	Both	Alcohol use	1952 to 1961	13
1962	1.03197	0.956477	1.11343	Middle SDI	Pancreatitis	Deaths	Both	Alcohol use	1957 to 1966	14
1967	1.0117	0.933893	1.096	Middle SDI	Pancreatitis	Deaths	Both	Alcohol use	1962 to 1971	15
1972	1.05698	0.970002	1.15175	Middle SDI	Pancreatitis	Deaths	Both	Alcohol use	1967 to 1976	16
1977	1.12933	1.02637	1.24261	Middle SDI	Pancreatitis	Deaths	Both	Alcohol use	1972 to 1981	17
1982	1.15807	1.03991	1.28966	Middle SDI	Pancreatitis	Deaths	Both	Alcohol use	1977 to 1986	18
1987	1.16409	1.02513	1.32189	Middle SDI	Pancreatitis	Deaths	Both	Alcohol use	1982 to 1991	19
1992	1.28123	1.08768	1.50923	Middle SDI	Pancreatitis	Deaths	Both	Alcohol use	1987 to 1996	20
1997	1.42012	1.10218	1.82976	Middle SDI	Pancreatitis	Deaths	Both	Alcohol use	1992 to 2001	21
2002	1.57011	0.898715	2.74307	Middle SDI	Pancreatitis	Deaths	Both	Alcohol use	1997 to 2006	22
1897	0.0626653	0.00012303	31.9185	Low-middle SDI	Pancreatitis	Deaths	Both	Alcohol use	1892 to 1901	1
1902	0.383475	0.117048	1.25635	Low-middle SDI	Pancreatitis	Deaths	Both	Alcohol use	1897 to 1906	2
1907	0.421708	0.235475	0.755231	Low-middle SDI	Pancreatitis	Deaths	Both	Alcohol use	1902 to 1911	3
1912	0.487341	0.326378	0.727687	Low-middle SDI	Pancreatitis	Deaths	Both	Alcohol use	1907 to 1916	4
1917	0.551939	0.420543	0.72439	Low-middle SDI	Pancreatitis	Deaths	Both	Alcohol use	1912 to 1921	5
1922	0.637413	0.524965	0.773948	Low-middle SDI	Pancreatitis	Deaths	Both	Alcohol use	1917 to 1926	6
1927	0.708775	0.607915	0.826369	Low-middle SDI	Pancreatitis	Deaths	Both	Alcohol use	1922 to 1931	7
1932	0.775494	0.681336	0.882664	Low-middle SDI	Pancreatitis	Deaths	Both	Alcohol use	1927 to 1936	8
1937	0.826051	0.737929	0.924697	Low-middle SDI	Pancreatitis	Deaths	Both	Alcohol use	1932 to 1941	9
1942	0.922484	0.832364	1.02236	Low-middle SDI	Pancreatitis	Deaths	Both	Alcohol use	1937 to 1946	10
1947	1	1	1	Low-middle SDI	Pancreatitis	Deaths	Both	Alcohol use	1942 to 1951	11
1952	1.06104	0.964654	1.16706	Low-middle SDI	Pancreatitis	Deaths	Both	Alcohol use	1947 to 1956	12
1957	1.14607	1.03997	1.263	Low-middle SDI	Pancreatitis	Deaths	Both	Alcohol use	1952 to 1961	13
1962	1.24341	1.12524	1.37398	Low-middle SDI	Pancreatitis	Deaths	Both	Alcohol use	1957 to 1966	14
1967	1.34039	1.20548	1.4904	Low-middle SDI	Pancreatitis	Deaths	Both	Alcohol use	1962 to 1971	15
1972	1.47953	1.32356	1.65388	Low-middle SDI	Pancreatitis	Deaths	Both	Alcohol use	1967 to 1976	16
1977	1.65255	1.46207	1.86784	Low-middle SDI	Pancreatitis	Deaths	Both	Alcohol use	1972 to 1981	17
1982	1.73965	1.51771	1.99405	Low-middle SDI	Pancreatitis	Deaths	Both	Alcohol use	1977 to 1986	18
1987	1.84999	1.57706	2.17014	Low-middle SDI	Pancreatitis	Deaths	Both	Alcohol use	1982 to 1991	19
1992	1.96753	1.61432	2.39802	Low-middle SDI	Pancreatitis	Deaths	Both	Alcohol use	1987 to 1996	20
1997	1.99952	1.4767	2.70744	Low-middle SDI	Pancreatitis	Deaths	Both	Alcohol use	1992 to 2001	21
2002	2.21304	0.945437	5.1802	Low-middle SDI	Pancreatitis	Deaths	Both	Alcohol use	1997 to 2006	22
1897	0.224613	0.000396633	127.199	Low SDI	Pancreatitis	Deaths	Both	Alcohol use	1892 to 1901	1
1902	0.760327	0.101977	5.66891	Low SDI	Pancreatitis	Deaths	Both	Alcohol use	1897 to 1906	2
1907	0.582881	0.227926	1.49062	Low SDI	Pancreatitis	Deaths	Both	Alcohol use	1902 to 1911	3
1912	0.630954	0.328769	1.21089	Low SDI	Pancreatitis	Deaths	Both	Alcohol use	1907 to 1916	4
1917	0.656824	0.424172	1.01708	Low SDI	Pancreatitis	Deaths	Both	Alcohol use	1912 to 1921	5
1922	0.707289	0.511635	0.977764	Low SDI	Pancreatitis	Deaths	Both	Alcohol use	1917 to 1926	6
1927	0.77844	0.597434	1.01429	Low SDI	Pancreatitis	Deaths	Both	Alcohol use	1922 to 1931	7
1932	0.848513	0.677754	1.06229	Low SDI	Pancreatitis	Deaths	Both	Alcohol use	1927 to 1936	8
1937	0.887009	0.73265	1.07389	Low SDI	Pancreatitis	Deaths	Both	Alcohol use	1932 to 1941	9
1942	0.946585	0.792684	1.13037	Low SDI	Pancreatitis	Deaths	Both	Alcohol use	1937 to 1946	10
1947	1	1	1	Low SDI	Pancreatitis	Deaths	Both	Alcohol use	1942 to 1951	11
1952	1.07484	0.91477	1.26292	Low SDI	Pancreatitis	Deaths	Both	Alcohol use	1947 to 1956	12
1957	1.14562	0.97472	1.34648	Low SDI	Pancreatitis	Deaths	Both	Alcohol use	1952 to 1961	13
1962	1.25286	1.06432	1.47479	Low SDI	Pancreatitis	Deaths	Both	Alcohol use	1957 to 1966	14
1967	1.29154	1.08376	1.53917	Low SDI	Pancreatitis	Deaths	Both	Alcohol use	1962 to 1971	15
1972	1.37492	1.14632	1.6491	Low SDI	Pancreatitis	Deaths	Both	Alcohol use	1967 to 1976	16
1977	1.48424	1.20938	1.82158	Low SDI	Pancreatitis	Deaths	Both	Alcohol use	1972 to 1981	17
1982	1.55758	1.23679	1.96156	Low SDI	Pancreatitis	Deaths	Both	Alcohol use	1977 to 1986	18
1987	1.68356	1.27987	2.21457	Low SDI	Pancreatitis	Deaths	Both	Alcohol use	1982 to 1991	19
1992	1.79059	1.2848	2.49548	Low SDI	Pancreatitis	Deaths	Both	Alcohol use	1987 to 1996	20
1997	1.81532	1.10512	2.98193	Low SDI	Pancreatitis	Deaths	Both	Alcohol use	1992 to 2001	21
2002	2.11117	0.724558	6.1514	Low SDI	Pancreatitis	Deaths	Both	Alcohol use	1997 to 2006	22
1897	1.15931	0.722117	1.86118	Global	Pancreatitis	DALYs (Disability-Adjusted Life Years)	Both	Alcohol use	1892 to 1901	1
1902	1.20555	0.979134	1.48432	Global	Pancreatitis	DALYs (Disability-Adjusted Life Years)	Both	Alcohol use	1897 to 1906	2
1907	1.23849	1.10393	1.38944	Global	Pancreatitis	DALYs (Disability-Adjusted Life Years)	Both	Alcohol use	1902 to 1911	3
1912	1.27066	1.17687	1.37193	Global	Pancreatitis	DALYs (Disability-Adjusted Life Years)	Both	Alcohol use	1907 to 1916	4
1917	1.15387	1.08961	1.22193	Global	Pancreatitis	DALYs (Disability-Adjusted Life Years)	Both	Alcohol use	1912 to 1921	5
1922	1.17129	1.12296	1.22171	Global	Pancreatitis	DALYs (Disability-Adjusted Life Years)	Both	Alcohol use	1917 to 1926	6
1927	1.17602	1.1375	1.21584	Global	Pancreatitis	DALYs (Disability-Adjusted Life Years)	Both	Alcohol use	1922 to 1931	7
1932	1.12229	1.09096	1.15452	Global	Pancreatitis	DALYs (Disability-Adjusted Life Years)	Both	Alcohol use	1927 to 1936	8
1937	1.10107	1.07439	1.12843	Global	Pancreatitis	DALYs (Disability-Adjusted Life Years)	Both	Alcohol use	1932 to 1941	9
1942	1.03121	1.00813	1.05482	Global	Pancreatitis	DALYs (Disability-Adjusted Life Years)	Both	Alcohol use	1937 to 1946	10
1947	1	1	1	Global	Pancreatitis	DALYs (Disability-Adjusted Life Years)	Both	Alcohol use	1942 to 1951	11
1952	1.04149	1.02129	1.06208	Global	Pancreatitis	DALYs (Disability-Adjusted Life Years)	Both	Alcohol use	1947 to 1956	12
1957	1.04378	1.02348	1.06449	Global	Pancreatitis	DALYs (Disability-Adjusted Life Years)	Both	Alcohol use	1952 to 1961	13
1962	0.968055	0.948595	0.987913	Global	Pancreatitis	DALYs (Disability-Adjusted Life Years)	Both	Alcohol use	1957 to 1966	14
1967	0.85179	0.833635	0.870339	Global	Pancreatitis	DALYs (Disability-Adjusted Life Years)	Both	Alcohol use	1962 to 1971	15
1972	0.872647	0.852978	0.89277	Global	Pancreatitis	DALYs (Disability-Adjusted Life Years)	Both	Alcohol use	1967 to 1976	16
1977	0.931289	0.908437	0.954715	Global	Pancreatitis	DALYs (Disability-Adjusted Life Years)	Both	Alcohol use	1972 to 1981	17
1982	0.933927	0.908558	0.960005	Global	Pancreatitis	DALYs (Disability-Adjusted Life Years)	Both	Alcohol use	1977 to 1986	18
1987	0.885785	0.857624	0.914871	Global	Pancreatitis	DALYs (Disability-Adjusted Life Years)	Both	Alcohol use	1982 to 1991	19
1992	0.846347	0.811521	0.882667	Global	Pancreatitis	DALYs (Disability-Adjusted Life Years)	Both	Alcohol use	1987 to 1996	20
1997	0.815499	0.763505	0.871034	Global	Pancreatitis	DALYs (Disability-Adjusted Life Years)	Both	Alcohol use	1992 to 2001	21
2002	0.814049	0.701275	0.94496	Global	Pancreatitis	DALYs (Disability-Adjusted Life Years)	Both	Alcohol use	1997 to 2006	22
1897	1.21784	0.989487	1.49889	High SDI	Pancreatitis	DALYs (Disability-Adjusted Life Years)	Both	Alcohol use	1892 to 1901	1
1902	1.2809	1.16483	1.40854	High SDI	Pancreatitis	DALYs (Disability-Adjusted Life Years)	Both	Alcohol use	1897 to 1906	2
1907	1.34796	1.27536	1.42468	High SDI	Pancreatitis	DALYs (Disability-Adjusted Life Years)	Both	Alcohol use	1902 to 1911	3
1912	1.37574	1.3235	1.43004	High SDI	Pancreatitis	DALYs (Disability-Adjusted Life Years)	Both	Alcohol use	1907 to 1916	4
1917	1.28029	1.24115	1.32067	High SDI	Pancreatitis	DALYs (Disability-Adjusted Life Years)	Both	Alcohol use	1912 to 1921	5
1922	1.30286	1.27179	1.33469	High SDI	Pancreatitis	DALYs (Disability-Adjusted Life Years)	Both	Alcohol use	1917 to 1926	6
1927	1.28205	1.25607	1.30858	High SDI	Pancreatitis	DALYs (Disability-Adjusted Life Years)	Both	Alcohol use	1922 to 1931	7
1932	1.22419	1.20201	1.24679	High SDI	Pancreatitis	DALYs (Disability-Adjusted Life Years)	Both	Alcohol use	1927 to 1936	8
1937	1.13383	1.11501	1.15297	High SDI	Pancreatitis	DALYs (Disability-Adjusted Life Years)	Both	Alcohol use	1932 to 1941	9
1942	1.05662	1.04023	1.07326	High SDI	Pancreatitis	DALYs (Disability-Adjusted Life Years)	Both	Alcohol use	1937 to 1946	10
1947	1	1	1	High SDI	Pancreatitis	DALYs (Disability-Adjusted Life Years)	Both	Alcohol use	1942 to 1951	11
1952	1.01513	1.00073	1.02974	High SDI	Pancreatitis	DALYs (Disability-Adjusted Life Years)	Both	Alcohol use	1947 to 1956	12
1957	0.99665	0.982118	1.0114	High SDI	Pancreatitis	DALYs (Disability-Adjusted Life Years)	Both	Alcohol use	1952 to 1961	13
1962	0.911883	0.897754	0.926234	High SDI	Pancreatitis	DALYs (Disability-Adjusted Life Years)	Both	Alcohol use	1957 to 1966	14
1967	0.808972	0.795171	0.823013	High SDI	Pancreatitis	DALYs (Disability-Adjusted Life Years)	Both	Alcohol use	1962 to 1971	15
1972	0.731989	0.718006	0.746244	High SDI	Pancreatitis	DALYs (Disability-Adjusted Life Years)	Both	Alcohol use	1967 to 1976	16
1977	0.698742	0.683353	0.714479	High SDI	Pancreatitis	DALYs (Disability-Adjusted Life Years)	Both	Alcohol use	1972 to 1981	17
1982	0.688779	0.671238	0.706778	High SDI	Pancreatitis	DALYs (Disability-Adjusted Life Years)	Both	Alcohol use	1977 to 1986	18
1987	0.678194	0.656981	0.700092	High SDI	Pancreatitis	DALYs (Disability-Adjusted Life Years)	Both	Alcohol use	1982 to 1991	19
1992	0.654954	0.627158	0.683982	High SDI	Pancreatitis	DALYs (Disability-Adjusted Life Years)	Both	Alcohol use	1987 to 1996	20
1997	0.576371	0.537035	0.618587	High SDI	Pancreatitis	DALYs (Disability-Adjusted Life Years)	Both	Alcohol use	1992 to 2001	21
2002	0.479117	0.409783	0.560181	High SDI	Pancreatitis	DALYs (Disability-Adjusted Life Years)	Both	Alcohol use	1997 to 2006	22
1897	1.54962	0.435402	5.51521	High-middle SDI	Pancreatitis	DALYs (Disability-Adjusted Life Years)	Both	Alcohol use	1892 to 1901	1
1902	1.49945	0.880478	2.55355	High-middle SDI	Pancreatitis	DALYs (Disability-Adjusted Life Years)	Both	Alcohol use	1897 to 1906	2
1907	1.46082	1.09804	1.94345	High-middle SDI	Pancreatitis	DALYs (Disability-Adjusted Life Years)	Both	Alcohol use	1902 to 1911	3
1912	1.43504	1.19425	1.72437	High-middle SDI	Pancreatitis	DALYs (Disability-Adjusted Life Years)	Both	Alcohol use	1907 to 1916	4
1917	1.30195	1.13803	1.48947	High-middle SDI	Pancreatitis	DALYs (Disability-Adjusted Life Years)	Both	Alcohol use	1912 to 1921	5
1922	1.24604	1.13057	1.37329	High-middle SDI	Pancreatitis	DALYs (Disability-Adjusted Life Years)	Both	Alcohol use	1917 to 1926	6
1927	1.23478	1.14757	1.32861	High-middle SDI	Pancreatitis	DALYs (Disability-Adjusted Life Years)	Both	Alcohol use	1922 to 1931	7
1932	1.1601	1.09119	1.23337	High-middle SDI	Pancreatitis	DALYs (Disability-Adjusted Life Years)	Both	Alcohol use	1927 to 1936	8
1937	1.16986	1.11075	1.23211	High-middle SDI	Pancreatitis	DALYs (Disability-Adjusted Life Years)	Both	Alcohol use	1932 to 1941	9
1942	1.06364	1.0134	1.11637	High-middle SDI	Pancreatitis	DALYs (Disability-Adjusted Life Years)	Both	Alcohol use	1937 to 1946	10
1947	1	1	1	High-middle SDI	Pancreatitis	DALYs (Disability-Adjusted Life Years)	Both	Alcohol use	1942 to 1951	11
1952	1.03844	0.99699	1.08161	High-middle SDI	Pancreatitis	DALYs (Disability-Adjusted Life Years)	Both	Alcohol use	1947 to 1956	12
1957	1.03478	0.993458	1.07782	High-middle SDI	Pancreatitis	DALYs (Disability-Adjusted Life Years)	Both	Alcohol use	1952 to 1961	13
1962	0.925665	0.88719	0.965809	High-middle SDI	Pancreatitis	DALYs (Disability-Adjusted Life Years)	Both	Alcohol use	1957 to 1966	14
1967	0.740987	0.707966	0.775548	High-middle SDI	Pancreatitis	DALYs (Disability-Adjusted Life Years)	Both	Alcohol use	1962 to 1971	15
1972	0.772191	0.735683	0.81051	High-middle SDI	Pancreatitis	DALYs (Disability-Adjusted Life Years)	Both	Alcohol use	1967 to 1976	16
1977	0.885784	0.84045	0.933563	High-middle SDI	Pancreatitis	DALYs (Disability-Adjusted Life Years)	Both	Alcohol use	1972 to 1981	17
1982	0.891052	0.840209	0.944972	High-middle SDI	Pancreatitis	DALYs (Disability-Adjusted Life Years)	Both	Alcohol use	1977 to 1986	18
1987	0.75257	0.701221	0.807679	High-middle SDI	Pancreatitis	DALYs (Disability-Adjusted Life Years)	Both	Alcohol use	1982 to 1991	19
1992	0.611588	0.55155	0.678161	High-middle SDI	Pancreatitis	DALYs (Disability-Adjusted Life Years)	Both	Alcohol use	1987 to 1996	20
1997	0.530739	0.439592	0.640786	High-middle SDI	Pancreatitis	DALYs (Disability-Adjusted Life Years)	Both	Alcohol use	1992 to 2001	21
2002	0.58836	0.38784	0.892554	High-middle SDI	Pancreatitis	DALYs (Disability-Adjusted Life Years)	Both	Alcohol use	1997 to 2006	22
1897	0.464617	0.260264	0.829426	Middle SDI	Pancreatitis	DALYs (Disability-Adjusted Life Years)	Both	Alcohol use	1892 to 1901	1
1902	0.526038	0.419643	0.659407	Middle SDI	Pancreatitis	DALYs (Disability-Adjusted Life Years)	Both	Alcohol use	1897 to 1906	2
1907	0.596349	0.534743	0.665053	Middle SDI	Pancreatitis	DALYs (Disability-Adjusted Life Years)	Both	Alcohol use	1902 to 1911	3
1912	0.657771	0.614539	0.704043	Middle SDI	Pancreatitis	DALYs (Disability-Adjusted Life Years)	Both	Alcohol use	1907 to 1916	4
1917	0.718547	0.688567	0.749832	Middle SDI	Pancreatitis	DALYs (Disability-Adjusted Life Years)	Both	Alcohol use	1912 to 1921	5
1922	0.782114	0.759287	0.805627	Middle SDI	Pancreatitis	DALYs (Disability-Adjusted Life Years)	Both	Alcohol use	1917 to 1926	6
1927	0.851488	0.832575	0.870831	Middle SDI	Pancreatitis	DALYs (Disability-Adjusted Life Years)	Both	Alcohol use	1922 to 1931	7
1932	0.908053	0.891644	0.924764	Middle SDI	Pancreatitis	DALYs (Disability-Adjusted Life Years)	Both	Alcohol use	1927 to 1936	8
1937	0.950777	0.93608	0.965704	Middle SDI	Pancreatitis	DALYs (Disability-Adjusted Life Years)	Both	Alcohol use	1932 to 1941	9
1942	0.991608	0.9779	1.00551	Middle SDI	Pancreatitis	DALYs (Disability-Adjusted Life Years)	Both	Alcohol use	1937 to 1946	10
1947	1	1	1	Middle SDI	Pancreatitis	DALYs (Disability-Adjusted Life Years)	Both	Alcohol use	1942 to 1951	11
1952	1.00131	0.989309	1.01345	Middle SDI	Pancreatitis	DALYs (Disability-Adjusted Life Years)	Both	Alcohol use	1947 to 1956	12
1957	1.04168	1.02923	1.05429	Middle SDI	Pancreatitis	DALYs (Disability-Adjusted Life Years)	Both	Alcohol use	1952 to 1961	13
1962	1.03432	1.02177	1.04703	Middle SDI	Pancreatitis	DALYs (Disability-Adjusted Life Years)	Both	Alcohol use	1957 to 1966	14
1967	1.01566	1.00297	1.02852	Middle SDI	Pancreatitis	DALYs (Disability-Adjusted Life Years)	Both	Alcohol use	1962 to 1971	15
1972	1.0589	1.04503	1.07296	Middle SDI	Pancreatitis	DALYs (Disability-Adjusted Life Years)	Both	Alcohol use	1967 to 1976	16
1977	1.1294	1.11342	1.14561	Middle SDI	Pancreatitis	DALYs (Disability-Adjusted Life Years)	Both	Alcohol use	1972 to 1981	17
1982	1.16169	1.14385	1.17981	Middle SDI	Pancreatitis	DALYs (Disability-Adjusted Life Years)	Both	Alcohol use	1977 to 1986	18
1987	1.16704	1.14679	1.18765	Middle SDI	Pancreatitis	DALYs (Disability-Adjusted Life Years)	Both	Alcohol use	1982 to 1991	19
1992	1.28945	1.26218	1.31731	Middle SDI	Pancreatitis	DALYs (Disability-Adjusted Life Years)	Both	Alcohol use	1987 to 1996	20
1997	1.43177	1.38809	1.47683	Middle SDI	Pancreatitis	DALYs (Disability-Adjusted Life Years)	Both	Alcohol use	1992 to 2001	21
2002	1.58251	1.4843	1.6872	Middle SDI	Pancreatitis	DALYs (Disability-Adjusted Life Years)	Both	Alcohol use	1997 to 2006	22
1897	0.280757	0.0673816	1.16982	Low-middle SDI	Pancreatitis	DALYs (Disability-Adjusted Life Years)	Both	Alcohol use	1892 to 1901	1
1902	0.335895	0.186164	0.606053	Low-middle SDI	Pancreatitis	DALYs (Disability-Adjusted Life Years)	Both	Alcohol use	1897 to 1906	2
1907	0.411933	0.316487	0.536163	Low-middle SDI	Pancreatitis	DALYs (Disability-Adjusted Life Years)	Both	Alcohol use	1902 to 1911	3
1912	0.47843	0.404429	0.56597	Low-middle SDI	Pancreatitis	DALYs (Disability-Adjusted Life Years)	Both	Alcohol use	1907 to 1916	4
1917	0.556079	0.502765	0.615047	Low-middle SDI	Pancreatitis	DALYs (Disability-Adjusted Life Years)	Both	Alcohol use	1912 to 1921	5
1922	0.64193	0.601567	0.685002	Low-middle SDI	Pancreatitis	DALYs (Disability-Adjusted Life Years)	Both	Alcohol use	1917 to 1926	6
1927	0.709221	0.676347	0.743694	Low-middle SDI	Pancreatitis	DALYs (Disability-Adjusted Life Years)	Both	Alcohol use	1922 to 1931	7
1932	0.779222	0.75057	0.808967	Low-middle SDI	Pancreatitis	DALYs (Disability-Adjusted Life Years)	Both	Alcohol use	1927 to 1936	8
1937	0.829127	0.803966	0.855076	Low-middle SDI	Pancreatitis	DALYs (Disability-Adjusted Life Years)	Both	Alcohol use	1932 to 1941	9
1942	0.925708	0.900898	0.951201	Low-middle SDI	Pancreatitis	DALYs (Disability-Adjusted Life Years)	Both	Alcohol use	1937 to 1946	10
1947	1	1	1	Low-middle SDI	Pancreatitis	DALYs (Disability-Adjusted Life Years)	Both	Alcohol use	1942 to 1951	11
1952	1.06544	1.04082	1.09064	Low-middle SDI	Pancreatitis	DALYs (Disability-Adjusted Life Years)	Both	Alcohol use	1947 to 1956	12
1957	1.15024	1.12391	1.17719	Low-middle SDI	Pancreatitis	DALYs (Disability-Adjusted Life Years)	Both	Alcohol use	1952 to 1961	13
1962	1.24618	1.21748	1.27555	Low-middle SDI	Pancreatitis	DALYs (Disability-Adjusted Life Years)	Both	Alcohol use	1957 to 1966	14
1967	1.34737	1.31529	1.38023	Low-middle SDI	Pancreatitis	DALYs (Disability-Adjusted Life Years)	Both	Alcohol use	1962 to 1971	15
1972	1.48931	1.45279	1.52675	Low-middle SDI	Pancreatitis	DALYs (Disability-Adjusted Life Years)	Both	Alcohol use	1967 to 1976	16
1977	1.65876	1.61534	1.70335	Low-middle SDI	Pancreatitis	DALYs (Disability-Adjusted Life Years)	Both	Alcohol use	1972 to 1981	17
1982	1.75058	1.7013	1.80128	Low-middle SDI	Pancreatitis	DALYs (Disability-Adjusted Life Years)	Both	Alcohol use	1977 to 1986	18
1987	1.86555	1.80683	1.92618	Low-middle SDI	Pancreatitis	DALYs (Disability-Adjusted Life Years)	Both	Alcohol use	1982 to 1991	19
1992	1.98284	1.90925	2.05927	Low-middle SDI	Pancreatitis	DALYs (Disability-Adjusted Life Years)	Both	Alcohol use	1987 to 1996	20
1997	2.01636	1.91039	2.12822	Low-middle SDI	Pancreatitis	DALYs (Disability-Adjusted Life Years)	Both	Alcohol use	1992 to 2001	21
2002	2.20691	1.91989	2.53685	Low-middle SDI	Pancreatitis	DALYs (Disability-Adjusted Life Years)	Both	Alcohol use	1997 to 2006	22
1897	0.385666	0.0510229	2.91512	Low SDI	Pancreatitis	DALYs (Disability-Adjusted Life Years)	Both	Alcohol use	1892 to 1901	1
1902	0.448164	0.194969	1.03017	Low SDI	Pancreatitis	DALYs (Disability-Adjusted Life Years)	Both	Alcohol use	1897 to 1906	2
1907	0.529588	0.389942	0.719244	Low SDI	Pancreatitis	DALYs (Disability-Adjusted Life Years)	Both	Alcohol use	1902 to 1911	3
1912	0.598728	0.493675	0.726136	Low SDI	Pancreatitis	DALYs (Disability-Adjusted Life Years)	Both	Alcohol use	1907 to 1916	4
1917	0.662772	0.592411	0.741491	Low SDI	Pancreatitis	DALYs (Disability-Adjusted Life Years)	Both	Alcohol use	1912 to 1921	5
1922	0.712408	0.66063	0.768244	Low SDI	Pancreatitis	DALYs (Disability-Adjusted Life Years)	Both	Alcohol use	1917 to 1926	6
1927	0.774274	0.731054	0.820049	Low SDI	Pancreatitis	DALYs (Disability-Adjusted Life Years)	Both	Alcohol use	1922 to 1931	7
1932	0.844103	0.806411	0.883557	Low SDI	Pancreatitis	DALYs (Disability-Adjusted Life Years)	Both	Alcohol use	1927 to 1936	8
1937	0.879893	0.848639	0.912298	Low SDI	Pancreatitis	DALYs (Disability-Adjusted Life Years)	Both	Alcohol use	1932 to 1941	9
1942	0.943867	0.913662	0.97507	Low SDI	Pancreatitis	DALYs (Disability-Adjusted Life Years)	Both	Alcohol use	1937 to 1946	10
1947	1	1	1	Low SDI	Pancreatitis	DALYs (Disability-Adjusted Life Years)	Both	Alcohol use	1942 to 1951	11
1952	1.07132	1.04229	1.10116	Low SDI	Pancreatitis	DALYs (Disability-Adjusted Life Years)	Both	Alcohol use	1947 to 1956	12
1957	1.14559	1.11519	1.17682	Low SDI	Pancreatitis	DALYs (Disability-Adjusted Life Years)	Both	Alcohol use	1952 to 1961	13
1962	1.24703	1.21412	1.28083	Low SDI	Pancreatitis	DALYs (Disability-Adjusted Life Years)	Both	Alcohol use	1957 to 1966	14
1967	1.29005	1.25456	1.32655	Low SDI	Pancreatitis	DALYs (Disability-Adjusted Life Years)	Both	Alcohol use	1962 to 1971	15
1972	1.37355	1.33497	1.41325	Low SDI	Pancreatitis	DALYs (Disability-Adjusted Life Years)	Both	Alcohol use	1967 to 1976	16
1977	1.47711	1.43196	1.52368	Low SDI	Pancreatitis	DALYs (Disability-Adjusted Life Years)	Both	Alcohol use	1972 to 1981	17
1982	1.56182	1.51008	1.61533	Low SDI	Pancreatitis	DALYs (Disability-Adjusted Life Years)	Both	Alcohol use	1977 to 1986	18
1987	1.68608	1.62286	1.75176	Low SDI	Pancreatitis	DALYs (Disability-Adjusted Life Years)	Both	Alcohol use	1982 to 1991	19
1992	1.79274	1.71487	1.87415	Low SDI	Pancreatitis	DALYs (Disability-Adjusted Life Years)	Both	Alcohol use	1987 to 1996	20
1997	1.8122	1.70348	1.92785	Low SDI	Pancreatitis	DALYs (Disability-Adjusted Life Years)	Both	Alcohol use	1992 to 2001	21
2002	1.98434	1.7463	2.25483	Low SDI	Pancreatitis	DALYs (Disability-Adjusted Life Years)	Both	Alcohol use	1997 to 2006	22
