# Supplementary material for: The global, regional and national burden of pancreatitis due to alcohol use: Results from the Global Burden of Disease Study 2021 and projections to 2040
Source: PLoS One. 2025 Jul 29;20(7):e0327831. doi: 10.1371/journal.pone.0327831 (PMC12306793; doi:10.1371/journal.pone.0327831)
Supplement: S8 Table — (XLSX) [file pone.0327831.s008.xlsx]

## Sheet: Table S5
Table S8	Results of decomposition analysis of alcoholic pancreatitis globally and in the five SDI regions
	location	sex	cause	rei	measure	Overll difference	Aging	Population	Epidemiological change
1	Global	Both	Pancreatitis	Alcohol use	Deaths	8777.24	3042.57 (34.66%)	6842.07 (77.95%)	-1107.4 (-12.62%)
2	Global	Both	Pancreatitis	Alcohol use	DALYs (Disability-Adjusted Life Years)	297664	75190.01 (25.26%)	264475.27 (88.85%)	-42001.56 (-14.11%)
3	High SDI	Both	Pancreatitis	Alcohol use	Deaths	1052.1	960.84 (91.33%)	1010.89 (96.08%)	-919.63 (-87.41%)
4	High SDI	Both	Pancreatitis	Alcohol use	DALYs (Disability-Adjusted Life Years)	18270.8	16492.46 (90.27%)	32681.79 (178.87%)	-30903.41 (-169.14%)
5	High-middle SDI	Both	Pancreatitis	Alcohol use	Deaths	2554.14	1417.09 (55.48%)	1578.89 (61.82%)	-441.83 (-17.3%)
6	High-middle SDI	Both	Pancreatitis	Alcohol use	DALYs (Disability-Adjusted Life Years)	83337.2	38010.75 (45.61%)	63795.98 (76.55%)	-18469.51 (-22.16%)
7	Middle SDI	Both	Pancreatitis	Alcohol use	Deaths	2594.19	846.27 (32.62%)	1402.17 (54.05%)	345.75 (13.33%)
8	Middle SDI	Both	Pancreatitis	Alcohol use	DALYs (Disability-Adjusted Life Years)	91258.4	21846.78 (23.94%)	56919.35 (62.37%)	12492.31 (13.69%)
9	Low-middle SDI	Both	Pancreatitis	Alcohol use	Deaths	1846.08	206.86 (11.21%)	1070.19 (57.97%)	569.03 (30.82%)
10	Low-middle SDI	Both	Pancreatitis	Alcohol use	DALYs (Disability-Adjusted Life Years)	74171.3	6039.03 (8.14%)	44680.09 (60.24%)	23452.17 (31.62%)
11	Low SDI	Both	Pancreatitis	Alcohol use	Deaths	724.91	-14.27 (-1.97%)	549.09 (75.75%)	190.08 (26.22%)
12	Low SDI	Both	Pancreatitis	Alcohol use	DALYs (Disability-Adjusted Life Years)	30533.2	-289.81 (-0.95%)	22799.83 (74.67%)	8023.22 (26.28%)
