# Supplementary material for: The global, regional and national burden of pancreatitis due to alcohol use: Results from the Global Burden of Disease Study 2021 and projections to 2040
Source: PLoS One. 2025 Jul 29;20(7):e0327831. doi: 10.1371/journal.pone.0327831 (PMC12306793; doi:10.1371/journal.pone.0327831)
Supplement: S9 Table — (XLSX) [file pone.0327831.s009.xlsx]

## Sheet: Table S9
Table S9	BAPC prediction of the global burden of alcoholic pancreatitis
	pred_val	pred_low	pred_up	year	sex	measure	location	cause	rei
1	0.415191	0.407098	0.423283	1990	Male	Deaths	Global	Pancreatitis	Alcohol use
2	0.42334	0.416914	0.429765	1991	Male	Deaths	Global	Pancreatitis	Alcohol use
3	0.434673	0.428293	0.441053	1992	Male	Deaths	Global	Pancreatitis	Alcohol use
4	0.448793	0.442391	0.455195	1993	Male	Deaths	Global	Pancreatitis	Alcohol use
5	0.45928	0.45282	0.46574	1994	Male	Deaths	Global	Pancreatitis	Alcohol use
6	0.459214	0.452833	0.465595	1995	Male	Deaths	Global	Pancreatitis	Alcohol use
7	0.450485	0.444293	0.456677	1996	Male	Deaths	Global	Pancreatitis	Alcohol use
8	0.439692	0.433632	0.445751	1997	Male	Deaths	Global	Pancreatitis	Alcohol use
9	0.435558	0.429571	0.441546	1998	Male	Deaths	Global	Pancreatitis	Alcohol use
10	0.439227	0.433291	0.445163	1999	Male	Deaths	Global	Pancreatitis	Alcohol use
11	0.447504	0.441555	0.453453	2000	Male	Deaths	Global	Pancreatitis	Alcohol use
12	0.456108	0.450124	0.462092	2001	Male	Deaths	Global	Pancreatitis	Alcohol use
13	0.463277	0.457283	0.46927	2002	Male	Deaths	Global	Pancreatitis	Alcohol use
14	0.470414	0.464414	0.476413	2003	Male	Deaths	Global	Pancreatitis	Alcohol use
15	0.476151	0.470155	0.482146	2004	Male	Deaths	Global	Pancreatitis	Alcohol use
16	0.482368	0.476361	0.488375	2005	Male	Deaths	Global	Pancreatitis	Alcohol use
17	0.480273	0.47434	0.486207	2006	Male	Deaths	Global	Pancreatitis	Alcohol use
18	0.479506	0.473629	0.485383	2007	Male	Deaths	Global	Pancreatitis	Alcohol use
19	0.479136	0.473316	0.484956	2008	Male	Deaths	Global	Pancreatitis	Alcohol use
20	0.474807	0.469076	0.480538	2009	Male	Deaths	Global	Pancreatitis	Alcohol use
21	0.469723	0.464076	0.475369	2010	Male	Deaths	Global	Pancreatitis	Alcohol use
22	0.459886	0.454362	0.465409	2011	Male	Deaths	Global	Pancreatitis	Alcohol use
23	0.451233	0.445821	0.456646	2012	Male	Deaths	Global	Pancreatitis	Alcohol use
24	0.445151	0.439833	0.45047	2013	Male	Deaths	Global	Pancreatitis	Alcohol use
25	0.441646	0.4364	0.446891	2014	Male	Deaths	Global	Pancreatitis	Alcohol use
26	0.437017	0.431847	0.442187	2015	Male	Deaths	Global	Pancreatitis	Alcohol use
27	0.432531	0.427431	0.437632	2016	Male	Deaths	Global	Pancreatitis	Alcohol use
28	0.426944	0.421922	0.431967	2017	Male	Deaths	Global	Pancreatitis	Alcohol use
29	0.423314	0.418347	0.428281	2018	Male	Deaths	Global	Pancreatitis	Alcohol use
30	0.418984	0.414066	0.423903	2019	Male	Deaths	Global	Pancreatitis	Alcohol use
31	0.412555	0.407709	0.417402	2020	Male	Deaths	Global	Pancreatitis	Alcohol use
32	0.406925	0.401183	0.412668	2021	Male	Deaths	Global	Pancreatitis	Alcohol use
33	0.401628	0.38647	0.416785	2022	Male	Deaths	Global	Pancreatitis	Alcohol use
34	0.396548	0.369829	0.423267	2023	Male	Deaths	Global	Pancreatitis	Alcohol use
35	0.391612	0.351141	0.432084	2024	Male	Deaths	Global	Pancreatitis	Alcohol use
36	0.386367	0.33058	0.442155	2025	Male	Deaths	Global	Pancreatitis	Alcohol use
37	0.380841	0.308494	0.453188	2026	Male	Deaths	Global	Pancreatitis	Alcohol use
38	0.375491	0.285435	0.465548	2027	Male	Deaths	Global	Pancreatitis	Alcohol use
39	0.370527	0.261785	0.479269	2028	Male	Deaths	Global	Pancreatitis	Alcohol use
40	0.365649	0.237472	0.493826	2029	Male	Deaths	Global	Pancreatitis	Alcohol use
41	0.360501	0.212402	0.508601	2030	Male	Deaths	Global	Pancreatitis	Alcohol use
42	0.35518	0.186754	0.523606	2031	Male	Deaths	Global	Pancreatitis	Alcohol use
43	0.350086	0.16079	0.539381	2032	Male	Deaths	Global	Pancreatitis	Alcohol use
44	0.345372	0.134659	0.556085	2033	Male	Deaths	Global	Pancreatitis	Alcohol use
45	0.340771	0.108302	0.57324	2034	Male	Deaths	Global	Pancreatitis	Alcohol use
46	0.335967	0.0816932	0.590241	2035	Male	Deaths	Global	Pancreatitis	Alcohol use
47	0.331037	0.0549367	0.607137	2036	Male	Deaths	Global	Pancreatitis	Alcohol use
48	0.326281	0.0281087	0.624453	2037	Male	Deaths	Global	Pancreatitis	Alcohol use
49	0.321805	0.00125676	0.642352	2038	Male	Deaths	Global	Pancreatitis	Alcohol use
50	0.317407	-0.0256004	0.660414	2039	Male	Deaths	Global	Pancreatitis	Alcohol use
51	0.312858	-0.0523905	0.678106	2040	Male	Deaths	Global	Pancreatitis	Alcohol use
52	0.0730701	0.0702919	0.0758484	1990	Female	Deaths	Global	Pancreatitis	Alcohol use
53	0.0733653	0.0712397	0.0754909	1991	Female	Deaths	Global	Pancreatitis	Alcohol use
54	0.0737043	0.0718069	0.0756017	1992	Female	Deaths	Global	Pancreatitis	Alcohol use
55	0.0740316	0.0721834	0.0758798	1993	Female	Deaths	Global	Pancreatitis	Alcohol use
56	0.074162	0.0723259	0.0759981	1994	Female	Deaths	Global	Pancreatitis	Alcohol use
57	0.0738263	0.072016	0.0756366	1995	Female	Deaths	Global	Pancreatitis	Alcohol use
58	0.0731379	0.0713659	0.0749099	1996	Female	Deaths	Global	Pancreatitis	Alcohol use
59	0.0724033	0.0706637	0.0741429	1997	Female	Deaths	Global	Pancreatitis	Alcohol use
60	0.0718731	0.0701541	0.0735921	1998	Female	Deaths	Global	Pancreatitis	Alcohol use
61	0.0716657	0.0699615	0.0733698	1999	Female	Deaths	Global	Pancreatitis	Alcohol use
62	0.0717507	0.0700603	0.0734411	2000	Female	Deaths	Global	Pancreatitis	Alcohol use
63	0.0720861	0.070408	0.0737641	2001	Female	Deaths	Global	Pancreatitis	Alcohol use
64	0.0725118	0.0708434	0.0741803	2002	Female	Deaths	Global	Pancreatitis	Alcohol use
65	0.0728051	0.0711454	0.0744648	2003	Female	Deaths	Global	Pancreatitis	Alcohol use
66	0.0727127	0.0710665	0.074359	2004	Female	Deaths	Global	Pancreatitis	Alcohol use
67	0.0723992	0.0707678	0.0740306	2005	Female	Deaths	Global	Pancreatitis	Alcohol use
68	0.0715008	0.0698966	0.073105	2006	Female	Deaths	Global	Pancreatitis	Alcohol use
69	0.070367	0.0687952	0.0719388	2007	Female	Deaths	Global	Pancreatitis	Alcohol use
70	0.069079	0.0675421	0.0706159	2008	Female	Deaths	Global	Pancreatitis	Alcohol use
71	0.0673681	0.0658722	0.068864	2009	Female	Deaths	Global	Pancreatitis	Alcohol use
72	0.0653606	0.0639086	0.0668126	2010	Female	Deaths	Global	Pancreatitis	Alcohol use
73	0.0630411	0.0616374	0.0644448	2011	Female	Deaths	Global	Pancreatitis	Alcohol use
74	0.0607666	0.0594096	0.0621236	2012	Female	Deaths	Global	Pancreatitis	Alcohol use
75	0.0586355	0.0573231	0.059948	2013	Female	Deaths	Global	Pancreatitis	Alcohol use
76	0.0567559	0.0554828	0.058029	2014	Female	Deaths	Global	Pancreatitis	Alcohol use
77	0.0551185	0.0538774	0.0563596	2015	Female	Deaths	Global	Pancreatitis	Alcohol use
78	0.0536721	0.0524576	0.0548866	2016	Female	Deaths	Global	Pancreatitis	Alcohol use
79	0.0523026	0.051116	0.0534893	2017	Female	Deaths	Global	Pancreatitis	Alcohol use
80	0.0511371	0.0499779	0.0522962	2018	Female	Deaths	Global	Pancreatitis	Alcohol use
81	0.0500194	0.0488729	0.0511658	2019	Female	Deaths	Global	Pancreatitis	Alcohol use
82	0.0488892	0.0476635	0.050115	2020	Female	Deaths	Global	Pancreatitis	Alcohol use
83	0.0478794	0.0463125	0.0494463	2021	Female	Deaths	Global	Pancreatitis	Alcohol use
84	0.0468422	0.0443842	0.0493002	2022	Female	Deaths	Global	Pancreatitis	Alcohol use
85	0.0458641	0.042392	0.0493361	2023	Female	Deaths	Global	Pancreatitis	Alcohol use
86	0.0449137	0.0402714	0.0495561	2024	Female	Deaths	Global	Pancreatitis	Alcohol use
87	0.0439831	0.0380602	0.049906	2025	Female	Deaths	Global	Pancreatitis	Alcohol use
88	0.0430769	0.0357906	0.0503633	2026	Female	Deaths	Global	Pancreatitis	Alcohol use
89	0.0422014	0.0334876	0.0509152	2027	Female	Deaths	Global	Pancreatitis	Alcohol use
90	0.0413567	0.0311698	0.0515436	2028	Female	Deaths	Global	Pancreatitis	Alcohol use
91	0.0405332	0.0288397	0.0522266	2029	Female	Deaths	Global	Pancreatitis	Alcohol use
92	0.039724	0.0264996	0.0529484	2030	Female	Deaths	Global	Pancreatitis	Alcohol use
93	0.0389347	0.024159	0.0537105	2031	Female	Deaths	Global	Pancreatitis	Alcohol use
94	0.0381706	0.0218263	0.0545149	2032	Female	Deaths	Global	Pancreatitis	Alcohol use
95	0.0374305	0.0195085	0.0553524	2033	Female	Deaths	Global	Pancreatitis	Alcohol use
96	0.0367062	0.0172055	0.0562069	2034	Female	Deaths	Global	Pancreatitis	Alcohol use
97	0.0359924	0.0149178	0.057067	2035	Female	Deaths	Global	Pancreatitis	Alcohol use
98	0.0352934	0.0126498	0.0579371	2036	Female	Deaths	Global	Pancreatitis	Alcohol use
99	0.0346135	0.0104049	0.0588221	2037	Female	Deaths	Global	Pancreatitis	Alcohol use
100	0.0339511	0.00818681	0.0597155	2038	Female	Deaths	Global	Pancreatitis	Alcohol use
101	0.0333012	0.00599673	0.0606058	2039	Female	Deaths	Global	Pancreatitis	Alcohol use
102	0.0326614	0.00383575	0.061487	2040	Female	Deaths	Global	Pancreatitis	Alcohol use
103	0.235448	0	31.7086	1990	Both	Deaths	Global	Pancreatitis	Alcohol use
104	0.239554	0	33.2258	1991	Both	Deaths	Global	Pancreatitis	Alcohol use
105	0.245219	0	34.1641	1992	Both	Deaths	Global	Pancreatitis	Alcohol use
106	0.252207	0	36.2221	1993	Both	Deaths	Global	Pancreatitis	Alcohol use
107	0.257371	0	37.7446	1994	Both	Deaths	Global	Pancreatitis	Alcohol use
108	0.257254	0	37.6045	1995	Both	Deaths	Global	Pancreatitis	Alcohol use
109	0.252814	0	36.6753	1996	Both	Deaths	Global	Pancreatitis	Alcohol use
110	0.24738	0	34.8204	1997	Both	Deaths	Global	Pancreatitis	Alcohol use
111	0.245222	0	34.0661	1998	Both	Deaths	Global	Pancreatitis	Alcohol use
112	0.246924	0	35.1245	1999	Both	Deaths	Global	Pancreatitis	Alcohol use
113	0.250943	0	36.3195	2000	Both	Deaths	Global	Pancreatitis	Alcohol use
114	0.255238	0	37.0826	2001	Both	Deaths	Global	Pancreatitis	Alcohol use
115	0.258927	0	37.5311	2002	Both	Deaths	Global	Pancreatitis	Alcohol use
116	0.262528	0	38.2294	2003	Both	Deaths	Global	Pancreatitis	Alcohol use
117	0.265252	0	38.4307	2004	Both	Deaths	Global	Pancreatitis	Alcohol use
118	0.268068	0	39.9232	2005	Both	Deaths	Global	Pancreatitis	Alcohol use
119	0.266623	0	38.425	2006	Both	Deaths	Global	Pancreatitis	Alcohol use
120	0.265712	0	38.3606	2007	Both	Deaths	Global	Pancreatitis	Alcohol use
121	0.264894	0	39.0487	2008	Both	Deaths	Global	Pancreatitis	Alcohol use
122	0.261968	0	38.4225	2009	Both	Deaths	Global	Pancreatitis	Alcohol use
123	0.258497	0	38.7864	2010	Both	Deaths	Global	Pancreatitis	Alcohol use
124	0.252591	0	37.4802	2011	Both	Deaths	Global	Pancreatitis	Alcohol use
125	0.247325	0	36.7339	2012	Both	Deaths	Global	Pancreatitis	Alcohol use
126	0.243361	0	36.2974	2013	Both	Deaths	Global	Pancreatitis	Alcohol use
127	0.24075	0	36.4814	2014	Both	Deaths	Global	Pancreatitis	Alcohol use
128	0.237713	0	35.9351	2015	Both	Deaths	Global	Pancreatitis	Alcohol use
129	0.234875	0	35.7581	2016	Both	Deaths	Global	Pancreatitis	Alcohol use
130	0.231571	0	35.114	2017	Both	Deaths	Global	Pancreatitis	Alcohol use
131	0.229314	0	35.7028	2018	Both	Deaths	Global	Pancreatitis	Alcohol use
132	0.22675	0	36.1937	2019	Both	Deaths	Global	Pancreatitis	Alcohol use
133	0.223077	0	35.9397	2020	Both	Deaths	Global	Pancreatitis	Alcohol use
134	0.219761	0	36.7422	2021	Both	Deaths	Global	Pancreatitis	Alcohol use
135	0.216451	0	51.6984	2022	Both	Deaths	Global	Pancreatitis	Alcohol use
136	0.210929	0	104.671	2023	Both	Deaths	Global	Pancreatitis	Alcohol use
137	0.200891	0	182.212	2024	Both	Deaths	Global	Pancreatitis	Alcohol use
138	0.187437	0	257.908	2025	Both	Deaths	Global	Pancreatitis	Alcohol use
139	0.177425	0	321.27	2026	Both	Deaths	Global	Pancreatitis	Alcohol use
140	0.17099	0	370.368	2027	Both	Deaths	Global	Pancreatitis	Alcohol use
141	0.166327	0	407.705	2028	Both	Deaths	Global	Pancreatitis	Alcohol use
142	0.162844	0	435.73	2029	Both	Deaths	Global	Pancreatitis	Alcohol use
143	0.160033	0	456.316	2030	Both	Deaths	Global	Pancreatitis	Alcohol use
144	0.157913	0	470.74	2031	Both	Deaths	Global	Pancreatitis	Alcohol use
145	0.156505	0	480.055	2032	Both	Deaths	Global	Pancreatitis	Alcohol use
146	0.15578	0	485.553	2033	Both	Deaths	Global	Pancreatitis	Alcohol use
147	0.155571	0	488.1	2034	Both	Deaths	Global	Pancreatitis	Alcohol use
148	0.155715	0	488.247	2035	Both	Deaths	Global	Pancreatitis	Alcohol use
149	0.156303	0	486.291	2036	Both	Deaths	Global	Pancreatitis	Alcohol use
150	0.157469	0	482.468	2037	Both	Deaths	Global	Pancreatitis	Alcohol use
151	0.159283	0	477.17	2038	Both	Deaths	Global	Pancreatitis	Alcohol use
152	0.16167	0	470.676	2039	Both	Deaths	Global	Pancreatitis	Alcohol use
153	0.164536	0	463.167	2040	Both	Deaths	Global	Pancreatitis	Alcohol use
154	15.675	15.6222	15.7278	1990	Male	DALYs (Disability-Adjusted Life Years)	Global	Pancreatitis	Alcohol use
155	15.8567	15.8049	15.9084	1991	Male	DALYs (Disability-Adjusted Life Years)	Global	Pancreatitis	Alcohol use
156	16.2961	16.2443	16.348	1992	Male	DALYs (Disability-Adjusted Life Years)	Global	Pancreatitis	Alcohol use
157	17.0013	16.949	17.0535	1993	Male	DALYs (Disability-Adjusted Life Years)	Global	Pancreatitis	Alcohol use
158	17.5869	17.5344	17.6394	1994	Male	DALYs (Disability-Adjusted Life Years)	Global	Pancreatitis	Alcohol use
159	17.5365	17.4846	17.5884	1995	Male	DALYs (Disability-Adjusted Life Years)	Global	Pancreatitis	Alcohol use
160	17.0794	17.0287	17.13	1996	Male	DALYs (Disability-Adjusted Life Years)	Global	Pancreatitis	Alcohol use
161	16.4901	16.4408	16.5394	1997	Male	DALYs (Disability-Adjusted Life Years)	Global	Pancreatitis	Alcohol use
162	16.3116	16.2631	16.3601	1998	Male	DALYs (Disability-Adjusted Life Years)	Global	Pancreatitis	Alcohol use
163	16.5643	16.516	16.6126	1999	Male	DALYs (Disability-Adjusted Life Years)	Global	Pancreatitis	Alcohol use
164	16.9687	16.9203	17.0171	2000	Male	DALYs (Disability-Adjusted Life Years)	Global	Pancreatitis	Alcohol use
165	17.2715	17.2232	17.3198	2001	Male	DALYs (Disability-Adjusted Life Years)	Global	Pancreatitis	Alcohol use
166	17.4762	17.4281	17.5243	2002	Male	DALYs (Disability-Adjusted Life Years)	Global	Pancreatitis	Alcohol use
167	17.7395	17.6916	17.7874	2003	Male	DALYs (Disability-Adjusted Life Years)	Global	Pancreatitis	Alcohol use
168	17.9341	17.8864	17.9817	2004	Male	DALYs (Disability-Adjusted Life Years)	Global	Pancreatitis	Alcohol use
169	18.3587	18.311	18.4063	2005	Male	DALYs (Disability-Adjusted Life Years)	Global	Pancreatitis	Alcohol use
170	18.0607	18.014	18.1075	2006	Male	DALYs (Disability-Adjusted Life Years)	Global	Pancreatitis	Alcohol use
171	18.0547	18.0084	18.1009	2007	Male	DALYs (Disability-Adjusted Life Years)	Global	Pancreatitis	Alcohol use
172	18.0945	18.0487	18.1403	2008	Male	DALYs (Disability-Adjusted Life Years)	Global	Pancreatitis	Alcohol use
173	17.8103	17.7654	17.8553	2009	Male	DALYs (Disability-Adjusted Life Years)	Global	Pancreatitis	Alcohol use
174	17.7012	17.6568	17.7456	2010	Male	DALYs (Disability-Adjusted Life Years)	Global	Pancreatitis	Alcohol use
175	17.2147	17.1714	17.258	2011	Male	DALYs (Disability-Adjusted Life Years)	Global	Pancreatitis	Alcohol use
176	16.866	16.8236	16.9084	2012	Male	DALYs (Disability-Adjusted Life Years)	Global	Pancreatitis	Alcohol use
177	16.6226	16.5809	16.6643	2013	Male	DALYs (Disability-Adjusted Life Years)	Global	Pancreatitis	Alcohol use
178	16.5355	16.4943	16.5767	2014	Male	DALYs (Disability-Adjusted Life Years)	Global	Pancreatitis	Alcohol use
179	16.2491	16.2087	16.2896	2015	Male	DALYs (Disability-Adjusted Life Years)	Global	Pancreatitis	Alcohol use
180	16.0637	16.0239	16.1036	2016	Male	DALYs (Disability-Adjusted Life Years)	Global	Pancreatitis	Alcohol use
181	15.7856	15.7465	15.8247	2017	Male	DALYs (Disability-Adjusted Life Years)	Global	Pancreatitis	Alcohol use
182	15.6839	15.6452	15.7225	2018	Male	DALYs (Disability-Adjusted Life Years)	Global	Pancreatitis	Alcohol use
183	15.5532	15.515	15.5913	2019	Male	DALYs (Disability-Adjusted Life Years)	Global	Pancreatitis	Alcohol use
184	15.2313	15.1938	15.2687	2020	Male	DALYs (Disability-Adjusted Life Years)	Global	Pancreatitis	Alcohol use
185	15.1052	15.0679	15.1425	2021	Male	DALYs (Disability-Adjusted Life Years)	Global	Pancreatitis	Alcohol use
186	15.1197	14.5746	15.6648	2022	Male	DALYs (Disability-Adjusted Life Years)	Global	Pancreatitis	Alcohol use
187	14.9629	14.0507	15.8752	2023	Male	DALYs (Disability-Adjusted Life Years)	Global	Pancreatitis	Alcohol use
188	14.8117	13.4442	16.1792	2024	Male	DALYs (Disability-Adjusted Life Years)	Global	Pancreatitis	Alcohol use
189	14.6384	12.757	16.5199	2025	Male	DALYs (Disability-Adjusted Life Years)	Global	Pancreatitis	Alcohol use
190	14.452	12.0106	16.8934	2026	Male	DALYs (Disability-Adjusted Life Years)	Global	Pancreatitis	Alcohol use
191	14.2788	11.2331	17.3245	2027	Male	DALYs (Disability-Adjusted Life Years)	Global	Pancreatitis	Alcohol use
192	14.1242	10.4363	17.8122	2028	Male	DALYs (Disability-Adjusted Life Years)	Global	Pancreatitis	Alcohol use
193	13.973	9.61344	18.3326	2029	Male	DALYs (Disability-Adjusted Life Years)	Global	Pancreatitis	Alcohol use
194	13.8036	8.75485	18.8523	2030	Male	DALYs (Disability-Adjusted Life Years)	Global	Pancreatitis	Alcohol use
195	13.6267	7.87203	19.3813	2031	Male	DALYs (Disability-Adjusted Life Years)	Global	Pancreatitis	Alcohol use
196	13.4639	6.97821	19.9496	2032	Male	DALYs (Disability-Adjusted Life Years)	Global	Pancreatitis	Alcohol use
197	13.3172	6.07654	20.5579	2033	Male	DALYs (Disability-Adjusted Life Years)	Global	Pancreatitis	Alcohol use
198	13.1734	5.16236	21.1845	2034	Male	DALYs (Disability-Adjusted Life Years)	Global	Pancreatitis	Alcohol use
199	13.0157	4.23223	21.7993	2035	Male	DALYs (Disability-Adjusted Life Years)	Global	Pancreatitis	Alcohol use
200	12.8548	3.2928	22.4169	2036	Male	DALYs (Disability-Adjusted Life Years)	Global	Pancreatitis	Alcohol use
201	12.7069	2.34779	23.066	2037	Male	DALYs (Disability-Adjusted Life Years)	Global	Pancreatitis	Alcohol use
202	12.5714	1.39743	23.7454	2038	Male	DALYs (Disability-Adjusted Life Years)	Global	Pancreatitis	Alcohol use
203	12.4377	0.440927	24.4346	2039	Male	DALYs (Disability-Adjusted Life Years)	Global	Pancreatitis	Alcohol use
204	12.2939	-0.519963	25.1078	2040	Male	DALYs (Disability-Adjusted Life Years)	Global	Pancreatitis	Alcohol use
205	2.27395	2.25431	2.29359	1990	Female	DALYs (Disability-Adjusted Life Years)	Global	Pancreatitis	Alcohol use
206	2.27491	2.25591	2.29392	1991	Female	DALYs (Disability-Adjusted Life Years)	Global	Pancreatitis	Alcohol use
207	2.30437	2.28547	2.32328	1992	Female	DALYs (Disability-Adjusted Life Years)	Global	Pancreatitis	Alcohol use
208	2.36418	2.34523	2.38314	1993	Female	DALYs (Disability-Adjusted Life Years)	Global	Pancreatitis	Alcohol use
209	2.43029	2.41125	2.44932	1994	Female	DALYs (Disability-Adjusted Life Years)	Global	Pancreatitis	Alcohol use
210	2.41041	2.39165	2.42918	1995	Female	DALYs (Disability-Adjusted Life Years)	Global	Pancreatitis	Alcohol use
211	2.34787	2.32956	2.36618	1996	Female	DALYs (Disability-Adjusted Life Years)	Global	Pancreatitis	Alcohol use
212	2.29341	2.2755	2.31132	1997	Female	DALYs (Disability-Adjusted Life Years)	Global	Pancreatitis	Alcohol use
213	2.26027	2.24268	2.27787	1998	Female	DALYs (Disability-Adjusted Life Years)	Global	Pancreatitis	Alcohol use
214	2.27853	2.26105	2.296	1999	Female	DALYs (Disability-Adjusted Life Years)	Global	Pancreatitis	Alcohol use
215	2.30067	2.2833	2.31804	2000	Female	DALYs (Disability-Adjusted Life Years)	Global	Pancreatitis	Alcohol use
216	2.34797	2.33061	2.36534	2001	Female	DALYs (Disability-Adjusted Life Years)	Global	Pancreatitis	Alcohol use
217	2.39378	2.37643	2.41114	2002	Female	DALYs (Disability-Adjusted Life Years)	Global	Pancreatitis	Alcohol use
218	2.42802	2.41074	2.44531	2003	Female	DALYs (Disability-Adjusted Life Years)	Global	Pancreatitis	Alcohol use
219	2.4207	2.40365	2.43776	2004	Female	DALYs (Disability-Adjusted Life Years)	Global	Pancreatitis	Alcohol use
220	2.44488	2.42792	2.46183	2005	Female	DALYs (Disability-Adjusted Life Years)	Global	Pancreatitis	Alcohol use
221	2.38438	2.36784	2.40092	2006	Female	DALYs (Disability-Adjusted Life Years)	Global	Pancreatitis	Alcohol use
222	2.34003	2.32385	2.35622	2007	Female	DALYs (Disability-Adjusted Life Years)	Global	Pancreatitis	Alcohol use
223	2.32244	2.3065	2.33837	2008	Female	DALYs (Disability-Adjusted Life Years)	Global	Pancreatitis	Alcohol use
224	2.26133	2.2458	2.27686	2009	Female	DALYs (Disability-Adjusted Life Years)	Global	Pancreatitis	Alcohol use
225	2.19463	2.17951	2.20974	2010	Female	DALYs (Disability-Adjusted Life Years)	Global	Pancreatitis	Alcohol use
226	2.09211	2.07753	2.10668	2011	Female	DALYs (Disability-Adjusted Life Years)	Global	Pancreatitis	Alcohol use
227	1.99492	1.98086	2.00898	2012	Female	DALYs (Disability-Adjusted Life Years)	Global	Pancreatitis	Alcohol use
228	1.90352	1.88995	1.91709	2013	Female	DALYs (Disability-Adjusted Life Years)	Global	Pancreatitis	Alcohol use
229	1.8376	1.82442	1.85078	2014	Female	DALYs (Disability-Adjusted Life Years)	Global	Pancreatitis	Alcohol use
230	1.78511	1.77226	1.79796	2015	Female	DALYs (Disability-Adjusted Life Years)	Global	Pancreatitis	Alcohol use
231	1.7336	1.72107	1.74613	2016	Female	DALYs (Disability-Adjusted Life Years)	Global	Pancreatitis	Alcohol use
232	1.67241	1.66024	1.68459	2017	Female	DALYs (Disability-Adjusted Life Years)	Global	Pancreatitis	Alcohol use
233	1.64089	1.62895	1.65283	2018	Female	DALYs (Disability-Adjusted Life Years)	Global	Pancreatitis	Alcohol use
234	1.60432	1.59263	1.616	2019	Female	DALYs (Disability-Adjusted Life Years)	Global	Pancreatitis	Alcohol use
235	1.55243	1.54104	1.56383	2020	Female	DALYs (Disability-Adjusted Life Years)	Global	Pancreatitis	Alcohol use
236	1.53232	1.5209	1.54374	2021	Female	DALYs (Disability-Adjusted Life Years)	Global	Pancreatitis	Alcohol use
237	1.5255	1.4513	1.5997	2022	Female	DALYs (Disability-Adjusted Life Years)	Global	Pancreatitis	Alcohol use
238	1.49485	1.38572	1.60399	2023	Female	DALYs (Disability-Adjusted Life Years)	Global	Pancreatitis	Alcohol use
239	1.465	1.31259	1.61742	2024	Female	DALYs (Disability-Adjusted Life Years)	Global	Pancreatitis	Alcohol use
240	1.43473	1.23375	1.63572	2025	Female	DALYs (Disability-Adjusted Life Years)	Global	Pancreatitis	Alcohol use
241	1.40479	1.15135	1.65824	2026	Female	DALYs (Disability-Adjusted Life Years)	Global	Pancreatitis	Alcohol use
242	1.37646	1.06721	1.6857	2027	Female	DALYs (Disability-Adjusted Life Years)	Global	Pancreatitis	Alcohol use
243	1.34965	0.982193	1.7171	2028	Female	DALYs (Disability-Adjusted Life Years)	Global	Pancreatitis	Alcohol use
244	1.32338	0.896137	1.75062	2029	Female	DALYs (Disability-Adjusted Life Years)	Global	Pancreatitis	Alcohol use
245	1.29675	0.808865	1.78464	2030	Female	DALYs (Disability-Adjusted Life Years)	Global	Pancreatitis	Alcohol use
246	1.27044	0.721083	1.81979	2031	Female	DALYs (Disability-Adjusted Life Years)	Global	Pancreatitis	Alcohol use
247	1.24548	0.633491	1.85748	2032	Female	DALYs (Disability-Adjusted Life Years)	Global	Pancreatitis	Alcohol use
248	1.22171	0.546311	1.89712	2033	Female	DALYs (Disability-Adjusted Life Years)	Global	Pancreatitis	Alcohol use
249	1.19839	0.459434	1.93735	2034	Female	DALYs (Disability-Adjusted Life Years)	Global	Pancreatitis	Alcohol use
250	1.17486	0.372817	1.9769	2035	Female	DALYs (Disability-Adjusted Life Years)	Global	Pancreatitis	Alcohol use
251	1.15162	0.286767	2.01648	2036	Female	DALYs (Disability-Adjusted Life Years)	Global	Pancreatitis	Alcohol use
252	1.1295	0.201468	2.05754	2037	Female	DALYs (Disability-Adjusted Life Years)	Global	Pancreatitis	Alcohol use
253	1.10828	0.117018	2.09953	2038	Female	DALYs (Disability-Adjusted Life Years)	Global	Pancreatitis	Alcohol use
254	1.08747	0.0334726	2.14147	2039	Female	DALYs (Disability-Adjusted Life Years)	Global	Pancreatitis	Alcohol use
255	1.06668	-0.0490753	2.18244	2040	Female	DALYs (Disability-Adjusted Life Years)	Global	Pancreatitis	Alcohol use
256	8.87577	1.93633	28.7277	1990	Both	DALYs (Disability-Adjusted Life Years)	Global	Pancreatitis	Alcohol use
257	8.97317	2.01204	28.7545	1991	Both	DALYs (Disability-Adjusted Life Years)	Global	Pancreatitis	Alcohol use
258	9.21116	2.21397	28.9393	1992	Both	DALYs (Disability-Adjusted Life Years)	Global	Pancreatitis	Alcohol use
259	9.59744	2.54078	29.2384	1993	Both	DALYs (Disability-Adjusted Life Years)	Global	Pancreatitis	Alcohol use
260	9.92691	2.81751	29.5232	1994	Both	DALYs (Disability-Adjusted Life Years)	Global	Pancreatitis	Alcohol use
261	9.89132	2.81007	29.4829	1995	Both	DALYs (Disability-Adjusted Life Years)	Global	Pancreatitis	Alcohol use
262	9.62961	2.61351	29.2616	1996	Both	DALYs (Disability-Adjusted Life Years)	Global	Pancreatitis	Alcohol use
263	9.30633	2.35249	28.9666	1997	Both	DALYs (Disability-Adjusted Life Years)	Global	Pancreatitis	Alcohol use
264	9.1999	2.28497	28.8522	1998	Both	DALYs (Disability-Adjusted Life Years)	Global	Pancreatitis	Alcohol use
265	9.33592	2.38674	28.9882	1999	Both	DALYs (Disability-Adjusted Life Years)	Global	Pancreatitis	Alcohol use
266	9.54698	2.53885	29.1464	2000	Both	DALYs (Disability-Adjusted Life Years)	Global	Pancreatitis	Alcohol use
267	9.71823	2.66991	29.2167	2001	Both	DALYs (Disability-Adjusted Life Years)	Global	Pancreatitis	Alcohol use
268	9.84168	2.75951	29.299	2002	Both	DALYs (Disability-Adjusted Life Years)	Global	Pancreatitis	Alcohol use
269	9.98736	2.83747	29.4282	2003	Both	DALYs (Disability-Adjusted Life Years)	Global	Pancreatitis	Alcohol use
270	10.0788	2.86243	29.5221	2004	Both	DALYs (Disability-Adjusted Life Years)	Global	Pancreatitis	Alcohol use
271	10.2992	3.00553	29.7365	2005	Both	DALYs (Disability-Adjusted Life Years)	Global	Pancreatitis	Alcohol use
272	10.117	2.83542	29.5831	2006	Both	DALYs (Disability-Adjusted Life Years)	Global	Pancreatitis	Alcohol use
273	10.0894	2.81204	29.578	2007	Both	DALYs (Disability-Adjusted Life Years)	Global	Pancreatitis	Alcohol use
274	10.098	2.8184	29.6137	2008	Both	DALYs (Disability-Adjusted Life Years)	Global	Pancreatitis	Alcohol use
275	9.9241	2.6991	29.4891	2009	Both	DALYs (Disability-Adjusted Life Years)	Global	Pancreatitis	Alcohol use
276	9.8345	2.64598	29.4362	2010	Both	DALYs (Disability-Adjusted Life Years)	Global	Pancreatitis	Alcohol use
277	9.53946	2.43936	29.2312	2011	Both	DALYs (Disability-Adjusted Life Years)	Global	Pancreatitis	Alcohol use
278	9.3178	2.29838	29.0822	2012	Both	DALYs (Disability-Adjusted Life Years)	Global	Pancreatitis	Alcohol use
279	9.15129	2.19815	28.9655	2013	Both	DALYs (Disability-Adjusted Life Years)	Global	Pancreatitis	Alcohol use
280	9.07579	2.17276	28.9383	2014	Both	DALYs (Disability-Adjusted Life Years)	Global	Pancreatitis	Alcohol use
281	8.90685	2.07936	28.8361	2015	Both	DALYs (Disability-Adjusted Life Years)	Global	Pancreatitis	Alcohol use
282	8.79028	2.02804	28.7367	2016	Both	DALYs (Disability-Adjusted Life Years)	Global	Pancreatitis	Alcohol use
283	8.62333	1.91408	28.5946	2017	Both	DALYs (Disability-Adjusted Life Years)	Global	Pancreatitis	Alcohol use
284	8.55975	1.87862	28.5713	2018	Both	DALYs (Disability-Adjusted Life Years)	Global	Pancreatitis	Alcohol use
285	8.47975	1.83137	28.5252	2019	Both	DALYs (Disability-Adjusted Life Years)	Global	Pancreatitis	Alcohol use
286	8.29396	1.70969	28.3144	2020	Both	DALYs (Disability-Adjusted Life Years)	Global	Pancreatitis	Alcohol use
287	8.22182	1.63917	28.253	2021	Both	DALYs (Disability-Adjusted Life Years)	Global	Pancreatitis	Alcohol use
288	8.22407	0.242245	34.497	2022	Both	DALYs (Disability-Adjusted Life Years)	Global	Pancreatitis	Alcohol use
289	8.13321	0	51.4901	2023	Both	DALYs (Disability-Adjusted Life Years)	Global	Pancreatitis	Alcohol use
290	8.04654	0	94.2372	2024	Both	DALYs (Disability-Adjusted Life Years)	Global	Pancreatitis	Alcohol use
291	7.9497	0	146.675	2025	Both	DALYs (Disability-Adjusted Life Years)	Global	Pancreatitis	Alcohol use
292	7.84941	0	192.372	2026	Both	DALYs (Disability-Adjusted Life Years)	Global	Pancreatitis	Alcohol use
293	7.76177	0	225.24	2027	Both	DALYs (Disability-Adjusted Life Years)	Global	Pancreatitis	Alcohol use
294	7.69088	0	247.267	2028	Both	DALYs (Disability-Adjusted Life Years)	Global	Pancreatitis	Alcohol use
295	7.62957	0	261.643	2029	Both	DALYs (Disability-Adjusted Life Years)	Global	Pancreatitis	Alcohol use
296	7.567	0	270.707	2030	Both	DALYs (Disability-Adjusted Life Years)	Global	Pancreatitis	Alcohol use
297	7.50944	0	275.552	2031	Both	DALYs (Disability-Adjusted Life Years)	Global	Pancreatitis	Alcohol use
298	7.469	0	276.748	2032	Both	DALYs (Disability-Adjusted Life Years)	Global	Pancreatitis	Alcohol use
299	7.44717	0	275.402	2033	Both	DALYs (Disability-Adjusted Life Years)	Global	Pancreatitis	Alcohol use
300	7.43769	0	272.37	2034	Both	DALYs (Disability-Adjusted Life Years)	Global	Pancreatitis	Alcohol use
301	7.43235	0	268.18	2035	Both	DALYs (Disability-Adjusted Life Years)	Global	Pancreatitis	Alcohol use
302	7.43776	0	262.954	2036	Both	DALYs (Disability-Adjusted Life Years)	Global	Pancreatitis	Alcohol use
303	7.46406	0	256.665	2037	Both	DALYs (Disability-Adjusted Life Years)	Global	Pancreatitis	Alcohol use
304	7.51209	0	249.59	2038	Both	DALYs (Disability-Adjusted Life Years)	Global	Pancreatitis	Alcohol use
305	7.5774	0	241.985	2039	Both	DALYs (Disability-Adjusted Life Years)	Global	Pancreatitis	Alcohol use
306	7.65462	0	234.019	2040	Both	DALYs (Disability-Adjusted Life Years)	Global	Pancreatitis	Alcohol use
